# Supplementary material for: Extracellular Matrix Orchestration of Tissue Remodeling in the Chronically Inflamed Mouse Colon
Source: Cell Mol Gastroenterol Hepatol. 2024 Jan 9;17(4):639–56. doi: 10.1016/j.jcmgh.2024.01.003 (PMC10905044; doi:10.1016/j.jcmgh.2024.01.003)
Supplement: Supplementary Tables [file mmc1.xlsx]

## Sheet: Identified matrisome
Matrisomal proteins identified
Abi3bp
Adam10
Adamdec1
Adamtsl1
Adamtsl4
Aebp1
Agrn
Ambp
Angptl2
Anxa1
Anxa11
Anxa2
Anxa4
Anxa6
Anxa7
Aspn
Bgn
Bmper
C1qb
C1qtnf5
Ccl6
Cela2a
Col12a1
Col14a1
Col15a1
Col18a1
Col1a1
Col1a2
Col28a1
Col3a1
Col4a1
Col4a2
Col4a5
Col4a6
Col5a1
Col5a2
Col5a3
Col6a1
Col6a2
Col6a3
Col6a4
Col6a5
Col6a6
Col7a1
Col8a1
Dcn
Dmbt1
Dpt
Ecm1
Efemp1
Efemp2
Egfl7
Elane
Eln
Emilin1
Emilin2
F13a1
F13b
Fbln1
Fbln2
Fbln5
Fbn1
Fbn2
Fga
Fgb
Fgf2
Fgg
Fn1
Grem1
Hapln1
Hcfc1
Hmcn2
Hpx
Hrg
Hspg2
Htra1
Igfbp7
Insl5
Itih1
Itih2
Itih3
Itih4
Itih5
Itln1
Kng1
Lama1
Lama2
Lama3
Lama4
Lama5
Lamb1
Lamb2
Lamb3
Lamc1
Lamc2
Lgals1
Lgals3
Lgals4
Lgals8
Lgals9
Lman1
Lox
Loxl1
Loxl2
Ltbp1
Ltbp2
Ltbp4
Lum
Matn2
Matn4
Mfap2
Mfap4
Mfap5
Mfge8
Mmp10
Mmp9
Muc13
Muc2
Ngly1
Nid1
Nid2
Npnt
Ogn
Papln
Plg
Plxnb2
Postn
Prelp
Prg2
Prg3
Pxdn
Reg3b
Reg3g
S100a10
S100a16
S100a9
Sbspon
Serpina3k
Serpina3n
Serpinb1a
Serpinb5
Serpinf2
Serpinh1
Serpini2
Sfrp1
Srpx
Srpx2
Tgfbi
Tgm2
Tgm3
Thbs4
Timp3
Tinag
Tinagl1
Tnc
Tnxb
Vcan
Vtn
Vwa1
Vwa5a
Vwf
Wnt2b

## Sheet: Addition to colon matrisome
Proteins added to the colon matrisome
Abi3bp
Adamdec1
Adamtsl4
Ambp
Bmper
C1qb
C2qtnf5
Ccl6
Cela2a
Col28a1
Col4a5
Col4a6
Col5a3
Col6a3
Col7a1
Elane
F13n
Fgf2
Grem1
Itln1
Lgals8
Ltbp2
Mfge8
Mmp10
Mmp9
Ngly1
Prg3
Reg3b
Reg3g
S100a9
Serpina3n
Serpinb5
Serpinf2
Serpini2
Sfrp1
Tinag
Tnxb
