# Supplementary material for: Extracellular Matrix Orchestration of Tissue Remodeling in the Chronically Inflamed Mouse Colon
Source: Cell Mol Gastroenterol Hepatol. 2024 Jan 9;17(4):639–56. doi: 10.1016/j.jcmgh.2024.01.003 (PMC10905044; doi:10.1016/j.jcmgh.2024.01.003)
Supplement: Supplementary Data 1 [file mmc2.xlsx]

## Sheet: Inflammation
Colitis signature
UniProtIds	Genes	ProteinDescriptions	AVG_Log2_Ratio	Qvalue
P35230	Reg3b	Regenerating islet-derived protein 3-beta	7.53521	6.80652e-08
E9Q1D6;E9QNQ3;O08999;Q0VD84	Ltbp2	Latent-transforming growth factor beta-binding protein 2	7.20013	2.85722e-17
O55123	Mmp10	Stromelysin-2	5.79755	1.21728e-06
E9Q8S8;Q3TRM8	Hk3	Hexokinase-3	5.5845	9.32065e-07
E9QJW9;P21845	Tpsb2	Tryptase beta-2	5.06185	0.000220276
O09049	Reg3g	Regenerating islet-derived protein 3-gamma	5.04776	1.94149e-14
Q9D3I6	Krtap7-1	Keratin-associated protein 7-1	5.02466	0.000182065
Q8BMN7;Q8CFB4	Gbp5	Guanylate-binding protein 5	4.85721	0.000396743
Q63870	Col7a1	Collagen alpha-1(VII) chain	4.76858	0.00927548
E9Q391;E9Q5K7;F6YBT6;P52624;Q5SUC6	Upp1	Uridine phosphorylase 1 (Fragment);Uridine phosphorylase 1 (Fragment);Uridine phosphorylase 1 (Fragment);Uridine phosphorylase 1;Uridine phosphorylase 1 (Fragment)	4.446	0.00321925
P21958;Q3TBA3	Tap1	Antigen peptide transporter 1	4.40356	1.06682e-13
Q3T9E4;Q5SVP4;Q62293	Tgtp1-2	T-cell-specific guanine nucleotide triphosphate-binding protein 2;T-cell-specific guanine nucleotide triphosphate-binding protein 1 (Fragment);T-cell-specific guanine nucleotide triphosphate-binding protein 1	4.28755	0.000306001
Q3UN88	Mcpt4	Mast cell protease 4	4.0742	2.90964e-10
Q9QZ85	Iigp1	Interferon-inducible GTPase 1	4.05242	1.25085e-15
P31725	S100a9	Protein S100-A9	4.0336	0.00395788
Q6IMF0	Krt87	Keratin, type II cuticular 87	3.70743	2.76197e-09
Q9JL95;Q9JL95-3	Prg3	Proteoglycan 3;Isoform 2 of Proteoglycan 3	3.67891	0.00844504
Q61897	Krt33b	Keratin, type I cuticular Ha3-II	3.62632	0.00305604
A0A140T8M3	Igkv8-30	Protein Igkv8-30 (Fragment)	3.50929	0.00095607
A0A087WSP5;Q8C3V4	Stat1	Signal transducer and activator of transcription	3.39017	2.03711e-18
O70326	Grem1	Gremlin-1	3.38544	5.35033e-07
G3UY71;Q3UTJ7;Q9QXT5	Egfl7	Epidermal growth factor-like protein 7	3.3843	0.00309744
A0A0R4J0H7;Q8K2Z4;Q8K2Z4-2	Ncapd2	Condensin complex subunit 1;Condensin complex subunit 1;Isoform 2 of Condensin complex subunit 1	3.28844	7.42468e-06
Q9R0X2	Adamdec1	ADAM DEC1	3.26455	0.000377314
P70202	Lxn	Latexin	3.1821	0.00095607
Q61107	Gbp4	Guanylate-binding protein 4	3.17803	5.29074e-07
P15089	Cpa3	Mast cell carboxypeptidase A	3.13138	8.92931e-11
Q9ERE2	Krt81	Keratin, type II cuticular Hb1	3.09504	1.57645e-11
A0A140LI59;E9QPG8;Q60997;Q60997-3;Q60997-4	Dmbt1	Deleted in malignant brain tumors 1 protein;Deleted in malignant brain tumors 1 protein;Deleted in malignant brain tumors 1 protein;Isoform 3 of Deleted in malignant brain tumors 1 protein;Isoform 4 of Deleted in malignant brain tumors 1 protein	3.00959	5.43456e-18
Q9D646	Krt34	Keratin, type I cuticular Ha4	2.9632	2.6858e-06
P39654	Alox15	Arachidonate 15-lipoxygenase	2.94059	0.00309744
G3X8T9;Q91WP6	Serpina3n	Serine (Or cysteine) peptidase inhibitor, clade A, member 3N, isoform CRA_a;Serine protease inhibitor A3N	2.92888	0.00636097
Q8K482	Emilin2	EMILIN-2	2.91563	1.0632e-12
P08905	Lyz2	Lysozyme C-2	2.89789	0.00706439
P36371	Tap2	Antigen peptide transporter 2	2.87717	1.67688e-12
G5E8D6;Q9WVJ9	Efemp2	EGF-containing fibulin-like extracellular matrix protein 2	2.87679	0.000781559
Q61878	Prg2	Bone marrow proteoglycan	2.79241	2.63682e-08
F8WH23;Q61581	Igfbp7	Insulin-like growth factor-binding protein 7	2.67399	5.62007e-05
E9PWG6	Ncapg	Protein Ncapg	2.67392	0.000210279
Q8K0Y2	Krt33a	Keratin, type I cuticular Ha3-I	2.64233	0.00033849
P01899	H2-D1	H-2 class I histocompatibility antigen, D-B alpha chain	2.56849	2.04118e-07
Q3UA06;Q3UA06-2	Trip13	Pachytene checkpoint protein 2 homolog;Isoform 2 of Pachytene checkpoint protein 2 homolog	2.5623	0.00288411
Q61765	Krt31	Keratin, type I cuticular Ha1	2.55334	0.00237073
P11247	Mpo	Myeloperoxidase	2.54952	2.09484e-11
Q60766;Q60766-2	Irgm1	Immunity-related GTPase family M protein 1;Isoform 2 of Immunity-related GTPase family M protein 1	2.47011	4.03157e-07
P41245	Mmp9	Matrix metalloproteinase-9	2.47004	1.68216e-05
Q3UTY6	Thsd4	Thrombospondin type-1 domain-containing protein 4	2.45222	2.50297e-09
P14211	Calr	Calreticulin	2.42507	0.0014563
E9Q5B5;O08528	Hk2	Hexokinase-2	2.39202	3.48552e-16
Q8K1B8	Fermt3	Fermitin family homolog 3	2.36657	1.68528e-05
Q9DCE9	Igtp	Protein Igtp	2.35031	1.27355e-06
Q5SUA5	Myo1g	Unconventional myosin-Ig	2.31567	0.00150661
Q61753	Phgdh	D-3-phosphoglycerate dehydrogenase	2.30673	1.37495e-12
P01837	NaN	Ig kappa chain C region	2.29554	5.98642e-06
Q9D8V7	Sec11c	Signal peptidase complex catalytic subunit SEC11C	2.29537	1.44217e-06
Q07797	Lgals3bp	Galectin-3-binding protein	2.26873	7.60748e-05
Q9QZL0	Ripk3	Receptor-interacting serine/threonine-protein kinase 3	2.26084	0.00131899
Q8BH98	Mboat1	Lysophospholipid acyltransferase 1	2.24848	0.000396743
Q91Z40	Gbp7	Gbp6 protein	2.23682	2.81335e-12
Q8C4U3	Sfrp1	Secreted frizzled-related protein 1	2.21876	0.00142555
Q3UYV9	Ncbp1	Nuclear cap-binding protein subunit 1	2.21575	0.00609656
P01901;Q3TH01	H2-K1	H-2 class I histocompatibility antigen, K-B alpha chain;H-2 class I histocompatibility antigen, K-K alpha chain	2.20626	0.00235073
Q9Z2T6	Krt85	Keratin, type II cuticular Hb5	2.19817	0.00488218
Q80T21	Adamtsl4	ADAMTS-like protein 4	2.15705	0.00748121
A0A140LHN0;D3YY42;Q9CX30;Q9CX30-2	Yif1b	Protein YIF1B (Fragment);Protein YIF1B;Protein YIF1B;Isoform 2 of Protein YIF1B	2.15375	0.00852623
A0A075B6A3	Igha	Protein Igha (Fragment)	2.12213	1.60695e-10
A0A0R4J1Z3;Q9CR67	Tmem33	Transmembrane protein 33	2.11639	0.00528773
P49290	Epx	Eosinophil peroxidase	2.07465	1.72184e-18
P39876	Timp3	Metalloproteinase inhibitor 3	2.05179	2.6045e-07
O88273	Grem2	Gremlin-2	2.02391	0.00595985
Q91V04	Tram1	Translocating chain-associated membrane protein 1	1.95726	0.00632748
Q61635	Ifi47	GTP-binding protein	1.9542	8.01556e-15
D3YTN4	Gimap4	GTPase IMAP family member 4	1.95128	1.31262e-08
A0A0R4J1N1;A6X935;A6X935-2;E9PVD2;E9Q5L2	Itih4	Inter alpha-trypsin inhibitor, heavy chain 4;Inter alpha-trypsin inhibitor, heavy chain 4;Isoform 2 of Inter alpha-trypsin inhibitor, heavy chain 4;Inter alpha-trypsin inhibitor, heavy chain 4;Inter alpha-trypsin inhibitor, heavy chain 4	1.9297	0.000356435
D3YXP6;Q9D1G2	Pmvk	Phosphomevalonate kinase	1.92891	0.00796942
F8VQ40;P19137	Lama1	Laminin subunit alpha-1	1.90866	6.84758e-21
A0A0U1RNV1;Q8K479	C1qtnf5	Complement C1q tumor necrosis factor-related protein 5 (Fragment);Complement C1q tumor necrosis factor-related protein 5	1.89151	0.000194318
P61620	Sec61a1	Protein transport protein Sec61 subunit alpha isoform 1	1.87925	0.00213699
Q9Z0E6	Gbp2	Guanylate-binding protein 1	1.87794	0.00010108
Q62351	Tfrc	Transferrin receptor protein 1	1.85382	3.72486e-07
Q924Z4	Cers2	Ceramide synthase 2	1.83746	5.69492e-05
G3X9V0;P97372	Psme2	MCG22048, isoform CRA_a;Proteasome activator complex subunit 2	1.81453	0.000458477
A2AQ99	Duox2	Protein Duox2	1.80545	0.000270973
Q8CJ69	Bmper	BMP-binding endothelial regulator protein	1.76534	5.33759e-05
Q8C6U2	Pqlc3	PQ-loop repeat-containing protein 3	1.75788	0.0012074
P06800;P06800-2;P06800-3;S4R1M0;S4R1S4;S4R2V1	Ptprc	Receptor-type tyrosine-protein phosphatase C;Isoform 2 of Receptor-type tyrosine-protein phosphatase C;Isoform 3 of Receptor-type tyrosine-protein phosphatase C;Receptor-type tyrosine-protein phosphatase C;Receptor-type tyrosine-protein phosphatase C;Protein tyrosine phosphatase, receptor type, C, isoform CRA_b	1.73301	0.00276472
P97363	Sptlc2	Serine palmitoyltransferase 2	1.72033	8.83848e-06
Q9Z0R9	Fads2	Fatty acid desaturase 2	1.70704	0.00903224
Q00780	Col8a1	Collagen alpha-1(VIII) chain	1.64558	0.00294792
P37889;P37889-2	Fbln2	Fibulin-2;Isoform 2 of Fibulin-2	1.62787	3.63739e-14
O70570	Pigr	Polymeric immunoglobulin receptor	1.57626	2.25654e-07
P37913;Q3U4X8	Lig1	DNA ligase 1;DNA ligase	1.55602	0.00856635
P41105	Rpl28	60S ribosomal protein L28	1.51341	0.00634312
G5E874	Lamc2	Laminin subunit gamma-2	1.51297	5.0502e-06
A2AWP6;A2AWP8;A2AWP8-2;A2AWP8-3;A2AWP8-4	Arhgef10l	Rho guanine nucleotide exchange factor 10-like protein;Rho guanine nucleotide exchange factor 10-like protein;Isoform 2 of Rho guanine nucleotide exchange factor 10-like protein;Isoform 3 of Rho guanine nucleotide exchange factor 10-like protein;Isoform 4 of Rho guanine nucleotide exchange factor 10-like protein	1.50536	0.0047504
P32921;P32921-2	Wars	Tryptophan--tRNA ligase, cytoplasmic;Isoform 2 of Tryptophan--tRNA ligase, cytoplasmic	1.50324	9.2419e-07
E9QKZ2;Q91YE6	Ipo9	Importin-9	1.49765	0.000467509
Q9CQI6	Cotl1	Coactosin-like protein	1.48595	0.000383683
Q9EPL8	Ipo7	Importin-7	1.47924	0.00844457
E9PV60;E9Q2M9	Wdfy4	Protein Wdfy4	-1.48692	0.000562534
Q8BFW7	Lpp	Lipoma-preferred partner homolog	-1.49202	0.00100859
Q8CC88;Q8CC88-2	Vwa8	von Willebrand factor A domain-containing protein 8;Isoform 2 of von Willebrand factor A domain-containing protein 8	-1.49728	9.93811e-05
A2AFQ2;Q99N15	Hsd17b10	3-hydroxyacyl-CoA dehydrogenase type-2;17beta-hydroxysteroid dehydrogenase type 10/short chain L-3-hydroxyacyl-CoA dehydrogenase	-1.50292	4.03157e-07
B7ZNH7;K3W4R4;Q80X19;Q80X19-2	Col14a1	Collagen alpha-1(XIV) chain;Collagen alpha-1(XIV) chain;Collagen alpha-1(XIV) chain;Isoform 2 of Collagen alpha-1(XIV) chain	-1.50657	0.00555218
Q8VHM5	Hnrnpr	Heterogeneous nuclear ribonucleoprotein R	-1.52796	0.00429888
B1AQY9;B1AQZ0;B7ZC46;Q8CHH9;Q8CHH9-2	Septin8	Septin-8;Septin-8;Septin-8;Septin-8;Isoform 2 of Septin-8	-1.52886	0.00636097
P28654	Dcn	Decorin	-1.53804	0.00409329
Q68EF0	Rab3ip	Rab-3A-interacting protein	-1.53889	0.0082365
E9Q828;F7AAP4	Atp2b4	Calcium-transporting ATPase	-1.54335	1.0372e-06
A0A0R4J2B2;Q6WVG3	Kctd12	BTB/POZ domain-containing protein KCTD12	-1.55118	0.00710486
A2AUK6;A2AUK7;A2AUK8	Epb41l1	Band 4.1-like protein 1	-1.55552	0.00162842
Q8BFY6	Pef1	Peflin	-1.57563	1.10795e-06
P46935	Nedd4	E3 ubiquitin-protein ligase NEDD4	-1.57722	5.05824e-13
Q8BH61	F13a1	Coagulation factor XIII A chain	-1.58141	0.00116516
B7FAU9;Q8BTM8	Flna	Filamin, alpha;Filamin-A	-1.58438	2.71705e-88
E9Q9C6	Fcgbp	Protein Fcgbp	-1.59721	1.4685e-28
P35700	Prdx1	Peroxiredoxin-1	-1.59755	0.00018866
Q9Z1T2	Thbs4	Thrombospondin-4	-1.598	0.00334235
O88952	Lin7c	Protein lin-7 homolog C	-1.60101	0.00756167
E9Q3V6;P42208	Septin2	Septin-2	-1.60508	1.00171e-10
P43274	Hist1h1e	Histone H1.4	-1.65188	0.00286503
P21447	Abcb1a	Multidrug resistance protein 1A	-1.66609	2.76688e-06
P54728	Rad23b	UV excision repair protein RAD23 homolog B	-1.68752	0.000613599
E9QNA7	Sorbs1	Sorbin and SH3 domain-containing protein 1	-1.70711	2.27295e-05
Q9DCC4	Pycrl	Pyrroline-5-carboxylate reductase 3	-1.73745	0.00110127
Q64133	Maoa	Amine oxidase [flavin-containing] A	-1.7434	5.56713e-06
Q8C8R3;Q8C8R3-2;Q8C8R3-4;S4R2F3	Ank2	Ankyrin-2;Isoform 2 of Ankyrin-2;Isoform 4 of Ankyrin-2;Ankyrin-2	-1.74393	0.00858154
Q3TJD7	Pdlim7	PDZ and LIM domain protein 7	-1.75356	8.83761e-05
F8WID5	Tpm1	Tropomyosin alpha-1 chain	-1.75597	1.72474e-08
E9Q8E3;Q59IW5;Q59IW6;Q59IW9	Abi3bp	Protein Abi3bp	-1.76146	3.24537e-07
Q61425	Hadh	Hydroxyacyl-coenzyme A dehydrogenase, mitochondrial	-1.76619	0.000396743
Q8K0C9	Gmds	GDP-mannose 4,6 dehydratase	-1.78285	2.44857e-06
P47856;P47856-2	Gfpt1	Glutamine--fructose-6-phosphate aminotransferase [isomerizing] 1;Isoform 2 of Glutamine--fructose-6-phosphate aminotransferase [isomerizing] 1	-1.81941	1.68981e-16
Q3ULB1;Q921W7	Tes	Testin;Putative uncharacterized protein Tes	-1.81962	0.000113616
P51658	Hsd17b2	Estradiol 17-beta-dehydrogenase 2	-1.83391	0.000881342
O35452	Tnxb	Protein Tnxb	-1.85588	1.67738e-69
O70423	Aoc3	Membrane primary amine oxidase	-1.85917	2.37364e-09
Q8CB12	Gsdmc3	Gasdermin-C3	-1.89727	4.92986e-05
D3YYK8;E9Q6X0;Q8R001;Q8R001-2	Mapre2	Microtubule-associated protein RP/EB family member 2 (Fragment);Microtubule-associated protein RP/EB family member 2;Microtubule-associated protein RP/EB family member 2;Isoform 2 of Microtubule-associated protein RP/EB family member 2	-1.90043	0.000436541
Q60604	Scin	Adseverin	-1.90268	0.00057524
O70400	Pdlim1	PDZ and LIM domain protein 1	-1.91262	0.000878771
E9QA15	Cald1	Protein Cald1	-1.91339	1.62677e-07
D3YVV9;E9Q1U2	Synpo2	Synaptopodin-2	-1.92231	1.21555e-06
D3Z6G3;Q6PER3	Mapre3	Microtubule-associated protein RP/EB family member 3	-1.93038	0.000253327
B1AVK5	Col4a6	Protein Col4a6	-1.93132	7.91676e-08
Q08091	Cnn1	Calponin-1	-1.96696	1.14126e-10
A0A087WQ94;A0A087WQM0;A0A087WQS0;A0A087WRU0;A0A1D5RM59;E9Q0S6	Tns1	Protein Tns1 (Fragment);Protein Tns1;Protein Tns1;Protein Tns1 (Fragment);Protein Tns1;Protein Tns1	-1.96936	1.65784e-10
Q91VS8	Farp2	FERM, RhoGEF and pleckstrin domain-containing protein 2	-1.96937	7.72445e-07
Q9ERL9	Gucy1a3	Guanylate cyclase soluble subunit alpha-3	-1.97528	4.49826e-05
Q2UY11	Col28a1	Collagen alpha-1(XXVIII) chain	-2.01456	0.00094693
E9Q1D5;Q62219;Q62219-10;Q62219-2;Q62219-3;Q62219-4;Q62219-5;Q62219-7;Q62219-9	Tgfb1i1	Transforming growth factor beta-1-induced transcript 1 protein;Transforming growth factor beta-1-induced transcript 1 protein;Isoform 10 of Transforming growth factor beta-1-induced transcript 1 protein;Isoform 2 of Transforming growth factor beta-1-induced transcript 1 protein;Isoform 3 of Transforming growth factor beta-1-induced transcript 1 protein;Isoform 4 of Transforming growth factor beta…	-2.01992	0.000217722
Q9ET54-3;Q9ET54-4;Q9ET54-6	Palld	Isoform 3 of Palladin;Isoform 4 of Palladin;Isoform 6 of Palladin	-2.02079	1.118e-13
Q63918	Sdpr	Serum deprivation-response protein	-2.03323	0.000116149
Q8BWT1	Acaa2	3-ketoacyl-CoA thiolase, mitochondrial	-2.04575	7.91465e-09
Q99K30	Eps8l2	Epidermal growth factor receptor kinase substrate 8-like protein 2	-2.04981	0.00294792
P26150	Hsd3b3	3 beta-hydroxysteroid dehydrogenase/Delta 5-->4-isomerase type 3	-2.05691	8.95846e-05
Q8CI94	Pygb	Glycogen phosphorylase, brain form	-2.08284	3.08396e-06
O88492;O88492-2	Plin4	Perilipin-4;Isoform 2 of Perilipin-4	-2.10065	8.22169e-07
Q5SUW3;Q60760;Q60760-2;Q60760-3	Grb10	Growth factor receptor-bound protein 10;Growth factor receptor-bound protein 10;Isoform 2 of Growth factor receptor-bound protein 10;Isoform 3 of Growth factor receptor-bound protein 10	-2.14123	0.00743306
Q8VCW8	Acsf2	Acyl-CoA synthetase family member 2, mitochondrial	-2.14256	1.57192e-08
A2AIM4;P58774-2	Tpm2	Tropomyosin beta chain;Isoform 2 of Tropomyosin beta chain	-2.14979	0.000298353
P57016	Lad1	Ladinin-1	-2.19229	0.00309744
Q4KL71;Q9CQK8	Sprr2a3;Sprr2a	Small proline-rich protein 2A3;Small proline-rich protein 2A	-2.20734	0.000131419
O70475	Ugdh	UDP-glucose 6-dehydrogenase	-2.23796	1.73489e-05
O88428	Papss2	Bifunctional 3'-phosphoadenosine 5'-phosphosulfate synthase 2	-2.24255	1.53626e-11
O54724	Ptrf	Polymerase I and transcript release factor	-2.26242	2.91517e-08
Q8QZY1	Eif3l	Eukaryotic translation initiation factor 3 subunit L	-2.33826	1.80029e-05
Q61704	Itih3	Inter-alpha-trypsin inhibitor heavy chain H3	-2.36331	7.30187e-06
B1AYL1	Scn7a	Sodium channel protein	-2.3725	3.214e-07
Q8BNW9	Kbtbd11	Kelch repeat and BTB domain-containing protein 11	-2.38879	0.00411131
D3Z4J9;D6RII3;Q05BC3;Q05BC3-2;Q05BC3-3	Eml1	Echinoderm microtubule-associated protein-like 1;Echinoderm microtubule-associated protein-like 1;Echinoderm microtubule-associated protein-like 1;Isoform 2 of Echinoderm microtubule-associated protein-like 1;Isoform 3 of Echinoderm microtubule-associated protein-like 1	-2.48838	0.000912176
Q9R0H0;Q9R0H0-2	Acox1	Peroxisomal acyl-coenzyme A oxidase 1;Isoform 2 of Peroxisomal acyl-coenzyme A oxidase 1	-2.48984	0.000325725
E9QNL5;P52840	Sult1a1	Sulfotransferase;Sulfotransferase 1A1	-2.50579	8.1186e-05
G3X981;G5E846	Prph	Peripherin	-2.5336	0.00240459
P10922	H1f0	Histone H1.0	-2.61939	0.00528773
E9PUH7;Q3TYK3	Nfix	Nuclear factor 1	-2.66738	0.00353045
P17563	Selenbp1	Selenium-binding protein 1	-2.67104	1.53762e-16
Q99MQ4	Aspn	Asporin	-2.72197	5.07461e-12
Q148B1	Cyp2c65	Cytochrome P450, family 2, subfamily c, polypeptide 65	-2.76034	1.47964e-05
Q9D7Z6	Clca1	Calcium-activated chloride channel regulator 1	-2.80386	4.12771e-24
O70209	Pdlim3	PDZ and LIM domain protein 3	-2.88821	1.09903e-10
Q8VCC1	Hpgd	15-hydroxyprostaglandin dehydrogenase [NAD(+)]	-2.9028	9.05691e-07
A2AVX1;E9Q8Q5;Q80YN3	Bcas1	Breast carcinoma-amplified sequence 1 homolog	-2.94921	0.00171987
Q62000	Ogn	Mimecan	-3.02783	1.53762e-16
Q64332;Q64332-2	Syn2	Synapsin-2;Isoform IIb of Synapsin-2	-3.18953	3.89059e-06
P54869	Hmgcs2	Hydroxymethylglutaryl-CoA synthase, mitochondrial	-3.24998	5.18419e-12
Q3UP87	Elane	Neutrophil elastase	-3.29481	0.00764752
Q9DBR7;Q9DBR7-2	Ppp1r12a	Protein phosphatase 1 regulatory subunit 12A;Isoform 2 of Protein phosphatase 1 regulatory subunit 12A	-3.70507	1.42728e-07
D3YXH0;P63054	Igsf5;Pcp4	Immunoglobulin superfamily member 5;Purkinje cell protein 4	-3.72142	0.000214918
Q8QZR5	Gpt	Alanine aminotransferase 1	-3.81991	0.00137519
Q7TQD2	Tppp	Tubulin polymerization-promoting protein	-3.90903	0.00286481
Q5EBG6	Hspb6	Heat shock protein beta-6	-4.08446	0.00151386
Q9CRB6	Tppp3	Tubulin polymerization-promoting protein family member 3	-4.45353	1.0257e-06
Q9QUP5	Hapln1	Hyaluronan and proteoglycan link protein 1	-4.47474	0.0062992
Q9D816	Cyp2c55	Cytochrome P450 2C55	-4.66552	1.07708e-14
O88935;O88935-1;O88935-3	Syn1	Synapsin-1;Isoform Ib of Synapsin-1;Isoform 3 of Synapsin-1	-4.76388	0.00137969
Q80Z19	Muc2	Mucin-2 (Fragments)	-4.88884	4.42772e-67
E9PYJ9;Q9JKS4;Q9JKS4-2;Q9JKS4-3;Q9JKS4-4	Ldb3	LIM domain-binding protein 3;LIM domain-binding protein 3;Isoform 2 of LIM domain-binding protein 3;Isoform 3 of LIM domain-binding protein 3;Isoform 4 of LIM domain-binding protein 3	-5.58905	2.67758e-05
P16014	Chgb	Secretogranin-1	-5.75049	0.00289475
Q80ZA0	Itln1b	Intelectin-1b	-7.05223	0.000110358

## Sheet: Pre-pathology
Pre-pathologic colitis signature
UniProtIds	Genes	ProteinDescriptions	AVG_Log2_Ratio	Qvalue
O55123	Mmp10	Stromelysin-2	7.26388	4.40069e-08
E9Q1D6;E9QNQ3;O08999;Q0VD84	Ltbp2	Latent-transforming growth factor beta-binding protein 2	7.13628	7.52147e-12
P35230	Reg3b	Regenerating islet-derived protein 3-beta	6.84552	3.09852e-05
F2Z403;K7N7D8;P28309;P28310;P50705;P50706;P50714	Defa	Protein Defa27;Protein Defa27;Alpha-defensin 2;Alpha-defensin 3;Alpha-defensin 7;Alpha-defensin 8 (Fragment);Alpha-defensin 16	6.60634	0.000211015
Q9JL95;Q9JL95-3	Prg3	Proteoglycan 3;Isoform 2 of Proteoglycan 3	6.21032	6.77145e-05
P18528	NaN	Ig heavy chain V region 6.96	5.84144	0.00308584
E9Q8S8;Q3TRM8	Hk3	Hexokinase-3	5.80634	9.281e-05
P31725	S100a9	Protein S100-A9	5.64607	7.17236e-05
Q9QZ85	Iigp1	Interferon-inducible GTPase 1	5.31014	4.11769e-15
Q3T9E4;Q5SVP4;Q62293	Tgtp2;Tgtp1;Tgtp1	T-cell-specific guanine nucleotide triphosphate-binding protein 2;T-cell-specific guanine nucleotide triphosphate-binding protein 1 (Fragment);T-cell-specific guanine nucleotide triphosphate-binding protein 1	5.27433	8.62442e-06
A0A140T8M3	Igkv8-30	Protein Igkv8-30 (Fragment)	5.16643	4.91569e-05
P29477	Nos2	Nitric oxide synthase, inducible	5.16577	1.25203e-05
E9Q391;E9Q5K7;F6YBT6;P52624;Q5SUC6	Upp1	Uridine phosphorylase 1 (Fragment);Uridine phosphorylase 1 (Fragment);Uridine phosphorylase 1 (Fragment);Uridine phosphorylase 1;Uridine phosphorylase 1 (Fragment)	4.7315	0.00049715
A0A0A6YYE7	Igkv4-57	Protein Igkv4-57 (Fragment)	4.71873	0.000636047
D6RFA9;D6RHQ2;P55772;Q8CDV7	Entpd1	Ectonucleoside triphosphate diphosphohydrolase 1 (Fragment);Ectonucleoside triphosphate diphosphohydrolase 1;Ectonucleoside triphosphate diphosphohydrolase 1;Ectonucleoside triphosphate diphosphohydrolase 1	4.64766	4.96006e-05
Q8HWB2	H2-Q4	Protein H2-Q4	4.62714	0.00289071
Q61878	Prg2	Bone marrow proteoglycan	4.34859	7.77809e-11
Q3UN88	Mcpt4	Mast cell protease 4	4.31691	5.4424e-09
Q923L7	Ear6	Ear6 protein	4.23648	0.00329415
Q9D311	Duoxa2	Dual oxidase maturation factor 2	4.21879	0.000575657
O70326	Grem1	Gremlin-1	4.14724	1.60815e-08
P50172;Q3TJI8	Hsd11b1	Corticosteroid 11-beta-dehydrogenase isozyme 1	4.14638	2.03351e-05
P21958;Q3TBA3	Tap1	Antigen peptide transporter 1	4.13913	8.88156e-20
A0A140LI59;E9QPG8;Q60997;Q60997-3;Q60997-4	Dmbt1	Deleted in malignant brain tumors 1 protein;Deleted in malignant brain tumors 1 protein;Deleted in malignant brain tumors 1 protein;Isoform 3 of Deleted in malignant brain tumors 1 protein;Isoform 4 of Deleted in malignant brain tumors 1 protein	4.13259	3.51177e-27
O09049	Reg3g	Regenerating islet-derived protein 3-gamma	4.09034	2.31776e-05
P01837	NaN	Ig kappa chain C region	4.00957	2.976e-06
P01899	H2-D1	H-2 class I histocompatibility antigen, D-B alpha chain	3.99395	5.0223e-13
A0A0R4J064;Q8VDL4;Q8VDL4-3	Adpgk	ADP-dependent glucokinase;ADP-dependent glucokinase;Isoform 3 of ADP-dependent glucokinase	3.98721	1.75729e-05
Q9D8V7	Sec11c	Signal peptidase complex catalytic subunit SEC11C	3.90204	2.63293e-12
P01887	B2m	Beta-2-microglobulin	3.86605	0.00835092
G3UY71;Q3UTJ7;Q9QXT5	Egfl7	Epidermal growth factor-like protein 7	3.82061	0.000162502
Q61635	Ifi47	GTP-binding protein	3.80131	1.36322e-19
P11247	Mpo	Myeloperoxidase	3.79292	2.34851e-13
P49290	Epx	Eosinophil peroxidase	3.79233	1.82931e-24
A0A075B6A3	Igha	Protein Igha (Fragment)	3.78914	8.6822e-16
Q8BMN7;Q8CFB4	Gbp5	Guanylate-binding protein 5	3.76854	2.88597e-05
P09242	Alpl	Alkaline phosphatase, tissue-nonspecific isozyme	3.73662	9.68772e-06
D3YYD0;Q3UZZ4	Olfm4	Olfactomedin-4	3.7189	0.00512847
A0A075B5V6;P06330	Ighv1-42;	Protein Ighv1-42;Ig heavy chain V region AC38 205.12	3.68239	0.00219312
P14483	H2-Ab1	H-2 class II histocompatibility antigen, A beta chain	3.6457	3.46319e-08
P41245	Mmp9	Matrix metalloproteinase-9	3.64119	2.43394e-06
Q62351	Tfrc	Transferrin receptor protein 1	3.64111	1.18445e-14
Q60766;Q60766-2	Irgm1	Immunity-related GTPase family M protein 1;Isoform 2 of Immunity-related GTPase family M protein 1	3.57114	3.14953e-09
Q9QZU5	Krtap15-1	Keratin-associated protein 15-1	3.56738	0.0052761
E9QJW9;P21845	Tpsb2	Tryptase beta-2	3.52578	0.00667173
Q9JMG2	C1galt1c1	C1GALT1-specific chaperone 1	3.51067	0.00570214
G3UWR9;P14434;P14438	H2-Aa	H-2 class II histocompatibility antigen, A-Q alpha chain;H-2 class II histocompatibility antigen, A-B alpha chain;H-2 class II histocompatibility antigen, A-U alpha chain (Fragment)	3.49852	4.90381e-06
A0A0R4J1N1;A6X935;A6X935-2;E9PVD2;E9Q5L2	Itih4	Inter alpha-trypsin inhibitor, heavy chain 4;Inter alpha-trypsin inhibitor, heavy chain 4;Isoform 2 of Inter alpha-trypsin inhibitor, heavy chain 4;Inter alpha-trypsin inhibitor, heavy chain 4;Inter alpha-trypsin inhibitor, heavy chain 4	3.48425	6.67774e-06
O78196;P04230;P04231;P18468;P20040	H2-Eb1;H2-Eb1;H2-Eb1;H2-Eb1;	H-2 class II histocompatibility antigen, I-A beta chain;H-2 class II histocompatibility antigen, E-B beta chain;H-2 class II histocompatibility antigen, E-S beta chain (Fragment);H-2 class II histocompatibility antigen, I-A beta chain;H-2 class II histocompatibility antigen, E-Q beta chain	3.46492	0.00806937
Q9WUP4	Srd5a3	Polyprenol reductase	3.4587	0.000168029
Q14C51	Ptcd3	Pentatricopeptide repeat domain-containing protein 3, mitochondrial	3.40028	0.00633653
F8WH23;Q61581	Igfbp7	Insulin-like growth factor-binding protein 7	3.38582	0.000151915
Q3TBT3;Q3TBT3-2;Q3TBT3-3	Tmem173	Stimulator of interferon genes protein;Isoform 2 of Stimulator of interferon genes protein;Isoform 3 of Stimulator of interferon genes protein	3.38381	0.000262277
A2BDX2;O70152	Dpm1	Dolichol-phosphate mannosyltransferase subunit 1	3.341	7.38734e-05
A0A1B0GRZ8;Q8BGF6	Elmod2	ELMO domain-containing protein 2 (Fragment);ELMO domain-containing protein 2	3.31815	0.000174826
Q8K482	Emilin2	EMILIN-2	3.31665	2.07712e-15
Q07797	Lgals3bp	Galectin-3-binding protein	3.29224	5.68468e-05
A2AQ99	Duox2	Protein Duox2	3.24612	1.24203e-05
P15089	Cpa3	Mast cell carboxypeptidase A	3.24402	4.18795e-05
P27046	Man2a1	Alpha-mannosidase 2	3.24087	1.63e-08
E9PWW2;Q921T2;Q921T2-2;Q921T2-3	Tor1aip1	Torsin-1A-interacting protein 1;Torsin-1A-interacting protein 1;Isoform 2 of Torsin-1A-interacting protein 1;Isoform 3 of Torsin-1A-interacting protein 1	3.24013	0.000227563
E9QL80;Q91YX5	Lpgat1	Acyl-CoA:lysophosphatidylglycerol acyltransferase 1	3.21363	0.00771013
P06800;P06800-2;P06800-3;S4R1M0;S4R1S4;S4R2V1	Ptprc	Receptor-type tyrosine-protein phosphatase C;Isoform 2 of Receptor-type tyrosine-protein phosphatase C;Isoform 3 of Receptor-type tyrosine-protein phosphatase C;Receptor-type tyrosine-protein phosphatase C;Receptor-type tyrosine-protein phosphatase C;Protein tyrosine phosphatase, receptor type, C, isoform CRA_b	3.20166	1.09847e-06
P36371	Tap2	Antigen peptide transporter 2	3.18457	1.02703e-14
M0QWA7;P11835;Q542I8	Itgb2	Integrin beta;Integrin beta-2;Integrin beta	3.18116	3.19835e-07
D3YZM8;Q9D306	Mgat4c	Alpha-1,3-mannosyl-glycoprotein 4-beta-N-acetylglucosaminyltransferase C (Fragment);Alpha-1,3-mannosyl-glycoprotein 4-beta-N-acetylglucosaminyltransferase C	3.16792	0.00251706
O08832	Galnt4	Polypeptide N-acetylgalactosaminyltransferase 4	3.16651	0.00174157
Q61107	Gbp4	Guanylate-binding protein 4	3.16152	4.52237e-10
Q61102	Abcb7	ATP-binding cassette sub-family B member 7, mitochondrial	3.15207	1.22822e-05
Q9DCE9	Igtp	Protein Igtp	3.14498	2.58116e-08
Q8C7K6	Pcyox1l	Prenylcysteine oxidase-like	3.14181	0.000453873
P01901;Q3TH01	H2-K1	H-2 class I histocompatibility antigen, K-B alpha chain;H-2 class I histocompatibility antigen, K-K alpha chain	3.1412	4.09286e-09
P31428	Dpep1	Dipeptidase 1	3.10726	0.000212201
Q9DBH5	Lman2	Vesicular integral-membrane protein VIP36	3.10477	4.80544e-16
Q61735;Q61735-2	Cd47	Leukocyte surface antigen CD47;Isoform 2 of Leukocyte surface antigen CD47	3.06143	5.29447e-06
Q9QYF1;Q9R1R8	Rdh11	Retinol dehydrogenase 11	3.06032	2.51773e-07
Q91V04	Tram1	Translocating chain-associated membrane protein 1	3.04965	7.77718e-08
Q3TCU5;Q9R233;Q9R233-2	Tapbp	Tapasin;Tapasin;Isoform Short of Tapasin	3.04625	4.61439e-07
Q6ZWQ7	Spcs3	Signal peptidase complex subunit 3	3.02322	0.000465335
Q8K0E8	Fgb	Fibrinogen beta chain	2.99858	1.19936e-48
B1ARB3;Q08481;Q08481-2;Q08481-3;Q08481-4	Pecam1	Platelet endothelial cell adhesion molecule;Platelet endothelial cell adhesion molecule;Isoform 2 of Platelet endothelial cell adhesion molecule;Isoform 3 of Platelet endothelial cell adhesion molecule;Isoform 4 of Platelet endothelial cell adhesion molecule	2.98569	0.00062396
H3BLG5;O08992;Q3TMX0	Sdcbp	Syntenin-1 (Fragment);Syntenin-1;MCG4375, isoform CRA_b	2.96027	0.00184129
Q99KI3	Emc3	ER membrane protein complex subunit 3	2.95142	0.00109744
Q3UER8;Q8VCM7	Fgg	Fibrinogen gamma chain	2.9494	1.89035e-27
Q9JI67	B3galt5	Beta-1,3-galactosyltransferase 5	2.94526	0.000286145
O70503	Hsd17b12	Very-long-chain 3-oxoacyl-CoA reductase	2.94338	4.54792e-25
Q9ERE2	Krt81	Keratin, type II cuticular Hb1	2.94058	1.91352e-13
Q6GQT9	Nomo1	Nodal modulator 1	2.93286	0.000133769
P20029	Hspa5	78 kDa glucose-regulated protein	2.90284	2.35388e-23
E9PV24	Fga	Fibrinogen alpha chain	2.8943	5.53028e-35
Q9R0X2	Adamdec1	ADAM DEC1	2.882	0.00132496
Q8VCR2;Q8VCR2-2	Hsd17b13	17-beta-hydroxysteroid dehydrogenase 13;Isoform 2 of 17-beta-hydroxysteroid dehydrogenase 13	2.87556	0.00146614
Q62186;Q9D8L3	Ssr4	Translocon-associated protein subunit delta;Signal sequence receptor, delta	2.86006	8.02364e-06
D3YTN4	Gimap4	GTPase IMAP family member 4	2.85512	6.63195e-07
Q3U3R4;Q3U3R4-2;Q3U3R4-3;Z4YJR1	Lmf1	Lipase maturation factor 1;Isoform 2 of Lipase maturation factor 1;Isoform 3 of Lipase maturation factor 1;Lipase maturation factor	2.84421	1.69002e-05
P14106	C1qb	Complement C1q subcomponent subunit B	2.82614	0.00540676
G3X8T9;Q91WP6	Serpina3n	Serine (Or cysteine) peptidase inhibitor, clade A, member 3N, isoform CRA_a;Serine protease inhibitor A3N	2.82141	0.000406392
P61620	Sec61a1	Protein transport protein Sec61 subunit alpha isoform 1	2.81916	6.55385e-06
A0A0A6YVP8;A0A0A6YWP4;E9Q8H9;E9Q8I0;P06909	Cfh	Complement factor H;Complement factor H (Fragment);Complement factor H;Complement factor H;Complement factor H	2.81277	0.000306192
O54734	Ddost	Dolichyl-diphosphooligosaccharide--protein glycosyltransferase 48 kDa subunit	2.81027	8.40537e-15
P01027	C3	Complement C3	2.8049	1.18928e-25
G3UWE1;Q52L67;Q9CY27	Tecr	MCG11048, isoform CRA_c;Gpsn2 protein;Very-long-chain enoyl-CoA reductase	2.80185	3.46319e-08
Q3TYS2	NaN	Uncharacterized protein C17orf62 homolog	2.78029	2.97902e-05
Q924Z4	Cers2	Ceramide synthase 2	2.77326	0.00234871
P35564	Canx	Calnexin	2.77287	2.0019e-09
Q922J9;Q922J9-2;Q922J9-3;Q922J9-4	Far1	Fatty acyl-CoA reductase 1;Isoform 2 of Fatty acyl-CoA reductase 1;Isoform 3 of Fatty acyl-CoA reductase 1;Isoform 4 of Fatty acyl-CoA reductase 1	2.76745	0.00369822
Q6IMF0	Krt87	Keratin, type II cuticular 87	2.75877	2.13332e-12
D3YU17;Q8VCM8	Ncln	Nicalin	2.74573	0.00010621
Q9QZL0	Ripk3	Receptor-interacting serine/threonine-protein kinase 3	2.74227	0.000287867
P01831	Thy1	Thy-1 membrane glycoprotein	2.73049	6.77942e-07
F8VQ40;P19137	Lama1	Laminin subunit alpha-1	2.72736	3.32789e-32
Q8CJ69	Bmper	BMP-binding endothelial regulator protein	2.72098	0.000617903
Q9CR76	Tmem186	Transmembrane protein 186	2.70271	4.96006e-05
A0A0R4J083;P51174	Acadl	Long-chain-specific acyl-CoA dehydrogenase, mitochondrial;Long-chain specific acyl-CoA dehydrogenase, mitochondrial	2.69337	0.000152971
A2AB60;Q9JL26;Q9JL26-2	Fmnl1	Formin-like 1, isoform CRA_c;Formin-like protein 1;Isoform 2 of Formin-like protein 1	2.6931	0.00995085
Q9D0F3	Lman1	Protein ERGIC-53	2.6917	7.1805e-09
P08905	Lyz2	Lysozyme C-2	2.69089	0.00532946
P84096	Rhog	Rho-related GTP-binding protein RhoG	2.68754	1.08358e-06
A0A0N4SUM7;A0A0N4SUY1;A0A0N4SV46;A0A0N4SVT4;Q9R1Q6	Tmem176b	Transmembrane protein 176B (Fragment);Transmembrane protein 176B (Fragment);Transmembrane protein 176B (Fragment);Transmembrane protein 176B (Fragment);Transmembrane protein 176B	2.67717	0.00652929
Q8BMK4	Ckap4	Cytoskeleton-associated protein 4	2.67185	1.60973e-16
Q9D816	Cyp2c55	Cytochrome P450 2C55	-2.65557	4.95184e-12
B7ZCL7;Q9ESX5	Dkc1	H/ACA ribonucleoprotein complex subunit 4 (Fragment);H/ACA ribonucleoprotein complex subunit 4	-2.66259	0.00289071
P97855	G3bp1	Ras GTPase-activating protein-binding protein 1	-2.66364	2.25339e-06
P51125;P51125-2;P51125-3;P51125-6;P51125-7;Q8CE80	Cast	Calpastatin;Isoform 2 of Calpastatin;Isoform 3 of Calpastatin;Isoform 6 of Calpastatin;Isoform 7 of Calpastatin;Calpastatin	-2.66673	0.000849204
Q8VCN5	Cth	Cystathionine gamma-lyase	-2.69923	3.76224e-05
F8WH41;O55106	Strn	Striatin	-2.71954	2.84676e-05
Q7M739	Tpr	Nuclear pore complex-associated intranuclear coiled-coil protein TPR	-2.73402	3.51568e-18
P57016	Lad1	Ladinin-1	-2.74613	0.000105244
F6RJ39;Q9JIX8;Q9JIX8-4	Acin1	Apoptotic chromatin condensation inducer in the nucleus (Fragment);Apoptotic chromatin condensation inducer in the nucleus;Isoform 4 of Apoptotic chromatin condensation inducer in the nucleus	-2.75217	8.31537e-06
A2API8;F7AA26;O54931;O54931-2;O54931-3;O54931-4;O54931-5	Akap2;Pakap;Akap2;Akap2;Akap2;Akap2;Akap2	A-kinase anchor protein 2;Protein Pakap (Fragment);A-kinase anchor protein 2;Isoform 2 of A-kinase anchor protein 2;Isoform 3 of A-kinase anchor protein 2;Isoform 4 of A-kinase anchor protein 2;Isoform 5 of A-kinase anchor protein 2	-2.75884	0.000106093
Q9WVA4	Tagln2	Transgelin-2	-2.76363	1.74496e-09
Q3UID0;Q6PDG5;Q6PDG5-2	Smarcc2	SWI/SNF complex subunit SMARCC2;SWI/SNF complex subunit SMARCC2;Isoform 2 of SWI/SNF complex subunit SMARCC2	-2.82249	7.10089e-09
Q8K3X6	Anks4b	Ankyrin repeat and SAM domain-containing protein 4B	-2.82451	0.00446748
A2BEE9;A2BEF2;P70175;Q52KF7	Dlg3	Disks large homolog 3	-2.8275	0.000516008
P62960	Ybx1	Nuclease-sensitive element-binding protein 1	-2.82787	1.00141e-06
Q80XS7	Fam83e	Protein FAM83E	-2.85675	9.96535e-06
O55234	Psmb5	Proteasome subunit beta type-5	-2.91187	4.22653e-05
A0A0G2JEK2;P63254	Crip1	Cysteine-rich protein 1	-2.91549	0.00596253
A0A0G2JG52;E9PVP1	Aim1	Aurora kinase B	-2.98097	0.00206118
Q9D7S9	Chmp5	Charged multivesicular body protein 5	-3.03287	0.000546295
Q8C5W0;Q8C5W0-2;Q8C5W0-3;Q8C5W0-4	Clmn	Calmin;Isoform 2 of Calmin;Isoform 3 of Calmin;Isoform 4 of Calmin	-3.04113	1.03336e-08
E9QNL5;P52840	Sult1a1	Sulfotransferase;Sulfotransferase 1A1	-3.0516	1.07355e-06
A0A087WNW3;A0A087WP14;A0A087WP48;A0A087WP85;A0A087WPW5;A0A087WPX0;A0A087WQ25;A0A087WQD0;A0A087WQF8;A0A087WQG4;A0A087WQI3;A0A087WQQ5;A0A087WRS1;A0A087WS04;A0A087WS23;A0A087WS29;F8VQC7;Q61595;Q61595-10;Q61595-11;Q61595-12;Q61595-13;Q61595-14;Q61595-15;Q61595-16;Q61595-2;Q61595-3;Q61595-4;Q61595-5;Q61595-6;Q61595-7;Q61595-8;Q61595-9	Ktn1	Kinectin;Kinectin;Kinectin;Kinectin;Kinectin;Kinectin;Kinectin;Kinectin;Kinectin;Kinectin;Kinectin;Kinectin;Kinectin;Kinectin;Kinectin;Kinectin;Kinectin;Kinectin;Isoform 10 of Kinectin;Isoform 11 of Kinectin;Isoform 12 of Kinectin;Isoform 13 of Kinectin;Isoform 14 of Kinectin;Isoform 15 of Kinectin;Isoform 16 of Kinectin;Isoform 2 of Kinectin;Isoform 3 of Kinectin;Isoform 4 of Kinectin;Isoform 5 …	-3.0956	9.48069e-08
P59644	Inpp5j	Phosphatidylinositol 4,5-bisphosphate 5-phosphatase A	-3.11899	2.01218e-06
A0A1B0GR85	2900026A02Rik	Protein 2900026A02Rik	-3.12876	0.00769489
F6TFN2	Lmo7	Protein Lmo7 (Fragment)	-3.16401	6.80831e-12
Q99J77	Nans	N-acetylneuraminic acid synthase (Sialic acid synthase)	-3.19471	1.94793e-13
Q62241	Snrpc	U1 small nuclear ribonucleoprotein C	-3.19826	0.00753158
Q3UGC7;Q66JS6	Eif3j1;Eif3j2	Eukaryotic translation initiation factor 3 subunit J-A;Eukaryotic translation initiation factor 3 subunit J-B	-3.20387	0.00030165
Q9JLQ0	Cd2ap	CD2-associated protein	-3.21481	4.55368e-11
Q62376	Snrnp70	U1 small nuclear ribonucleoprotein 70 kDa	-3.25525	0.000132973
E9QP46;Q6ZWQ0	Syne2	Nesprin-2	-3.25605	1.75797e-14
Q8VC88	Gca	Grancalcin	-3.29744	9.82494e-05
D3YXK2;S4R1M2	Safb	Scaffold attachment factor B1	-3.30086	3.18974e-09
P70677	Casp3	Caspase-3	-3.31669	1.0109e-10
E9Q9C0;E9Q9C1;E9Q9C2;E9Q9C4;E9Q9C7;E9QK41;F6YHE5;Q8K4G5;Q8K4G5-2;Q8K4G5-4;Q8K4G5-5	Ablim1	Actin-binding LIM protein 1;Actin-binding LIM protein 1;Actin-binding LIM protein 1;Actin-binding LIM protein 1;Actin-binding LIM protein 1;Actin-binding LIM protein 1;Actin-binding LIM protein 1 (Fragment);Actin-binding LIM protein 1;Isoform 2 of Actin-binding LIM protein 1;Isoform 4 of Actin-binding LIM protein 1;Isoform 5 of Actin-binding LIM protein 1	-3.34236	0.00679734
A2AUK6;A2AUK7;A2AUK8	Epb41l1	Band 4.1-like protein 1	-3.37144	3.33608e-08
Q8BGF7;Q8BGF7-2;Q8BGF7-3;Q8BGF7-4	Pan2	PAB-dependent poly(A)-specific ribonuclease subunit PAN2;Isoform 2 of PAB-dependent poly(A)-specific ribonuclease subunit PAN2;Isoform 3 of PAB-dependent poly(A)-specific ribonuclease subunit PAN2;Isoform 4 of PAB-dependent poly(A)-specific ribonuclease subunit PAN2	-3.37434	0.00295049
Q60865	Caprin1	Caprin-1	-3.37899	5.48146e-07
Q8CGF7;Q8CGF7-2;Q8CGF7-3	Tcerg1	Transcription elongation regulator 1;Isoform 2 of Transcription elongation regulator 1;Isoform 3 of Transcription elongation regulator 1	-3.39802	0.000701694
Q7TQD2	Tppp	Tubulin polymerization-promoting protein	-3.45167	0.000778515
D3YWN7;E9QMU3;O88735;O88735-2	Map7	Ensconsin;Ensconsin;Ensconsin;Isoform 2 of Ensconsin	-3.46857	0.000283247
P21126	Ubl4a	Ubiquitin-like protein 4A	-3.52421	0.00620412
Q99KG3;Q99KG3-2;Q99KG3-3	Rbm10	RNA-binding protein 10;Isoform 2 of RNA-binding protein 10;Isoform 3 of RNA-binding protein 10	-3.55047	0.00348811
Q3UMW7;Q3UMW7-2;Q3UMW7-3	Mapkapk3	MAP kinase-activated protein kinase 3;Isoform 2 of MAP kinase-activated protein kinase 3;Isoform 3 of MAP kinase-activated protein kinase 3	-3.578	0.000105244
O35900	Lsm2	U6 snRNA-associated Sm-like protein LSm2	-3.58368	0.00189218
P34022	Ranbp1	Ran-specific GTPase-activating protein	-3.5867	0.000325099
P62869	Tceb2	Transcription elongation factor B polypeptide 2	-3.62774	0.000946042
Q9CRB6	Tppp3	Tubulin polymerization-promoting protein family member 3	-3.64466	2.56949e-07
B9EKI3	Tmf1	TATA element modulatory factor	-3.66828	0.000910354
Q8BH69	Sephs1	Selenide, water dikinase 1	-3.6707	0.000100219
Q08189	Tgm3	Protein-glutamine gamma-glutamyltransferase E	-3.78769	1.02926e-13
P20065-2	Tmsb4x	Isoform Short of Thymosin beta-4	-3.79642	0.000747596
P48024	Eif1	Eukaryotic translation initiation factor 1	-3.79903	0.00169033
O08848	Trove2	60 kDa SS-A/Ro ribonucleoprotein	-3.8371	0.00269093
Q9DBR7;Q9DBR7-2	Ppp1r12a	Protein phosphatase 1 regulatory subunit 12A;Isoform 2 of Protein phosphatase 1 regulatory subunit 12A	-3.85522	2.4405e-08
Q8K3C3	Lzic	Protein LZIC	-3.89906	4.77758e-05
P57784	Snrpa1	U2 small nuclear ribonucleoprotein A'	-3.92227	0.0009561
E9PYJ9;Q9JKS4;Q9JKS4-2;Q9JKS4-3;Q9JKS4-4	Ldb3	LIM domain-binding protein 3;LIM domain-binding protein 3;Isoform 2 of LIM domain-binding protein 3;Isoform 3 of LIM domain-binding protein 3;Isoform 4 of LIM domain-binding protein 3	-3.99099	0.00019403
P51859	Hdgf	Hepatoma-derived growth factor	-4.0597	6.35704e-05
Q3TYD6	Lmtk2	Serine/threonine-protein kinase LMTK2	-4.0955	0.00178165
B7ZNL2;Q78ZA7	Nap1l4	Nap1l4 protein;Nucleosome assembly protein 1-like 4	-4.16273	2.14688e-06
Q80Z19	Muc2	Mucin-2 (Fragments)	-4.25242	2.21484e-71
D3Z4V3;Q80VP1;Q80VP1-2	Epn1	Epsin-1 (Fragment);Epsin-1;Isoform 2 of Epsin-1	-4.38858	0.000162502
Q3UJB0	Sf3b2	Protein Sf3b2	-4.44926	2.36711e-07
E9Q3E2;Q8CC35	Synpo	Synaptopodin	-4.56218	0.000134045
Q923D5	Wbp11	WW domain-binding protein 11	-4.59715	0.00117484
Q9QYG0;Q9QYG0-2	Ndrg2	Protein NDRG2;Isoform 2 of Protein NDRG2	-4.63244	3.16216e-06
A2AVX1;E9Q8Q5;Q80YN3	Bcas1	Breast carcinoma-amplified sequence 1 homolog	-4.64055	4.29065e-05
P17563	Selenbp1	Selenium-binding protein 1	-4.72402	9.98772e-39
A0A0N4SV32;Q3UMP4;Q9CY58;Q9CY58-2;Q9CY58-3	Serbp1	Plasminogen activator inhibitor 1 RNA-binding protein;Plasminogen activator inhibitor 1 RNA-binding protein;Plasminogen activator inhibitor 1 RNA-binding protein;Isoform 2 of Plasminogen activator inhibitor 1 RNA-binding protein;Isoform 3 of Plasminogen activator inhibitor 1 RNA-binding protein	-4.90157	9.94797e-06
D3Z2Z1;D3Z3M7;F6RCU2;F8WIA1;Q922J3;Q922J3-2	Clip1	CAP-Gly domain-containing linker protein 1;CAP-Gly domain-containing linker protein 1;CAP-Gly domain-containing linker protein 1 (Fragment);CAP-Gly domain-containing linker protein 1;CAP-Gly domain-containing linker protein 1;Isoform 2 of CAP-Gly domain-containing linker protein 1	-4.93443	0.000798937
Q9D5V6	Syap1	Synapse-associated protein 1	-4.95383	0.00289307
A0A140LIJ2;A0A140LIQ1;A0A140LIQ6;A0A140LJ29;E9Q8T1;E9Q9Z4;E9QL08;Q9JJG0;Q9JJG0-2;Q9JJG0-3;Q9JJG0-4	Tacc2	Transforming acidic coiled-coil-containing protein 2;Transforming acidic coiled-coil-containing protein 2;Transforming acidic coiled-coil-containing protein 2 (Fragment);Transforming acidic coiled-coil-containing protein 2 (Fragment);Transforming acidic coiled-coil-containing protein 2;Transforming acidic coiled-coil-containing protein 2;Transforming acidic coiled-coil-containing protein 2;Transf…	-5.0987	0.000250958
Q6A068	Cdc5l	Cell division cycle 5-like protein	-5.21386	0.000230981
P62204;Q3UKW2	Calm1	Calmodulin	-5.85382	0.00400704
P15947	Klk1	Kallikrein-1	-6.31907	0.00176843
Q8QZR5	Gpt	Alanine aminotransferase 1	-7.67492	1.64688e-05
Q08EC7;Q64GA5	Pla2g4c	Pla2g4c protein;Egg and early embryo abundant protein	-8.82601	0.00311831
Q6IRU5;Q6IRU5-2	Cltb	Clathrin light chain B;Isoform 2 of Clathrin light chain B	-9.56994	0.000287582

## Sheet: Shared signature
Signature of shared changes between pre-pathologic (matched) and pathologic (inflamed) colitis
UniProtIds	Genes	AVG_Log2_Ratio - Inflamed vs true normal	Qvalue - Inflamed vs true normal	AVG_Log2_Ratio - Matched vs true normal	Qvalue - Matched vs true normal	Direction
E9PYJ9;Q9JKS4;Q9JKS4-2;Q9JKS4-3;Q9JKS4-4	Ldb3	-5.58905	2.67758e-05	-3.99099	0.00019403	DOWN
Q80Z19	Muc2	-4.88884	4.42772e-67	-4.25242	2.21484e-71	DOWN
O88935;O88935-1;O88935-3	Syn1	-4.76388	0.00137969	-1.59251	0.00490762	DOWN
Q9D816	Cyp2c55	-4.66552	1.07708e-14	-2.65557	4.95184e-12	DOWN
Q9CRB6	Tppp3	-4.45353	1.0257e-06	-3.64466	2.56949e-07	DOWN
Q7TQD2	Tppp	-3.90903	0.00286481	-3.45167	0.000778515	DOWN
Q8QZR5	Gpt	-3.81991	0.00137519	-7.67492	1.64688e-05	DOWN
Q9DBR7;Q9DBR7-2	Ppp1r12a	-3.70507	1.42728e-07	-3.85522	2.4405e-08	DOWN
P54869	Hmgcs2	-3.24998	5.18419e-12	-1.55964	0.00185439	DOWN
Q64332;Q64332-2	Syn2	-3.18953	3.89059e-06	-1.40199	0.000512113	DOWN
A2AVX1;E9Q8Q5;Q80YN3	Bcas1	-2.94921	0.00171987	-4.64055	4.29065e-05	DOWN
Q8VCC1	Hpgd	-2.9028	9.05691e-07	-1.42482	5.70067e-06	DOWN
O70209	Pdlim3	-2.88821	1.09903e-10	-1.32635	2.6475e-09	DOWN
Q9D7Z6	Clca1	-2.80386	4.12771e-24	-2.29753	2.77568e-18	DOWN
P17563	Selenbp1	-2.67104	1.53762e-16	-4.72402	9.98772e-39	DOWN
E9QNL5;P52840	Sult1a1	-2.50579	8.1186e-05	-3.0516	1.07355e-06	DOWN
D3Z4J9;D6RII3;Q05BC3;Q05BC3-2;Q05BC3-3	Eml1	-2.48838	0.000912176	-1.94788	8.31122e-05	DOWN
O88428	Papss2	-2.24255	1.53626e-11	-1.55547	1.66269e-13	DOWN
O70475	Ugdh	-2.23796	1.73489e-05	-2.53264	5.49721e-09	DOWN
P57016	Lad1	-2.19229	0.00309744	-2.74613	0.000105244	DOWN
Q99K30	Eps8l2	-2.04981	0.00294792	-1.62124	6.46485e-06	DOWN
Q63918	Sdpr	-2.03323	0.000116149	-0.86041	0.000202352	DOWN
Q9ERL9	Gucy1a3	-1.97528	4.49826e-05	-1.15404	0.000882162	DOWN
Q91VS8	Farp2	-1.96937	7.72445e-07	-1.34801	4.27665e-06	DOWN
A0A087WQ94;A0A087WQM0;A0A087WQS0;A0A087WRU0;A0A1D5RM59;E9Q0S6	Tns1	-1.96936	1.65784e-10	-1.45683	8.25041e-11	DOWN
Q08091	Cnn1	-1.96696	1.14126e-10	-1.41491	7.98985e-09	DOWN
O70400	Pdlim1	-1.91262	0.000878771	-2.3731	2.13332e-12	DOWN
Q60604	Scin	-1.90268	0.00057524	-1.70864	3.86063e-07	DOWN
D3YYK8;E9Q6X0;Q8R001;Q8R001-2	Mapre2	-1.90043	0.000436541	-1.30183	0.000553662	DOWN
Q8CB12	Gsdmc3	-1.89727	4.92986e-05	-2.49477	2.86035e-10	DOWN
Q3ULB1;Q921W7	Tes	-1.81962	0.000113616	-1.08119	5.13776e-05	DOWN
P47856;P47856-2	Gfpt1	-1.81941	1.68981e-16	-1.73096	8.58586e-22	DOWN
E9Q8E3;Q59IW5;Q59IW6;Q59IW9	Abi3bp	-1.76146	3.24537e-07	-1.18065	0.00261714	DOWN
Q3TJD7	Pdlim7	-1.75356	8.83761e-05	-0.878752	0.000373534	DOWN
P21447	Abcb1a	-1.66609	2.76688e-06	-0.820972	0.000284299	DOWN
E9Q3V6;P42208	Septin2	-1.60508	1.00171e-10	-0.866391	2.33123e-06	DOWN
O88952	Lin7c	-1.60101	0.00756167	-2.0465	0.0009561	DOWN
Q9Z1T2	Thbs4	-1.598	0.00334235	-2.60141	2.172e-14	DOWN
P35700	Prdx1	-1.59755	0.00018866	-2.09573	1.67002e-14	DOWN
E9Q9C6	Fcgbp	-1.59721	1.4685e-28	-1.28028	6.9852e-23	DOWN
A2AUK6;A2AUK7;A2AUK8	Epb41l1	-1.55552	0.00162842	-3.37144	3.33608e-08	DOWN
B1AQY9;B1AQZ0;B7ZC46;Q8CHH9;Q8CHH9-2	Septin8	-1.52886	0.00636097	-1.41456	2.45096e-05	DOWN
Q8VHM5	Hnrnpr	-1.52796	0.00429888	-2.354	6.33179e-07	DOWN
A0A0J9YTY0;A0A0J9YUL3;Q8C1B7;Q8C1B7-2;Q8C1B7-3	Septin11	-1.41016	0.000377314	-1.37505	1.93262e-05	DOWN
Q3UIL6;Q3UIL6-2	Plekha7	-1.39092	0.00334235	-2.58287	8.4449e-09	DOWN
Q68FH4;Q8BUU7	Galk2	-1.25453	0.00555218	-2.0749	0.00506944	DOWN
P51432	Plcb3	-1.24137	0.00030156	-1.3253	3.37098e-07	DOWN
P42669	Pura	-1.2409	0.000680523	-1.08365	0.00134123	DOWN
B1B1A8;Q6PDN3;Q6PDN3-3	Mylk	-1.2219	5.36715e-15	-1.00293	1.36029e-13	DOWN
P37804	Tagln	-1.16857	6.63023e-06	-1.80159	4.80777e-10	DOWN
Q8VIJ6	Sfpq	-1.1567	0.00808542	-1.82713	2.2768e-08	DOWN
O08553	Dpysl2	-1.14355	7.73549e-05	-1.10316	1.33906e-11	DOWN
A0A0G2JF67;Q8CG03	Pde5a	-1.13731	0.00764752	-1.27926	7.17236e-05	DOWN
E9Q616	Ahnak	-1.11684	1.35635e-17	-2.60312	7.54667e-119	DOWN
A3KGU7;P16546	Sptan1	-1.11444	4.23259e-14	-1.98992	7.44532e-64	DOWN
A2A7S8;A2A7S8-2;A2A7S8-4	Kiaa1522	-1.10515	0.0047188	-2.12109	0.00218341	DOWN
A0A087WR50	Fn1	0.836085	3.91129e-17	2.12327	2.21844e-69	UP
Q8VDW0	Ddx39a	0.848328	0.00428037	1.55048	0.00231078	UP
P35980	Rpl18	0.85433	0.00057167	1.46889	1.18721e-08	UP
Q6ZWN5	Rps9	0.857973	0.00216386	1.15409	2.0664e-07	UP
A0A0A0MQG6;B1ARD6	Slfn9	0.863471	0.00906249	1.93548	0.000445897	UP
Q8K4X7	Agpat4	0.866202	0.000625506	1.46788	8.62442e-06	UP
Q9D8E6	Rpl4	0.877996	3.47481e-07	0.997242	1.70477e-07	UP
P62281	Rps11	0.900074	0.000878715	1.14172	8.50058e-11	UP
Q8R0X7	Sgpl1	0.90791	0.00542531	1.67257	2.40941e-05	UP
Q3UQ28	Pxdn	0.911472	3.07424e-05	1.73521	4.57073e-10	UP
P62827	Ran	0.913073	0.000539391	1.01517	1.7164e-05	UP
P29477	Nos2	0.916723	0.00112544	5.16577	1.25203e-05	UP
D3YTS1;D3YWT0;D3Z569;Q9R0P6	Sec11a	0.918676	0.00248444	2.14985	7.63375e-10	UP
D3Z598;Q8K4G1-2	Ltbp4	0.946168	1.49713e-14	0.9686	1.68102e-10	UP
F6SVV1;P62082	Gm9493;Rps7	0.949916	0.00360212	1.50521	1.06207e-05	UP
I7HLV2;Q6ZWV3	Rpl10	0.968384	4.03531e-06	1.0921	0.000345496	UP
A0A140T8K6;Q6ZWZ4	Rpl36-ps3;Rpl36	0.972731	0.00549564	0.894788	0.00242456	UP
P62911	Rpl32	0.986322	0.000134246	1.27965	3.03183e-07	UP
P35821	Ptpn1	0.987821	0.000216897	1.77325	0.00028857	UP
P46978	Stt3a	1.0072	0.0047448	2.02761	7.11489e-06	UP
P14148	Rpl7	1.01347	2.81614e-10	1.06409	0.00131019	UP
Q8BPB5	Efemp1	1.016	2.34053e-09	0.91265	0.000136746	UP
P62855	Rps26	1.01741	0.000239176	1.31377	1.12349e-07	UP
P60843	Eif4a1	1.03098	2.64076e-12	1.44854	0.00117242	UP
Q99P88	Nup155	1.04278	4.58966e-06	0.989954	0.000636047	UP
A2ADH1;F6TBV1;F6WHL0;Q9CQY5;Q9CQY5-2;Q9CQY5-3	Magt1	1.05565	1.68216e-05	2.07456	5.86429e-08	UP
Q61093	Cybb	1.08143	0.00747207	2.64799	7.09271e-07	UP
P62242	Rps8	1.08194	0.000643348	1.1804	1.32599e-06	UP
P68040	Rack1	1.08361	0.00136635	1.45263	3.63123e-11	UP
Q61087	Lamb3	1.09196	6.69412e-07	1.57977	4.71665e-06	UP
E9PV24	Fga	1.10869	2.14927e-15	2.8943	5.53028e-35	UP
P14115	Rpl27a	1.11646	0.00610887	1.22	0.000308283	UP
Q80W54	Zmpste24	1.11654	0.00392383	2.10842	6.094e-05	UP
O35955	Psmb10	1.13745	0.00022843	1.04994	0.000907506	UP
O70503	Hsd17b12	1.156	2.36282e-05	2.94338	4.54792e-25	UP
G3X977;Q61703	Itih2	1.15832	0.000279784	2.288	1.84528e-08	UP
P43406	Itgav	1.20326	0.00213695	1.80674	3.44545e-06	UP
Q91V01	Lpcat3	1.20617	0.00227012	1.83143	0.000314157	UP
Q61233	Lcp1	1.21227	4.92082e-06	1.37173	1.14877e-06	UP
Q8K0E8	Fgb	1.21245	3.15499e-27	2.99858	1.19936e-48	UP
A2ALN0;P48410	Abcd1	1.21717	0.00372721	2.36766	1.83134e-05	UP
E9QAZ2;Q9CZM2	Gm10020;Rpl15	1.21958	0.000237788	0.881118	0.00570214	UP
A0A1D5RLW5;A0A1D5RM85;P62717	Rpl18a	1.22524	0.000270973	1.44182	7.17236e-05	UP
Q3U9G9	Lbr	1.23746	4.35815e-05	1.9509	4.92383e-09	UP
Q3UER8;Q8VCM7	Fgg	1.24014	6.59004e-15	2.9494	1.89035e-27	UP
A4QPC5	Cma1	1.25338	1.9124e-13	1.51745	1.64845e-06	UP
Q8R2Z5	Vwa1	1.26989	0.000931029	2.60339	2.43376e-05	UP
Q9EPE9	Atp13a1	1.27875	1.19441e-05	2.06	2.16499e-18	UP
L7N451;Q80SU7	Gvin1	1.31241	2.76278e-22	1.65554	8.25371e-20	UP
O54890	Itgb3	1.31809	0.000472176	1.71	6.91547e-06	UP
Q8BMK4	Ckap4	1.33644	0.00136688	2.67185	1.60973e-16	UP
P58022;P58022-2	Loxl2	1.35125	0.00222728	2.24213	7.38055e-05	UP
Q9WTK3	Gpaa1	1.3531	0.00197867	2.37621	8.61576e-09	UP
Q2EMV9	Parp14	1.36464	0.00035249	1.95912	1.51991e-07	UP
D3YU17;Q8VCM8	Ncln	1.37136	0.000947039	2.74573	0.00010621	UP
P29788	Vtn	1.37344	2.76641e-05	2.62724	0.00139973	UP
E9QL80;Q91YX5	Lpgat1	1.37768	0.00943931	3.21363	0.00771013	UP
A0A0R4J2A1	Spcs1	1.40992	0.000254574	2.46439	5.83461e-07	UP
A0A0U1RP13;Q8VDP6	Cdipt	1.41185	5.69492e-05	1.69659	0.000154693	UP
E9QJX9;Q9QXJ2;Q9WVL2	Stat2	1.43378	0.00219695	2.00867	1.40756e-05	UP
Q8CG19	Ltbp1	1.45022	6.33314e-16	1.81891	4.74458e-19	UP
Q9QYF1;Q9R1R8	Rdh11	1.46278	0.00501697	3.06032	2.51773e-07	UP
Q3TYS2	NaN	1.46333	0.00610887	4.00957	2.976e-06	UP
P27046	Man2a1	1.47155	0.00244045	3.24087	1.63e-08	UP
G5E874	Lamc2	1.51297	5.0502e-06	1.45698	8.2263e-06	UP
P41105	Rpl28	1.51341	0.00634312	1.15382	0.00144967	UP
P37913;Q3U4X8	Lig1	1.55602	0.00856635	1.39846	0.00553189	UP
O70570	Pigr	1.57626	2.25654e-07	1.41011	1.67699e-08	UP
P37889;P37889-2	Fbln2	1.62787	3.63739e-14	1.6003	8.7567e-06	UP
P97363	Sptlc2	1.72033	8.83848e-06	2.11322	8.72661e-07	UP
P06800;P06800-2;P06800-3;S4R1M0;S4R1S4;S4R2V1	Ptprc	1.73301	0.00276472	3.20166	1.09847e-06	UP
Q8C6U2	Pqlc3	1.75788	0.0012074	2.65182	5.86001e-05	UP
Q8CJ69	Bmper	1.76534	5.33759e-05	2.72098	0.000617903	UP
A2AQ99	Duox2	1.80545	0.000270973	3.24612	1.24203e-05	UP
Q924Z4	Cers2	1.83746	5.69492e-05	2.77326	0.00234871	UP
Q62351	Tfrc	1.85382	3.72486e-07	3.64111	1.18445e-14	UP
Q9Z0E6	Gbp2	1.87794	0.00010108	2.21057	3.56845e-06	UP
P61620	Sec61a1	1.87925	0.00213699	2.81916	6.55385e-06	UP
A0A0U1RNV1;Q8K479	C1qtnf5	1.89151	0.000194318	2.21418	0.000368342	UP
F8VQ40;P19137	Lama1	1.90866	6.84758e-21	2.72736	3.32789e-32	UP
D3YXP6;Q9D1G2	Pmvk	1.92891	0.00796942	2.3973	0.0024842	UP
A0A0R4J1N1;A6X935;A6X935-2;E9PVD2;E9Q5L2	Itih4	1.9297	0.000356435	3.48425	6.67774e-06	UP
D3YTN4	Gimap4	1.95128	1.31262e-08	2.85512	6.63195e-07	UP
Q61635	Ifi47	1.9542	8.01556e-15	3.80131	1.36322e-19	UP
Q91V04	Tram1	1.95726	0.00632748	3.04965	7.77718e-08	UP
O88273	Grem2	2.02391	0.00595985	1.83502	0.00893883	UP
P39876	Timp3	2.05179	2.6045e-07	2.23754	0.000202352	UP
P49290	Epx	2.07465	1.72184e-18	3.79233	1.82931e-24	UP
A0A075B6A3	Igha	2.12213	1.60695e-10	3.78914	8.6822e-16	UP
A0A140LHN0;D3YY42;Q9CX30;Q9CX30-2	Yif1b	2.15375	0.00852623	1.91157	0.000223635	UP
Q80T21	Adamtsl4	2.15705	0.00748121	1.81655	0.00587876	UP
P01901;Q3TH01	H2-K1	2.20626	0.00235073	3.1412	4.09286e-09	UP
Q91Z40	Gbp7	2.23682	2.81335e-12	2.07073	5.10076e-07	UP
Q9QZL0	Ripk3	2.26084	0.00131899	2.74227	0.000287867	UP
Q07797	Lgals3bp	2.26873	7.60748e-05	3.29224	5.68468e-05	UP
Q9D8V7	Sec11c	2.29537	1.44217e-06	3.90204	2.63293e-12	UP
P01837	NaN	2.29554	5.98642e-06	4.00957	2.976e-06	UP
Q61753	Phgdh	2.30673	1.37495e-12	2.39385	6.30124e-19	UP
Q5SUA5	Myo1g	2.31567	0.00150661	2.50964	0.00205214	UP
Q9DCE9	Igtp	2.35031	1.27355e-06	3.14498	2.58116e-08	UP
E9Q5B5;O08528	Hk2	2.39202	3.48552e-16	1.64974	1.47909e-17	UP
P14211	Calr	2.42507	0.0014563	1.91599	0.00248623	UP
Q3UTY6	Thsd4	2.45222	2.50297e-09	2.58663	6.60611e-13	UP
P41245	Mmp9	2.47004	1.68216e-05	3.64119	2.43394e-06	UP
Q60766;Q60766-2	Irgm1	2.47011	4.03157e-07	3.57114	3.14953e-09	UP
P11247	Mpo	2.54952	2.09484e-11	3.79292	2.34851e-13	UP
P01899	H2-D1	2.56849	2.04118e-07	3.99395	5.0223e-13	UP
Q8K0Y2	Krt33a	2.64233	0.00033849	2.0179	0.000190164	UP
E9PWG6	Ncapg	2.67392	0.000210279	1.37342	0.00802857	UP
F8WH23;Q61581	Igfbp7	2.67399	5.62007e-05	3.38582	0.000151915	UP
Q61878	Prg2	2.79241	2.63682e-08	4.34859	7.77809e-11	UP
G5E8D6;Q9WVJ9	Efemp2	2.87679	0.000781559	2.21341	0.00697028	UP
P36371	Tap2	2.87717	1.67688e-12	3.18457	1.02703e-14	UP
P08905	Lyz2	2.89789	0.00706439	2.69089	0.00532946	UP
Q8K482	Emilin2	2.91563	1.0632e-12	3.31665	2.07712e-15	UP
G3X8T9;Q91WP6	Serpina3n	2.92888	0.00636097	2.82141	0.000406392	UP
P39654	Alox15	2.94059	0.00309744	2.41892	0.00681368	UP
Q9D646	Krt34	2.9632	2.6858e-06	2.61222	1.64097e-08	UP
A0A140LI59;E9QPG8;Q60997;Q60997-3;Q60997-4	Dmbt1	3.00959	5.43456e-18	4.13259	3.51177e-27	UP
Q9ERE2	Krt81	3.09504	1.57645e-11	2.94058	1.91352e-13	UP
P15089	Cpa3	3.13138	8.92931e-11	3.24402	4.18795e-05	UP
Q61107	Gbp4	3.17803	5.29074e-07	3.16152	4.52237e-10	UP
Q9R0X2	Adamdec1	3.26455	0.000377314	2.882	0.00132496	UP
A0A0R4J0H7;Q8K2Z4;Q8K2Z4-2	Ncapd2	3.28844	7.42468e-06	2.53557	0.00924619	UP
G3UY71;Q3UTJ7;Q9QXT5	Egfl7	3.3843	0.00309744	3.82061	0.000162502	UP
O70326	Grem1	3.38544	5.35033e-07	4.14724	1.60815e-08	UP
A0A087WSP5;Q8C3V4	Stat1	3.39017	2.03711e-18	2.16876	1.6972e-23	UP
A0A140T8M3	Igkv8-30	3.50929	0.00095607	5.16643	4.91569e-05	UP
Q61897	Krt33b	3.62632	0.00305604	2.16966	0.00197313	UP
Q9JL95;Q9JL95-3	Prg3	3.67891	0.00844504	6.21032	6.77145e-05	UP
Q6IMF0	Krt87	3.70743	2.76197e-09	2.75877	2.13332e-12	UP
P31725	S100a9	4.0336	0.00395788	5.64607	7.17236e-05	UP
Q9QZ85	Iigp1	4.05242	1.25085e-15	5.31014	4.11769e-15	UP
Q3UN88	Mcpt4	4.0742	2.90964e-10	4.31691	5.4424e-09	UP
Q3T9E4;Q5SVP4;Q62293	Tgtp2;Tgtp1;Tgtp1	4.28755	0.000306001	5.27433	8.62442e-06	UP
P21958;Q3TBA3	Tap1	4.40356	1.06682e-13	4.13913	8.88156e-20	UP
E9Q391;E9Q5K7;F6YBT6;P52624;Q5SUC6	Upp1	4.446	0.00321925	4.7315	0.00049715	UP
Q8BMN7;Q8CFB4	Gbp5	4.85721	0.000396743	3.76854	2.88597e-05	UP
O09049	Reg3g	5.04776	1.94149e-14	4.09034	2.31776e-05	UP
E9QJW9;P21845	Tpsb2	5.06185	0.000220276	3.52578	0.00667173	UP
E9Q8S8;Q3TRM8	Hk3	5.5845	9.32065e-07	5.80634	9.281e-05	UP
O55123	Mmp10	5.79755	1.21728e-06	7.26388	4.40069e-08	UP
E9Q1D6;E9QNQ3;O08999;Q0VD84	Ltbp2	7.20013	2.85722e-17	7.13628	7.52147e-12	UP
P35230	Reg3b	7.53521	6.80652e-08	6.84552	3.09852e-05	UP

## Sheet: Opposite signature
Signature of opposite changes between pre-pathologic (matched) and pathologic (inflamed) colitis
UniProtIds	Genes	AVG_Log2_Ratio - Inflamed vs true normal	Qvalue - Inflamed vs true normal	AVG_Log2_Ratio - Matched vs true normal	Qvalue - Matched vs true normal
B2RXS4	Plxnb2	-0.319839	0.0451568	1.1181	0.0413526
Q9Z2T6	Krt85	-2.76069	0.0447365	2.19817	0.00488218
Q8BWR8	Rhpn2	-0.492705	0.0436127	0.611786	0.00903224
O88329	Myo1a	-0.0120167	0.0424301	0.00174653	0.0368452
H3BJQ7;P99029;P99029-2	Prdx5	-0.202339	0.0417741	1.21756	0.040905
P05214	Tuba3a	0.184283	0.0417741	-0.33475	0.0462642
P28654	Dcn	1.05829	0.0410619	-1.53804	0.00409329
Q91WS0	Cisd1	0.5343	0.0399169	-0.918397	0.0116342
A2BE45;Q9R0M3;Q9R0M3-2	Srpx	0.406495	0.0396386	-1.41473	0.00150977
A0A0A0MQ76;Q6DFW4	Nop58	-0.0806647	0.0364426	0.562187	0.0255963
Q148B1	Cyp2c65	0.224958	0.0357499	-2.76034	1.47964e-05
Q8K2B3	Sdha	1.31775	0.0344885	-1.0938	0.0081318
Q61704	Itih3	0.0995661	0.0323113	-2.36331	7.30187e-06
Q61503	Nt5e	1.27715	0.0317123	-2.11244	0.0157278
Q5SUW3;Q60760;Q60760-2;Q60760-3	Grb10	0.80575	0.0298749	-2.14123	0.00743306
P10639	Txn	-0.0900142	0.0280661	1.05328	0.0196079
Q3UVL4	Vps51	-0.227569	0.0261338	0.163435	0.0377678
P62743	Ap2s1	0.574353	0.0245694	-0.270646	0.00988006
H3BIX4;P97300;P97300-1;P97300-3;Z4YLB7	Nptn	0.955634	0.0245253	-1.2965	0.0107135
Q3U0V2	Tradd	-0.289745	0.0227919	0.860143	0.00013739
P35822	Ptprk	-0.54877	0.0222958	0.867044	0.0386739
P56399;Q3U4W8	Usp5	-1.40109	0.0222465	1.28814	0.0197641
A0A0G2JFJ6;Q7TPD0;Q7TPD0-2	Ints3	-2.16365	0.0220144	1.79219	0.0195488
O88738;O88738-2;O88738-3;S4R1L5;S4R2P8	Birc6	-0.0896555	0.0212542	0.698703	0.00175523
P28867;P28867-2	Prkcd	-0.0222985	0.0212531	0.555253	0.00166082
Q99KH8	Stk24	0.219978	0.0204111	-0.077777	0.0149456
E9PV58;Q99LG2	Tnpo2	-0.695983	0.0182379	0.982094	0.0242964
A2AJY2;O35206	Col15a1	0.958851	0.0178201	-0.894592	4.09379e-06
Q9CXF4	Tbc1d15	-0.565775	0.0165874	0.290352	0.0098943
P10922	H1f0	1.14885	0.0156503	-2.61939	0.00528773
Q9ESW4	Agk	1.45732	0.0146063	-1.40703	0.0144252
P60229	Eif3e	-0.139362	0.0145621	1.06321	0.0151553
A2AFQ0;Q7TMY8;Q7TMY8-3	Huwe1	-0.434759	0.0144866	0.53043	0.00210904
P14602;P14602-2	Hspb1	0.590394	0.0137971	-0.594117	0.0306958
Q9CZ44;Q9CZ44-3	Nsfl1c	0.194965	0.013123	-0.745647	0.000334606
Q8C547	Heatr5b	-0.0237991	0.0128101	0.547012	0.00748121
Q07417	Acads	1.23839	0.0123839	-0.864069	0.0347848
A0A1D5RMJ8;B7ZWL1;Q6ZQ08;Q6ZQ08-2;Q6ZQ08-4	Cnot1	-0.0867692	0.012282	0.373	0.0280906
Q9R1J0	Nsdhl	0.903918	0.0121505	-0.886359	0.0437679
Q3UF75;Q9EPC1	Parva	0.0778819	0.0118007	-0.656236	0.0473622
Q9JIF7	Copb1	0.190032	0.0114171	-0.123123	0.0154332
E9Q6A6;Q8C6K9	Col6a6	1.37764	0.0110447	-1.46562	0.000328102
A6ZI44;P05064	Aldoa	1.36087	0.0109332	-0.568238	0.00440383
Q9JKY5	Hip1r	-1.74208	0.00954355	0.681935	0.0160118
P43274	Hist1h1e	1.11691	0.00839482	-1.65188	0.00286503
Q8BMJ2	Lars	-1.24661	0.00731992	0.867579	0.00733906
Q9ERK4	Cse1l	1.38197	0.00722353	-0.202758	0.000103948
F8VQJ3	Lamc1	0.851367	0.00649842	-0.463484	2.55515e-08
O35350	Capn1	-0.0106662	0.00605176	0.502363	0.000271922
Q9QYE6	Golga5	0.356319	0.00593617	-0.376766	0.0332417
Q8BH95	Echs1	0.673518	0.00335225	-0.8907	0.0292462
Q9WTI7	Myo1c	0.581164	0.00334931	-0.303419	0.0475041
P05213	Tuba1b	0.0734614	0.00260358	-0.555155	0.0262226
Q921X9	Pdia5	0.950833	0.00249129	-1.38829	0.00432739
P27784	Ccl6	-2.0784	0.0024765	1.40736	0.00023331
Q91WU5	As3mt	-0.775349	0.00245346	0.353363	0.0291368
P11531	Dmd	0.0417546	0.00244673	-1.47044	0.00454726
Q9CQE8	NaN	-2.21704	0.00227509	2.29554	5.98642e-06
Q3TL44	Nlrx1	-0.929407	0.00221078	0.582993	0.0129474
Q8BJD1	Itih5	1.21221	0.00195767	-0.848232	0.00158121
O55026	Entpd2	1.32889	0.0019355	-2.87513	0.0451991
Q9DBM2	Ehhadh	1.34198	0.0018193	-1.17537	0.0395297
Q8QZY1	Eif3l	1.56538	0.00166437	-2.33826	1.80029e-05
P97449	Anpep	1.32564	0.00146066	-0.802024	0.0369011
A0A0R4J140;Q5SW19	Cluh	-0.678973	0.00144008	1.12675	0.0215649
Q8VCT3	Rnpep	-1.17502	0.00140215	1.09674	0.0215029
P70124	Serpinb5	-0.284039	0.00128486	0.921815	0.000361419
F7CK55;Q63ZW6	Col4a5	1.08197	0.00114216	-0.731654	0.0325659
B9EJ54	Nup205	1.69616	0.00111774	-0.0508178	3.9192e-05
Q9CPT0	Bcl2l14	-0.820017	0.0010817	0.26064	0.0138478
Q99L20	Gstt3	0.173769	0.00101959	-0.925012	0.00233407
P10107	Anxa1	-0.239149	0.000946042	1.27116	3.85135e-12
D3Z074;E9PV41;E9PXV7;F6XC54;O08808	Diaph1	0.629336	0.000944363	-0.233129	0.0270012
A2AN08;A2AN08-3;A2AN08-5	Ubr4	-0.140936	0.000934726	0.306392	4.06258e-06
Q9DCM0	Ethe1	0.63264	0.00063228	-1.02652	0.00032871
Q6PB66	Lrpprc	0.777124	0.000525075	-0.611258	0.0326151
Q8BIL5;Q8BIL5-2	Hook1	-1.99496	0.000504598	0.897885	0.00495855
Q8VDM4	Psmd2	0.664642	0.000452117	-0.544317	0.0107135
A0A171EBL2;E9Q555	Rnf213	0.206266	0.000444988	-0.458529	1.07674e-11
G5E924;Q8R081	Hnrnpl	-0.627806	0.000368342	0.915911	0.0425088
A0A140LJB7;B1ATU4;G3UXW9;Q3MIA8;Q99LD4;Q99LD4-2	Gps1	-0.531643	0.000327377	0.427513	0.0360558
B7ZNH7;K3W4R4;Q80X19;Q80X19-2	Col14a1	0.036531	0.000323379	-1.50657	0.00555218
Q9Z0W3;Q9Z0W3-2	Nup160	1.90243	0.000313405	-0.121379	0.0403353
Q9QY23;Q9QY23-2	Pkp3	-1.41323	0.000258132	0.732382	0.0298778
O88512	Ap1g2	-0.933007	0.000218511	0.559713	0.0138117
Q02788	Col6a2	0.953666	0.000203895	-0.73	1.19601e-12
P43277	Hist1h1d	1.45479	0.000185989	-0.983795	0.000231443
Q9Z0S1	Bpnt1	-1.51616	0.000171702	0.295262	0.00733906
E9Q828;F7AAP4	Atp2b4	0.984908	0.000171702	-1.54335	1.0372e-06
Q99LC5	Etfa	1.00508	0.000138829	-0.841723	0.000331365
Q8BH59	Slc25a12	1.60225	0.000138487	-0.0248478	0.0296313
G3UXZ5;P97371	Psme1	-0.584207	0.000106115	0.680968	0.0276329
P50544	Acadvl	0.763158	8.87028e-05	-0.661582	0.00104692
Q8BMS1	Hadha	1.31894	8.01092e-05	-1.14726	6.80652e-08
D3Z3B8;E9Q9H0;H7BWY4;Q811D0;Q811D0-2;Q811D0-3	Dlg1	0.0951552	4.53057e-05	-0.8872	0.04022
P55096	Abcd3	2.28929	3.52502e-05	-0.0449207	0.0194312
Q9CYG7;Q9CYG7-2	Tomm34	-1.04286	3.4108e-05	0.331383	0.0152965
P97927	Lama4	0.739485	2.45096e-05	-0.787282	3.15786e-17
Q8R2S8	Cd177	1.99463	1.8403e-05	-0.257776	0.0031316
E9PUL3	Clca3b	2.10316	1.82658e-05	-0.216327	0.00828436
E9PWE8;Q3TT92;Q62188	Dpysl3	0.180411	1.66426e-05	-0.456074	0.00208375
E9PVA8	Gcn1	0.844843	1.55093e-05	-0.110315	0.00116963
Q9JK53	Prelp	1.73844	1.34627e-05	-0.833956	1.10134e-07
E9PYN9;Q8JZQ5	Aoc1	-2.26053	1.17278e-05	0.363825	0.00018678
Q9CQA3	Sdhb	0.951454	1.09283e-05	-1.41757	0.000361419
A0A140T8T7;A0A140T8W1;A6H584	Col6a5	1.09476	7.0348e-06	-1.42639	1.25453e-28
Q9DCT2	Ndufs3	1.01188	5.83727e-06	-1.20029	0.0267393
A0A0J9YUS5;E9PVC5;E9PVC6;E9Q9E1;Q6NZJ6	Eif4g1	-0.26911	3.45982e-06	0.649675	0.0102105
A2AFQ2;Q99N15	Hsd17b10	1.53017	2.03686e-06	-1.50292	4.03157e-07
O70423	Aoc3	1.75209	1.93406e-06	-1.85917	2.37364e-09
Q09199	B4galnt2	1.6203	1.09847e-06	-0.928761	0.0368431
P97384	Anxa11	-0.60425	1.04166e-06	0.28906	7.80693e-06
J3QJU5;Q3TJ91	Llgl2	-1.46734	6.90965e-07	0.368223	0.00488218
P43276	Hist1h1b	1.89421	2.51773e-07	-0.419778	0.0313098
O88322	Nid2	1.87827	1.34641e-07	-0.592661	0.000116149
P07901	Hsp90aa1	-0.687268	9.02466e-08	0.475031	0.00857261
E9Q1F5	Myo5c	-0.796512	3.01465e-08	0.261669	0.0494153
P02468	Lamc1	0.920411	8.71267e-09	-0.463484	2.55515e-08
A0A140T8V3;Q60931	Vdac3-ps1;Vdac3	1.60602	7.1805e-09	-1.23875	1.73489e-05
Q9JJ28	Flii	-1.33065	4.18072e-09	0.121691	0.00971043
Q8R1B4	Eif3c	-0.946645	2.0019e-09	0.480685	0.00280545
Q9DBS1	Tmem43	2.17282	1.67665e-09	-0.00390416	0.0433718
P22892;Q8CBB7	Ap1g1	-1.00256	5.49089e-10	0.121013	0.00733487
E9Q390;Q69ZN7	Myof	0.817861	2.44863e-10	-0.0289383	0.000261176
P09055	Itgb1	1.84441	8.48977e-11	-0.350688	0.00696039
Q6P4T2	Snrnp200	-0.889779	1.90288e-11	0.315305	0.0192868
Q61292	Lamb2	0.969492	1.41648e-11	-0.590397	1.43112e-05
P10493	Nid1	0.940751	2.77702e-12	-0.420646	5.05824e-13
Q04857	Col6a1	0.851721	2.68215e-12	-0.738149	1.94149e-14
P60710	Actb	1.28187	1.20915e-12	-0.25484	0.00347797
Q9R112	Sqrdl	1.1943	3.20397e-13	-0.973963	3.78231e-08
Q61001	Lama5	1.1366	3.23783e-14	-0.354508	4.1921e-09
B7FAU9;Q8BTM8	Flna	0.0950289	1.71015e-15	-1.58438	2.71705e-88
Q60932;Q60932-2	Vdac1	2.19693	4.21563e-17	-0.980996	0.0240555
E9QPE7	Myh11	0.0321178	1.01975e-17	-1.45107	2.82277e-89
Q9JKF1	Iqgap1	-0.325675	5.30974e-18	0.197089	1.14126e-10
E9PWQ3	Col6a3	0.846406	1.04733e-18	-0.625751	3.15499e-27
A0A087WPL5;E9QNN1	Dhx9	-1.66991	6.21802e-19	0.681757	0.0182226
E9PVU0;E9Q175	Myo6	-0.846362	4.58857e-35	0.522877	0.0127083
Q8R0W0	Eppk1	-1.59098	6.57259e-48	0.298907	0.0315514
E9PX70;Q60847;Q60847-2;Q60847-5	Col12a1	1.4408	2.48103e-52	-0.15765	1.1075e-17
A2AX52	Col6a4	2.29042	3.17881e-69	-0.599873	0.000183305
