# Supplementary material for: Extracellular Matrix Orchestration of Tissue Remodeling in the Chronically Inflamed Mouse Colon
Source: Cell Mol Gastroenterol Hepatol. 2024 Jan 9;17(4):639–56. doi: 10.1016/j.jcmgh.2024.01.003 (PMC10905044; doi:10.1016/j.jcmgh.2024.01.003)
Supplement: Supplementary Data 2 [file mmc3.xlsx]

## Sheet: Pathologic network
Strategy for inclusion to pathologic colitis network
Available matrisomal ligands	Differential expression	Number known interactors	Number diff. exp. Interactors - RNAseq	Number interactors mapped to cell type	Part of matrisomal regulome
Fn1	YES	223	16	10	YES
Col1A1	YES	98	13	7	YES
Col4A1	YES	93	13	7	YES
Col4A2	YES	97	13	7	YES
Col6A1	YES	76	13	7	YES
Col6A2	YES	70	13	7	YES
Col12A1	YES	81	12	6	YES
Col14A1	YES	51	12	6	YES
Col15A1	YES	79	12	6	YES
Col4A5	YES	78	12	6	YES
Col4A6	YES	75	12	6	YES
Col6A3	YES	46	12	6	YES
Col7A1	YES	56	12	6	YES
Col8A1	YES	64	13	6	YES
Dcn	YES	76	12	6	YES
Eln	YES	82	12	6	YES
Anxa1	YES	70	7	5	YES
Fgf2	YES	79	10	5	YES
Fgg	YES	20	7	5	YES
Elane	YES	54	5	4	YES
Fga	YES	80	6	4	YES
Fgb	YES	26	6	4	YES
Lama4	YES	16	5	4	YES
Efemp1	YES	24	3	3	YES
Lama5	YES	54	6	3	YES
Lamc1	YES	54	6	3	YES
Vtn	YES	47	4	3	YES
Fbn1	YES	70	4	2	YES
Lamb2	YES	16	3	2	YES
Plg	YES	64	2	2	YES
S100A9	YES	16	2	2	YES
Adamtsl4	YES	25	4	1	YES
Ambp	YES	9	1	1	YES
Anxa7	YES	23	1	1	YES
Col6A5	YES	7	1	1	YES
Col6A6	YES	7	1	1	YES
Efemp2	YES	18	2	1	YES
Egfl7	YES	8	1	1	YES
Htra1	YES	11	1	1	YES
Lamb3	YES	13	1	1	YES
Loxl2	YES	12	1	1	YES
Ltbp1	YES	10	1	1	YES
Ltbp4	YES	22	1	1	YES
Muc2	YES	12	1	1	YES
Nid2	YES	4	1	1	YES
Srpx2	YES	1	1	1	YES
Tgfbi	YES	9	2	1	YES
Abi3Bp	YES	3	0	0	NO
Adamdec1	NO	0	0	0	NO
Adamtsl1	NO	0	0	0	NO
Aebp1	NO	0	0	0	NO
Angptl2	YES	1	0	0	NO
Aspn	YES	3	0	0	NO
Bgn	NO	90	0	0	NO
Bmper	YES	2	0	0	NO
C1Qb	YES	18	0	0	NO
C1Qtnf5	YES	1	0	0	NO
Cela2A	NO	0	0	0	NO
Col18A1	NO	79	0	0	NO
Col1A2	NO	88	0	0	NO
Col28A1	YES	2	0	0	NO
Col3A1	NO	85	0	0	NO
Col5A1	NO	106	0	0	NO
Col5A2	NO	67	0	0	NO
Col5A3	NO	43	0	0	NO
Dpt	YES	2	3	0	NO
Ecm1	NO	12	0	0	NO
Emilin1	YES	9	0	0	NO
Emilin2	YES	1	0	0	NO
F13B	YES	3	0	0	NO
Fbln1	NO	31	0	0	NO
Fbln2	YES	24	1	0	NO
Fbln5	NO	15	0	0	NO
Fbn2	YES	7	0	0	NO
Grem1	YES	1	0	0	NO
Hapln1	YES	7	0	0	NO
Hmcn2	NO	0	0	0	NO
Hpx	NO	42	0	0	NO
Hrg	YES	6	1	0	NO
Hspg2	NO	113	0	0	NO
Igfbp7	YES	5	0	0	NO
Insl5	NO	1	0	0	NO
Itih1	YES	0	0	0	NO
Itih2	YES	38	0	0	NO
Itih3	YES	2	0	0	NO
Itih4	NO	1	0	0	NO
Itih5	YES	1	0	0	NO
Kng1	NO	21	0	0	NO
Lama1	YES	21	0	0	NO
Lama2	YES	9	0	0	NO
Lama3	NO	16	0	0	NO
Lamb1	NO	28	0	0	NO
Lamc2	YES	13	0	0	NO
Lgals1	NO	47	0	0	NO
Lgals3	NO	48	0	0	NO
Lox	NO	32	0	0	NO
Loxl1	YES	11	0	0	NO
Ltbp2	NO	0	0	0	NO
Lum	YES	14	0	0	NO
Matn2	YES	10	0	0	NO
Matn4	NO	2	0	0	NO
Mfap2	YES	14	0	0	NO
Mfap4	NO	2	0	0	NO
Mfap5	NO	3	0	0	NO
Mfge8	NO	9	0	0	NO
Mmp10	YES	6	0	0	NO
Mmp9	YES	63	0	0	NO
Nid1	YES	17	0	0	NO
Npnt	NO	1	0	0	NO
Ogn	YES	4	0	0	NO
Papln	NO	0	0	0	NO
Postn	NO	0	0	0	NO
Prelp	YES	7	0	0	NO
Prg2	YES	10	0	0	NO
Prg3	NO	0	0	0	NO
Pxdn	NO	0	0	0	NO
Reg3G	NO	0	0	0	NO
Sbspon	NO	0	0	0	NO
Serpinf2	NO	7	0	0	NO
Serpini2	NO	0	0	0	NO
Sfrp1	YES	21	0	0	NO
Srpx	YES	4	1	0	NO
Thbs4	YES	1	0	0	NO
Timp3	YES	9	1	0	NO
Tinagl1	YES	2	0	0	NO
Tnc	YES	17	0	0	NO
Tnxb	YES	9	0	0	NO
Vcan	NO	15	0	0	NO
Vwa1	YES	1	0	0	NO
Vwf	NO	12	0	0	NO
Wnt2B	NO	0	0	0	NO

## Sheet: Pre-pathologic network
Strategy for inclusion to pre-pathologic colitis network
Available matrisomal ligands	Differential expression	Number known interactors	Number diff. exp. Interactors - RNAseq	Number interactors mapped to cell type	Part of matrisomal regulome
Fn1	YES	223	9	4	YES
Dcn	YES	76	6	3	YES
Fbn1	YES	70	4	3	YES
Hspg2	YES	113	6	3	YES
Lama5	YES	28	4	3	YES
Lamc1	YES	54	4	3	YES
Bgn	YES	90	5	2	YES
Col12A1	YES	81	4	2	YES
Col14A1	YES	51	3	2	YES
Col15A1	YES	79	4	2	YES
Col18A1	YES	79	4	2	YES
Col1A2	YES	88	4	2	YES
Col3A1	YES	85	4	2	YES
Col4A1	YES	93	4	2	YES
Col4A2	YES	97	4	2	YES
Col4A5	YES	78	4	2	YES
Col4A6	YES	75	4	2	YES
Col5A2	YES	67	4	2	YES
Col5A3	YES	43	3	2	YES
Col6A1	YES	76	5	2	YES
Col6A2	YES	70	4	2	YES
Col6A3	YES	46	3	2	YES
Col7A1	YES	56	4	2	YES
Col8A1	YES	64	5	2	YES
Eln	YES	82	5	2	YES
Lamb1	YES	16	2	2	YES
Anxa1	YES	70	3	1	YES
Egfl7	YES	8	1	1	YES
Elane	YES	54	2	1	YES
Lamb2	YES	13	1	1	YES
Lamb3	YES	13	2	1	YES
Lgals3	YES	48	4	1	YES
Mmp9	YES	63	2	1	YES
Timp3	YES	9	1	1	YES
Tnc	YES	9	2	1	YES
Tnxb	YES	15	1	1	YES
Vtn	YES	1	1	1	YES
Abi3Bp	YES	3	0	0	NO
Adamdec1	YES	0	0	0	NO
Adamtsl1	YES	0	0	0	NO
Adamtsl4	YES	25	0	0	NO
Aebp1	YES	0	0	0	NO
Ambp	YES	9	0	0	NO
Angptl2	NO	1	0	0	NO
Anxa7	NO	23	0	0	NO
Aspn	NO	3	0	0	NO
Bmper	YES	2	0	0	NO
C1Qb	YES	18	1	0	NO
C1Qtnf5	YES	1	0	0	NO
Cela2A	YES	0	0	0	NO
Col1A1	NO	98	0	0	NO
Col28A1	YES	2	0	0	NO
Col5A1	NO	106	0	0	NO
Col6A5	YES	7	1	0	NO
Col6A6	YES	7	1	0	NO
Dpt	NO	2	0	0	NO
Ecm1	YES	12	1	0	NO
Efemp1	YES	24	1	0	NO
Efemp2	YES	18	0	0	NO
Emilin1	YES	9	0	0	NO
Emilin2	YES	1	0	0	NO
F13B	NO	3	0	0	NO
Fbln1	NO	31	0	0	NO
Fbln2	YES	24	0	0	NO
Fbln5	YES	15	0	0	NO
Fbn2	YES	7	0	0	NO
Fga	YES	80	2	0	NO
Fgb	YES	26	0	0	NO
Fgf2	NO	79	0	0	NO
Fgg	YES	20	0	0	NO
Grem1	YES	1	0	0	NO
Hapln1	YES	7	0	0	NO
Hmcn2	YES	0	0	0	NO
Hpx	YES	42	2	0	NO
Hrg	YES	6	0	0	NO
Htra1	YES	11	1	0	NO
Igfbp7	YES	5	0	0	NO
Insl5	YES	1	0	0	NO
Itih1	NO	38	0	0	NO
Itih2	YES	2	0	0	NO
Itih3	YES	1	0	0	NO
Itih4	YES	1	0	0	NO
Itih5	YES	3	0	0	NO
Kng1	NO	21	0	0	NO
Lama1	YES	9	2	0	NO
Lama2	NO	16	0	0	NO
Lama3	YES	16	2	0	NO
Lama4	YES	54	1	0	NO
Lamc2	YES	13	1	0	NO
Lgals1	NO	47	0	0	NO
Lox	YES	32	0	0	NO
Loxl1	YES	11	0	0	NO
Loxl2	YES	12	0	0	NO
Ltbp1	YES	10	0	0	NO
Ltbp2	YES	0	0	0	NO
Ltbp4	YES	22	0	0	NO
Lum	NO	14	0	0	NO
Matn2	NO	10	0	0	NO
Matn4	YES	2	0	0	NO
Mfap2	YES	14	0	0	NO
Mfap4	NO	2	0	0	NO
Mfap5	YES	3	0	0	NO
Mfge8	YES	9	0	0	NO
Mmp10	YES	6	0	0	NO
Muc2	YES	17	0	0	NO
Nid1	YES	1	0	0	NO
Nid2	YES	4	0	0	NO
Npnt	YES	0	0	0	NO
Ogn	NO	0	0	0	NO
Papln	NO	0	0	0	NO
Plg	YES	64	1	0	NO
Postn	YES		0	0	NO
Prelp	YES	7	0	0	NO
Prg2	YES	10	0	0	NO
Prg3	YES	0	0	0	NO
Pxdn	YES	0	0	0	NO
Reg3G	YES	0	0	0	NO
S100A9	YES	16	1	0	NO
Sbspon	NO	0	0	0	NO
Serpinf2	NO	7	0	0	NO
Serpini2	NO	0	0	0	NO
Sfrp1	NO	21	0	0	NO
Srpx	YES	4	0	0	NO
Srpx2	YES	1	0	0	NO
Tgfbi	YES	9	0	0	NO
Thbs4	YES	1	0	0	NO
Tinagl1	YES	17	0	0	NO
Vcan	YES	47	0	0	NO
Vwa1	YES	12	0	0	NO
Vwf	YES	0	0	0	NO
Wnt2B	YES	0	0	0	NO
