# Supplementary material for: Extracellular Matrix Orchestration of Tissue Remodeling in the Chronically Inflamed Mouse Colon
Source: Cell Mol Gastroenterol Hepatol. 2024 Jan 9;17(4):639–56. doi: 10.1016/j.jcmgh.2024.01.003 (PMC10905044; doi:10.1016/j.jcmgh.2024.01.003)
Supplement: Supplementary Data 4 [file mmc5.xlsx]

## Sheet: All_proteins
All quantifiable protein groups, no filtering
2,328 quantifiable protein groups (with at least two unique peptides)
(whatever the comparison, 6 rows/protein group)
UniProtIds	Genes	ProteinGroups	ProteinNames	ProteinDescriptions	Valid	Comparison (group1/group2)	Condition Numerator	Condition Denominator	# of Ratios	Group	AVG Group Quantity Denominator	AVG Group Quantity Numerator	AVG Log2 Ratio	Absolute AVG Log2 Ratio	% Change	Ratio	[DEPRECATED] AVG Log2 Ratio	[DEPRECATED] Absolute AVG Log2 Ratio	[DEPRECATED] % Change	[DEPRECATED] Ratio	Standard Deviation	Pvalue	Qvalue	Degrees Of Freedom	Standard Error	Organisms	GO Biological Process	GO Molecular Function	GO Cellular Component	Database	Protein Existence	Sequence Version	FASTAName	FASTAHeader	# Unique Total Peptides	# Unique Total EG.Id
A0A087WPL5;E9QNN1	Dhx9	A0A087WPL5;E9QNN1	A0A087WPL5_MOUSE;E9QNN1_MOUSE	ATP-dependent RNA helicase A	TRUE	Healthy_Middle / Healthy_Proximal	Healthy_Middle	Healthy_Proximal	170	A0A087WPL5;E9QNN1	156637	867934	2.47016	2.47016	454.105	5.54105	4.33675	4.33675	1920.65	20.2065	0	1.64217e-33	4.31055e-32	169	0.284025	Mus musculus	;	;	;	tr	1	1	uniprot_mouse_proteome	>tr|A0A087WPL5|A0A087WPL5_MOUSE ATP-dependent RNA helicase A OS=Mus musculus GN=Dhx9 PE=1 SV=1;>tr|E9QNN1|E9QNN1_MOUSE ATP-dependent RNA helicase A OS=Mus musculus GN=Dhx9 PE=1 SV=1	30	34
A0A087WPL5;E9QNN1	Dhx9	A0A087WPL5;E9QNN1	A0A087WPL5_MOUSE;E9QNN1_MOUSE	ATP-dependent RNA helicase A	TRUE	Inflamed_Proximal / Healthy_Proximal	Inflamed_Proximal	Healthy_Proximal	136	A0A087WPL5;E9QNN1	156637	251260	0.681757	0.681757	60.4092	1.60409	0.721477	0.721477	64.8869	1.64887	0	0.00842669	0.0182226	135	0.268843	Mus musculus	;	;	;	tr	1	1	uniprot_mouse_proteome	>tr|A0A087WPL5|A0A087WPL5_MOUSE ATP-dependent RNA helicase A OS=Mus musculus GN=Dhx9 PE=1 SV=1;>tr|E9QNN1|E9QNN1_MOUSE ATP-dependent RNA helicase A OS=Mus musculus GN=Dhx9 PE=1 SV=1	30	34
A0A087WPL5;E9QNN1	Dhx9	A0A087WPL5;E9QNN1	A0A087WPL5_MOUSE;E9QNN1_MOUSE	ATP-dependent RNA helicase A	TRUE	HealthyAdj_Middle / Healthy_Proximal	HealthyAdj_Middle	Healthy_Proximal	136	A0A087WPL5;E9QNN1	156637	272767	0.800243	0.800243	74.1395	1.74139	1.31302	1.31302	148.46	2.4846	0	2.35543e-06	1.92894e-05	135	0.265263	Mus musculus	;	;	;	tr	1	1	uniprot_mouse_proteome	>tr|A0A087WPL5|A0A087WPL5_MOUSE ATP-dependent RNA helicase A OS=Mus musculus GN=Dhx9 PE=1 SV=1;>tr|E9QNN1|E9QNN1_MOUSE ATP-dependent RNA helicase A OS=Mus musculus GN=Dhx9 PE=1 SV=1	30	34
A0A087WPL5;E9QNN1	Dhx9	A0A087WPL5;E9QNN1	A0A087WPL5_MOUSE;E9QNN1_MOUSE	ATP-dependent RNA helicase A	TRUE	Inflamed_Proximal / Healthy_Middle	Inflamed_Proximal	Healthy_Middle	136	A0A087WPL5;E9QNN1	867934	251260	-1.7884	1.7884	-71.0507	0.289493	-3.33158	3.33158	-90.0667	0.0993332	0	5.03386e-24	6.23549e-23	135	0.26787	Mus musculus	;	;	;	tr	1	1	uniprot_mouse_proteome	>tr|A0A087WPL5|A0A087WPL5_MOUSE ATP-dependent RNA helicase A OS=Mus musculus GN=Dhx9 PE=1 SV=1;>tr|E9QNN1|E9QNN1_MOUSE ATP-dependent RNA helicase A OS=Mus musculus GN=Dhx9 PE=1 SV=1	30	34
A0A087WPL5;E9QNN1	Dhx9	A0A087WPL5;E9QNN1	A0A087WPL5_MOUSE;E9QNN1_MOUSE	ATP-dependent RNA helicase A	TRUE	HealthyAdj_Middle / Healthy_Middle	HealthyAdj_Middle	Healthy_Middle	136	A0A087WPL5;E9QNN1	867934	272767	-1.66991	1.66991	-68.5728	0.314272	-2.74004	2.74004	-85.032	0.14968	0	3.31177e-20	6.21802e-19	135	0.250728	Mus musculus	;	;	;	tr	1	1	uniprot_mouse_proteome	>tr|A0A087WPL5|A0A087WPL5_MOUSE ATP-dependent RNA helicase A OS=Mus musculus GN=Dhx9 PE=1 SV=1;>tr|E9QNN1|E9QNN1_MOUSE ATP-dependent RNA helicase A OS=Mus musculus GN=Dhx9 PE=1 SV=1	30	34
A0A087WPL5;E9QNN1	Dhx9	A0A087WPL5;E9QNN1	A0A087WPL5_MOUSE;E9QNN1_MOUSE	ATP-dependent RNA helicase A	TRUE	HealthyAdj_Middle / Inflamed_Proximal	HealthyAdj_Middle	Inflamed_Proximal	136	A0A087WPL5;E9QNN1	251260	272767	0.118486	0.118486	8.55951	1.0856	0.591539	0.591539	50.6853	1.50685	0	0.00408892	0.0195785	135	0.201756	Mus musculus	;	;	;	tr	1	1	uniprot_mouse_proteome	>tr|A0A087WPL5|A0A087WPL5_MOUSE ATP-dependent RNA helicase A OS=Mus musculus GN=Dhx9 PE=1 SV=1;>tr|E9QNN1|E9QNN1_MOUSE ATP-dependent RNA helicase A OS=Mus musculus GN=Dhx9 PE=1 SV=1	30	34
A0A0G2JEK2;P63254	Crip1	A0A0G2JEK2;P63254	A0A0G2JEK2_MOUSE;CRIP1_MOUSE	Cysteine-rich protein 1	TRUE	Healthy_Middle / Healthy_Proximal	Healthy_Middle	Healthy_Proximal	10	A0A0G2JEK2;P63254	113467	821753	2.85644	2.85644	624.225	7.24225	3.79361	3.79361	1286.73	13.8673	0	0.000255844	0.000396917	9	0.633487	Mus musculus	;intrinsic apoptotic signaling pathway in response to DNA damage,response to zinc ion,cellular response to antibiotic,cellular response to UV-B	;AT DNA binding,zinc ion binding,DNA binding, bending,peptide binding	;cytoplasm	tr;sp	1	1;2	uniprot_mouse_proteome	>tr|A0A0G2JEK2|A0A0G2JEK2_MOUSE Cysteine-rich protein 1 OS=Mus musculus GN=Crip1 PE=1 SV=1;>sp|P63254|CRIP1_MOUSE Cysteine-rich protein 1 OS=Mus musculus GN=Crip1 PE=1 SV=2	2	2
A0A0G2JEK2;P63254	Crip1	A0A0G2JEK2;P63254	A0A0G2JEK2_MOUSE;CRIP1_MOUSE	Cysteine-rich protein 1	TRUE	Inflamed_Proximal / Healthy_Proximal	Inflamed_Proximal	Healthy_Proximal	8	A0A0G2JEK2;P63254	113467	64973.3	-0.804349	0.804349	-42.738	0.57262	-3.00761	3.00761	-87.5657	0.124343	0	0.0702401	0.0813541	7	1.32699	Mus musculus	;intrinsic apoptotic signaling pathway in response to DNA damage,response to zinc ion,cellular response to antibiotic,cellular response to UV-B	;AT DNA binding,zinc ion binding,DNA binding, bending,peptide binding	;cytoplasm	tr;sp	1	1;2	uniprot_mouse_proteome	>tr|A0A0G2JEK2|A0A0G2JEK2_MOUSE Cysteine-rich protein 1 OS=Mus musculus GN=Crip1 PE=1 SV=1;>sp|P63254|CRIP1_MOUSE Cysteine-rich protein 1 OS=Mus musculus GN=Crip1 PE=1 SV=2	2	2
A0A0G2JEK2;P63254	Crip1	A0A0G2JEK2;P63254	A0A0G2JEK2_MOUSE;CRIP1_MOUSE	Cysteine-rich protein 1	TRUE	HealthyAdj_Middle / Healthy_Proximal	HealthyAdj_Middle	Healthy_Proximal	8	A0A0G2JEK2;P63254	113467	108916	-0.0590484	0.0590484	-4.0103	0.959897	-2.61622	2.61622	-83.6906	0.163094	0	0.0740964	0.0709685	7	1.17396	Mus musculus	;intrinsic apoptotic signaling pathway in response to DNA damage,response to zinc ion,cellular response to antibiotic,cellular response to UV-B	;AT DNA binding,zinc ion binding,DNA binding, bending,peptide binding	;cytoplasm	tr;sp	1	1;2	uniprot_mouse_proteome	>tr|A0A0G2JEK2|A0A0G2JEK2_MOUSE Cysteine-rich protein 1 OS=Mus musculus GN=Crip1 PE=1 SV=1;>sp|P63254|CRIP1_MOUSE Cysteine-rich protein 1 OS=Mus musculus GN=Crip1 PE=1 SV=2	2	2
A0A0G2JEK2;P63254	Crip1	A0A0G2JEK2;P63254	A0A0G2JEK2_MOUSE;CRIP1_MOUSE	Cysteine-rich protein 1	TRUE	Inflamed_Proximal / Healthy_Middle	Inflamed_Proximal	Healthy_Middle	8	A0A0G2JEK2;P63254	821753	64973.3	-3.66079	3.66079	-92.0933	0.0790667	-6.44713	6.44713	-98.8539	0.011461	0	0.00363465	0.00242732	7	1.44471	Mus musculus	;intrinsic apoptotic signaling pathway in response to DNA damage,response to zinc ion,cellular response to antibiotic,cellular response to UV-B	;AT DNA binding,zinc ion binding,DNA binding, bending,peptide binding	;cytoplasm	tr;sp	1	1;2	uniprot_mouse_proteome	>tr|A0A0G2JEK2|A0A0G2JEK2_MOUSE Cysteine-rich protein 1 OS=Mus musculus GN=Crip1 PE=1 SV=1;>sp|P63254|CRIP1_MOUSE Cysteine-rich protein 1 OS=Mus musculus GN=Crip1 PE=1 SV=2	2	2
A0A0G2JEK2;P63254	Crip1	A0A0G2JEK2;P63254	A0A0G2JEK2_MOUSE;CRIP1_MOUSE	Cysteine-rich protein 1	TRUE	HealthyAdj_Middle / Healthy_Middle	HealthyAdj_Middle	Healthy_Middle	8	A0A0G2JEK2;P63254	821753	108916	-2.91549	2.91549	-86.7459	0.132541	-6.05574	6.05574	-98.4967	0.0150328	0	0.00839292	0.00596253	7	1.59001	Mus musculus	;intrinsic apoptotic signaling pathway in response to DNA damage,response to zinc ion,cellular response to antibiotic,cellular response to UV-B	;AT DNA binding,zinc ion binding,DNA binding, bending,peptide binding	;cytoplasm	tr;sp	1	1;2	uniprot_mouse_proteome	>tr|A0A0G2JEK2|A0A0G2JEK2_MOUSE Cysteine-rich protein 1 OS=Mus musculus GN=Crip1 PE=1 SV=1;>sp|P63254|CRIP1_MOUSE Cysteine-rich protein 1 OS=Mus musculus GN=Crip1 PE=1 SV=2	2	2
A0A0G2JEK2;P63254	Crip1	A0A0G2JEK2;P63254	A0A0G2JEK2_MOUSE;CRIP1_MOUSE	Cysteine-rich protein 1	TRUE	HealthyAdj_Middle / Inflamed_Proximal	HealthyAdj_Middle	Inflamed_Proximal	8	A0A0G2JEK2;P63254	64973.3	108916	0.7453	0.7453	67.6323	1.67632	0.391387	0.391387	31.1653	1.31165	0	0.842082	0.550255	7	1.7708	Mus musculus	;intrinsic apoptotic signaling pathway in response to DNA damage,response to zinc ion,cellular response to antibiotic,cellular response to UV-B	;AT DNA binding,zinc ion binding,DNA binding, bending,peptide binding	;cytoplasm	tr;sp	1	1;2	uniprot_mouse_proteome	>tr|A0A0G2JEK2|A0A0G2JEK2_MOUSE Cysteine-rich protein 1 OS=Mus musculus GN=Crip1 PE=1 SV=1;>sp|P63254|CRIP1_MOUSE Cysteine-rich protein 1 OS=Mus musculus GN=Crip1 PE=1 SV=2	2	2
A0A0J9YV30	Pxn	A0A0J9YV30	A0A0J9YV30_MOUSE	Paxillin	TRUE	Healthy_Middle / Healthy_Proximal	Healthy_Middle	Healthy_Proximal	35	A0A0J9YV30	88603.9	138352	0.6429	0.6429	56.1465	1.56147	1.39821	1.39821	163.574	2.63574	0	0.0057896	0.0053393	34	0.467986	Mus musculus				tr	1	1	uniprot_mouse_proteome	>tr|A0A0J9YV30|A0A0J9YV30_MOUSE Paxillin OS=Mus musculus GN=Pxn PE=1 SV=1	7	7
A0A0J9YV30	Pxn	A0A0J9YV30	A0A0J9YV30_MOUSE	Paxillin	TRUE	Inflamed_Proximal / Healthy_Proximal	Inflamed_Proximal	Healthy_Proximal	28	A0A0J9YV30	88603.9	60394.4	-0.552954	0.552954	-31.8377	0.681623	-0.0911965	0.0911965	-6.12561	0.938744	0	0.847876	0.405449	27	0.462376	Mus musculus				tr	1	1	uniprot_mouse_proteome	>tr|A0A0J9YV30|A0A0J9YV30_MOUSE Paxillin OS=Mus musculus GN=Pxn PE=1 SV=1	7	7
A0A0J9YV30	Pxn	A0A0J9YV30	A0A0J9YV30_MOUSE	Paxillin	TRUE	HealthyAdj_Middle / Healthy_Proximal	HealthyAdj_Middle	Healthy_Proximal	28	A0A0J9YV30	88603.9	44354.3	-0.998296	0.998296	-49.9409	0.500591	0.0222782	0.0222782	1.55619	1.01556	0	0.971665	0.415313	27	0.610216	Mus musculus				tr	1	1	uniprot_mouse_proteome	>tr|A0A0J9YV30|A0A0J9YV30_MOUSE Paxillin OS=Mus musculus GN=Pxn PE=1 SV=1	7	7
A0A0J9YV30	Pxn	A0A0J9YV30	A0A0J9YV30_MOUSE	Paxillin	TRUE	Inflamed_Proximal / Healthy_Middle	Inflamed_Proximal	Healthy_Middle	28	A0A0J9YV30	138352	60394.4	-1.19585	1.19585	-56.3472	0.436528	-1.44324	1.44324	-63.2258	0.367742	0	0.00423644	0.00276665	27	0.453854	Mus musculus				tr	1	1	uniprot_mouse_proteome	>tr|A0A0J9YV30|A0A0J9YV30_MOUSE Paxillin OS=Mus musculus GN=Pxn PE=1 SV=1	7	7
A0A0J9YV30	Pxn	A0A0J9YV30	A0A0J9YV30_MOUSE	Paxillin	TRUE	HealthyAdj_Middle / Healthy_Middle	HealthyAdj_Middle	Healthy_Middle	28	A0A0J9YV30	138352	44354.3	-1.6412	1.6412	-67.941	0.32059	-1.32976	1.32976	-60.2166	0.397834	0	0.102563	0.0447617	27	0.772764	Mus musculus				tr	1	1	uniprot_mouse_proteome	>tr|A0A0J9YV30|A0A0J9YV30_MOUSE Paxillin OS=Mus musculus GN=Pxn PE=1 SV=1	7	7
A0A0J9YV30	Pxn	A0A0J9YV30	A0A0J9YV30_MOUSE	Paxillin	TRUE	HealthyAdj_Middle / Inflamed_Proximal	HealthyAdj_Middle	Inflamed_Proximal	28	A0A0J9YV30	60394.4	44354.3	-0.445343	0.445343	-26.559	0.73441	0.113475	0.113475	8.18307	1.08183	0	0.852346	0.552282	27	0.59297	Mus musculus				tr	1	1	uniprot_mouse_proteome	>tr|A0A0J9YV30|A0A0J9YV30_MOUSE Paxillin OS=Mus musculus GN=Pxn PE=1 SV=1	7	7
A0A0R4J005	Lims1	A0A0R4J005	A0A0R4J005_MOUSE	LIM and senescent cell antigen-like domains 1, isoform CRA_a	TRUE	Healthy_Middle / Healthy_Proximal	Healthy_Middle	Healthy_Proximal	35	A0A0R4J005	282279	229290	-0.299948	0.299948	-18.7718	0.812282	1.60478	1.60478	204.149	3.04149	0	0.00954285	0.0080276	34	0.575789	Mus musculus				tr	1	1	uniprot_mouse_proteome	>tr|A0A0R4J005|A0A0R4J005_MOUSE LIM and senescent cell antigen-like domains 1, isoform CRA_a OS=Mus musculus GN=Lims1 PE=1 SV=1	7	7
A0A0R4J005	Lims1	A0A0R4J005	A0A0R4J005_MOUSE	LIM and senescent cell antigen-like domains 1, isoform CRA_a	TRUE	Inflamed_Proximal / Healthy_Proximal	Inflamed_Proximal	Healthy_Proximal	28	A0A0R4J005	282279	207942	-0.440942	0.440942	-26.3346	0.736654	1.21951	1.21951	132.867	2.32867	0	0.0686606	0.0800949	27	0.631549	Mus musculus				tr	1	1	uniprot_mouse_proteome	>tr|A0A0R4J005|A0A0R4J005_MOUSE LIM and senescent cell antigen-like domains 1, isoform CRA_a OS=Mus musculus GN=Lims1 PE=1 SV=1	7	7
A0A0R4J005	Lims1	A0A0R4J005	A0A0R4J005_MOUSE	LIM and senescent cell antigen-like domains 1, isoform CRA_a	TRUE	HealthyAdj_Middle / Healthy_Proximal	HealthyAdj_Middle	Healthy_Proximal	28	A0A0R4J005	282279	250277	-0.173595	0.173595	-11.3369	0.886631	1.19762	1.19762	129.361	2.29361	0	0.0949394	0.0846079	27	0.679608	Mus musculus				tr	1	1	uniprot_mouse_proteome	>tr|A0A0R4J005|A0A0R4J005_MOUSE LIM and senescent cell antigen-like domains 1, isoform CRA_a OS=Mus musculus GN=Lims1 PE=1 SV=1	7	7
A0A0R4J005	Lims1	A0A0R4J005	A0A0R4J005_MOUSE	LIM and senescent cell antigen-like domains 1, isoform CRA_a	TRUE	Inflamed_Proximal / Healthy_Middle	Inflamed_Proximal	Healthy_Middle	28	A0A0R4J005	229290	207942	-0.140993	0.140993	-9.31054	0.906895	-0.622016	0.622016	-35.0238	0.649762	0	0.00657479	0.00394796	27	0.207462	Mus musculus				tr	1	1	uniprot_mouse_proteome	>tr|A0A0R4J005|A0A0R4J005_MOUSE LIM and senescent cell antigen-like domains 1, isoform CRA_a OS=Mus musculus GN=Lims1 PE=1 SV=1	7	7
A0A0R4J005	Lims1	A0A0R4J005	A0A0R4J005_MOUSE	LIM and senescent cell antigen-like domains 1, isoform CRA_a	TRUE	HealthyAdj_Middle / Healthy_Middle	HealthyAdj_Middle	Healthy_Middle	28	A0A0R4J005	229290	250277	0.126353	0.126353	9.15313	1.09153	-0.643907	0.643907	-36.0022	0.639978	0	0.135665	0.0561962	27	0.411122	Mus musculus				tr	1	1	uniprot_mouse_proteome	>tr|A0A0R4J005|A0A0R4J005_MOUSE LIM and senescent cell antigen-like domains 1, isoform CRA_a OS=Mus musculus GN=Lims1 PE=1 SV=1	7	7
A0A0R4J005	Lims1	A0A0R4J005	A0A0R4J005_MOUSE	LIM and senescent cell antigen-like domains 1, isoform CRA_a	TRUE	HealthyAdj_Middle / Inflamed_Proximal	HealthyAdj_Middle	Inflamed_Proximal	28	A0A0R4J005	207942	250277	0.267347	0.267347	20.3592	1.20359	-0.0218909	0.0218909	-1.50591	0.984941	0	0.95016	0.579083	27	0.340728	Mus musculus				tr	1	1	uniprot_mouse_proteome	>tr|A0A0R4J005|A0A0R4J005_MOUSE LIM and senescent cell antigen-like domains 1, isoform CRA_a OS=Mus musculus GN=Lims1 PE=1 SV=1	7	7
A0A0R4J0T8;Q9D8S3	Arfgap3	A0A0R4J0T8;Q9D8S3	A0A0R4J0T8_MOUSE;ARFG3_MOUSE	ADP-ribosylation factor GTPase-activating protein 3	TRUE	Healthy_Middle / Healthy_Proximal	Healthy_Middle	Healthy_Proximal	40	A0A0R4J0T8;Q9D8S3	437765	333112	-0.394147	0.394147	-23.9061	0.760939	-0.24785	0.24785	-15.785	0.84215	0	0.294236	0.11936	39	0.23019	Mus musculus	;protein secretion,vesicle-mediated transport,positive regulation of GTPase activity	;GTPase activator activity,metal ion binding	;Golgi membrane,Golgi apparatus,cytosol,membrane	tr;sp	1	1;2	uniprot_mouse_proteome	>tr|A0A0R4J0T8|A0A0R4J0T8_MOUSE ADP-ribosylation factor GTPase-activating protein 3 OS=Mus musculus GN=Arfgap3 PE=1 SV=1;>sp|Q9D8S3|ARFG3_MOUSE ADP-ribosylation factor GTPase-activating protein 3 OS=Mus musculus GN=Arfgap3 PE=1 SV=2	8	8
A0A0R4J0T8;Q9D8S3	Arfgap3	A0A0R4J0T8;Q9D8S3	A0A0R4J0T8_MOUSE;ARFG3_MOUSE	ADP-ribosylation factor GTPase-activating protein 3	TRUE	Inflamed_Proximal / Healthy_Proximal	Inflamed_Proximal	Healthy_Proximal	32	A0A0R4J0T8;Q9D8S3	437765	305363	-0.519631	0.519631	-30.245	0.69755	-0.208806	0.208806	-13.4747	0.865253	0	0.434152	0.261563	31	0.259364	Mus musculus	;protein secretion,vesicle-mediated transport,positive regulation of GTPase activity	;GTPase activator activity,metal ion binding	;Golgi membrane,Golgi apparatus,cytosol,membrane	tr;sp	1	1;2	uniprot_mouse_proteome	>tr|A0A0R4J0T8|A0A0R4J0T8_MOUSE ADP-ribosylation factor GTPase-activating protein 3 OS=Mus musculus GN=Arfgap3 PE=1 SV=1;>sp|Q9D8S3|ARFG3_MOUSE ADP-ribosylation factor GTPase-activating protein 3 OS=Mus musculus GN=Arfgap3 PE=1 SV=2	8	8
A0A0R4J0T8;Q9D8S3	Arfgap3	A0A0R4J0T8;Q9D8S3	A0A0R4J0T8_MOUSE;ARFG3_MOUSE	ADP-ribosylation factor GTPase-activating protein 3	TRUE	HealthyAdj_Middle / Healthy_Proximal	HealthyAdj_Middle	Healthy_Proximal	32	A0A0R4J0T8;Q9D8S3	437765	398130	-0.136917	0.136917	-9.05397	0.90946	-0.5251	0.5251	-30.5089	0.694911	0	0.22321	0.152029	31	0.415824	Mus musculus	;protein secretion,vesicle-mediated transport,positive regulation of GTPase activity	;GTPase activator activity,metal ion binding	;Golgi membrane,Golgi apparatus,cytosol,membrane	tr;sp	1	1;2	uniprot_mouse_proteome	>tr|A0A0R4J0T8|A0A0R4J0T8_MOUSE ADP-ribosylation factor GTPase-activating protein 3 OS=Mus musculus GN=Arfgap3 PE=1 SV=1;>sp|Q9D8S3|ARFG3_MOUSE ADP-ribosylation factor GTPase-activating protein 3 OS=Mus musculus GN=Arfgap3 PE=1 SV=2	8	8
A0A0R4J0T8;Q9D8S3	Arfgap3	A0A0R4J0T8;Q9D8S3	A0A0R4J0T8_MOUSE;ARFG3_MOUSE	ADP-ribosylation factor GTPase-activating protein 3	TRUE	Inflamed_Proximal / Healthy_Middle	Inflamed_Proximal	Healthy_Middle	32	A0A0R4J0T8;Q9D8S3	333112	305363	-0.125484	0.125484	-8.33037	0.916696	0.206924	0.206924	15.4225	1.15422	0	0.429163	0.116837	31	0.25423	Mus musculus	;protein secretion,vesicle-mediated transport,positive regulation of GTPase activity	;GTPase activator activity,metal ion binding	;Golgi membrane,Golgi apparatus,cytosol,membrane	tr;sp	1	1;2	uniprot_mouse_proteome	>tr|A0A0R4J0T8|A0A0R4J0T8_MOUSE ADP-ribosylation factor GTPase-activating protein 3 OS=Mus musculus GN=Arfgap3 PE=1 SV=1;>sp|Q9D8S3|ARFG3_MOUSE ADP-ribosylation factor GTPase-activating protein 3 OS=Mus musculus GN=Arfgap3 PE=1 SV=2	8	8
A0A0R4J0T8;Q9D8S3	Arfgap3	A0A0R4J0T8;Q9D8S3	A0A0R4J0T8_MOUSE;ARFG3_MOUSE	ADP-ribosylation factor GTPase-activating protein 3	TRUE	HealthyAdj_Middle / Healthy_Middle	HealthyAdj_Middle	Healthy_Middle	32	A0A0R4J0T8;Q9D8S3	333112	398130	0.25723	0.25723	19.5182	1.19518	-0.10937	0.10937	-7.30073	0.926993	0	0.801521	0.237948	31	0.424571	Mus musculus	;protein secretion,vesicle-mediated transport,positive regulation of GTPase activity	;GTPase activator activity,metal ion binding	;Golgi membrane,Golgi apparatus,cytosol,membrane	tr;sp	1	1;2	uniprot_mouse_proteome	>tr|A0A0R4J0T8|A0A0R4J0T8_MOUSE ADP-ribosylation factor GTPase-activating protein 3 OS=Mus musculus GN=Arfgap3 PE=1 SV=1;>sp|Q9D8S3|ARFG3_MOUSE ADP-ribosylation factor GTPase-activating protein 3 OS=Mus musculus GN=Arfgap3 PE=1 SV=2	8	8
A0A0R4J0T8;Q9D8S3	Arfgap3	A0A0R4J0T8;Q9D8S3	A0A0R4J0T8_MOUSE;ARFG3_MOUSE	ADP-ribosylation factor GTPase-activating protein 3	TRUE	HealthyAdj_Middle / Inflamed_Proximal	HealthyAdj_Middle	Inflamed_Proximal	32	A0A0R4J0T8;Q9D8S3	305363	398130	0.382714	0.382714	30.3792	1.30379	-0.316294	0.316294	-19.687	0.80313	0	0.471061	0.408996	31	0.426644	Mus musculus	;protein secretion,vesicle-mediated transport,positive regulation of GTPase activity	;GTPase activator activity,metal ion binding	;Golgi membrane,Golgi apparatus,cytosol,membrane	tr;sp	1	1;2	uniprot_mouse_proteome	>tr|A0A0R4J0T8|A0A0R4J0T8_MOUSE ADP-ribosylation factor GTPase-activating protein 3 OS=Mus musculus GN=Arfgap3 PE=1 SV=1;>sp|Q9D8S3|ARFG3_MOUSE ADP-ribosylation factor GTPase-activating protein 3 OS=Mus musculus GN=Arfgap3 PE=1 SV=2	8	8
A0A0R4J0Z8;D6RIM8;E9PYX1;E9QMN1;H3BIZ2;H3BLC4;Q9ES64;Q9ES64-2;Q9ES64-3	Ush1c	A0A0R4J0Z8;D6RIM8;E9PYX1;E9QMN1;H3BIZ2;H3BLC4;Q9ES64;Q9ES64-2;Q9ES64-3	A0A0R4J0Z8_MOUSE;D6RIM8_MOUSE;E9PYX1_MOUSE;E9QMN1_MOUSE;H3BIZ2_MOUSE;H3BLC4_MOUSE;USH1C_MOUSE;USH1C_MOUSE;USH1C_MOUSE	Harmonin;Harmonin;Harmonin;Harmonin;Harmonin;Harmonin;Harmonin;Isoform 2 of Harmonin;Isoform 1 of Harmonin	TRUE	Healthy_Middle / Healthy_Proximal	Healthy_Middle	Healthy_Proximal	50	A0A0R4J0Z8;D6RIM8;E9PYX1;E9QMN1;H3BIZ2;H3BLC4;Q9ES64;Q9ES64-2;Q9ES64-3	83418.1	214561	1.36295	1.36295	157.211	2.57211	2.80864	2.80864	600.623	7.00623	0	3.9765e-08	1.52919e-07	49	0.427958	Mus musculus	;;;;;;G2/M transition of mitotic cell cycle,sensory perception of sound,parallel actin filament bundle assembly,regulation of microvillus length,inner ear morphogenesis,auditory receptor cell differentiation,cellular protein complex assembly,photoreceptor cell maintenance,neuromuscular process controlling balance,sensory perception of light stimulus,equilibrioception,actin filament bundle assembl…	;;;;;;protein binding,spectrin binding,myosin tail binding,actin filament binding;;	;;;;;;photoreceptor outer segment,photoreceptor inner segment,cytoplasm,cytosol,cytoskeleton,plasma membrane,microvillus,brush border,stereocilium,apical part of cell,synapse;;	tr;tr;tr;tr;tr;tr;sp;sp;sp	1;1;1;1;1;1;1;;	1;1;1;1;1;1;1;;	uniprot_mouse_proteome	>tr|A0A0R4J0Z8|A0A0R4J0Z8_MOUSE Harmonin OS=Mus musculus GN=Ush1c PE=1 SV=1;>tr|D6RIM8|D6RIM8_MOUSE Harmonin OS=Mus musculus GN=Ush1c PE=1 SV=1;>tr|E9PYX1|E9PYX1_MOUSE Harmonin OS=Mus musculus GN=Ush1c PE=1 SV=1;>tr|E9QMN1|E9QMN1_MOUSE Harmonin OS=Mus musculus GN=Ush1c PE=1 SV=1;>tr|H3BIZ2|H3BIZ2_MOUSE Harmonin OS=Mus musculus GN=Ush1c PE=1 SV=1;>tr|H3BLC4|H3BLC4_MOUSE Harmonin OS=Mus musculus GN…	10	10
A0A0R4J0Z8;D6RIM8;E9PYX1;E9QMN1;H3BIZ2;H3BLC4;Q9ES64;Q9ES64-2;Q9ES64-3	Ush1c	A0A0R4J0Z8;D6RIM8;E9PYX1;E9QMN1;H3BIZ2;H3BLC4;Q9ES64;Q9ES64-2;Q9ES64-3	A0A0R4J0Z8_MOUSE;D6RIM8_MOUSE;E9PYX1_MOUSE;E9QMN1_MOUSE;H3BIZ2_MOUSE;H3BLC4_MOUSE;USH1C_MOUSE;USH1C_MOUSE;USH1C_MOUSE	Harmonin;Harmonin;Harmonin;Harmonin;Harmonin;Harmonin;Harmonin;Isoform 2 of Harmonin;Isoform 1 of Harmonin	TRUE	Inflamed_Proximal / Healthy_Proximal	Inflamed_Proximal	Healthy_Proximal	40	A0A0R4J0Z8;D6RIM8;E9PYX1;E9QMN1;H3BIZ2;H3BLC4;Q9ES64;Q9ES64-2;Q9ES64-3	83418.1	48568.4	-0.780343	0.780343	-41.7771	0.582229	-1.3154	1.3154	-59.8186	0.401814	0	0.019429	0.0333069	39	0.532787	Mus musculus	;;;;;;G2/M transition of mitotic cell cycle,sensory perception of sound,parallel actin filament bundle assembly,regulation of microvillus length,inner ear morphogenesis,auditory receptor cell differentiation,cellular protein complex assembly,photoreceptor cell maintenance,neuromuscular process controlling balance,sensory perception of light stimulus,equilibrioception,actin filament bundle assembl…	;;;;;;protein binding,spectrin binding,myosin tail binding,actin filament binding;;	;;;;;;photoreceptor outer segment,photoreceptor inner segment,cytoplasm,cytosol,cytoskeleton,plasma membrane,microvillus,brush border,stereocilium,apical part of cell,synapse;;	tr;tr;tr;tr;tr;tr;sp;sp;sp	1;1;1;1;1;1;1;;	1;1;1;1;1;1;1;;	uniprot_mouse_proteome	>tr|A0A0R4J0Z8|A0A0R4J0Z8_MOUSE Harmonin OS=Mus musculus GN=Ush1c PE=1 SV=1;>tr|D6RIM8|D6RIM8_MOUSE Harmonin OS=Mus musculus GN=Ush1c PE=1 SV=1;>tr|E9PYX1|E9PYX1_MOUSE Harmonin OS=Mus musculus GN=Ush1c PE=1 SV=1;>tr|E9QMN1|E9QMN1_MOUSE Harmonin OS=Mus musculus GN=Ush1c PE=1 SV=1;>tr|H3BIZ2|H3BIZ2_MOUSE Harmonin OS=Mus musculus GN=Ush1c PE=1 SV=1;>tr|H3BLC4|H3BLC4_MOUSE Harmonin OS=Mus musculus GN…	10	10
A0A0R4J0Z8;D6RIM8;E9PYX1;E9QMN1;H3BIZ2;H3BLC4;Q9ES64;Q9ES64-2;Q9ES64-3	Ush1c	A0A0R4J0Z8;D6RIM8;E9PYX1;E9QMN1;H3BIZ2;H3BLC4;Q9ES64;Q9ES64-2;Q9ES64-3	A0A0R4J0Z8_MOUSE;D6RIM8_MOUSE;E9PYX1_MOUSE;E9QMN1_MOUSE;H3BIZ2_MOUSE;H3BLC4_MOUSE;USH1C_MOUSE;USH1C_MOUSE;USH1C_MOUSE	Harmonin;Harmonin;Harmonin;Harmonin;Harmonin;Harmonin;Harmonin;Isoform 2 of Harmonin;Isoform 1 of Harmonin	TRUE	HealthyAdj_Middle / Healthy_Proximal	HealthyAdj_Middle	Healthy_Proximal	40	A0A0R4J0Z8;D6RIM8;E9PYX1;E9QMN1;H3BIZ2;H3BLC4;Q9ES64;Q9ES64-2;Q9ES64-3	83418.1	56808.1	-0.554264	0.554264	-31.8996	0.681004	-0.751984	0.751984	-40.6214	0.593786	0	0.103231	0.0900831	39	0.445041	Mus musculus	;;;;;;G2/M transition of mitotic cell cycle,sensory perception of sound,parallel actin filament bundle assembly,regulation of microvillus length,inner ear morphogenesis,auditory receptor cell differentiation,cellular protein complex assembly,photoreceptor cell maintenance,neuromuscular process controlling balance,sensory perception of light stimulus,equilibrioception,actin filament bundle assembl…	;;;;;;protein binding,spectrin binding,myosin tail binding,actin filament binding;;	;;;;;;photoreceptor outer segment,photoreceptor inner segment,cytoplasm,cytosol,cytoskeleton,plasma membrane,microvillus,brush border,stereocilium,apical part of cell,synapse;;	tr;tr;tr;tr;tr;tr;sp;sp;sp	1;1;1;1;1;1;1;;	1;1;1;1;1;1;1;;	uniprot_mouse_proteome	>tr|A0A0R4J0Z8|A0A0R4J0Z8_MOUSE Harmonin OS=Mus musculus GN=Ush1c PE=1 SV=1;>tr|D6RIM8|D6RIM8_MOUSE Harmonin OS=Mus musculus GN=Ush1c PE=1 SV=1;>tr|E9PYX1|E9PYX1_MOUSE Harmonin OS=Mus musculus GN=Ush1c PE=1 SV=1;>tr|E9QMN1|E9QMN1_MOUSE Harmonin OS=Mus musculus GN=Ush1c PE=1 SV=1;>tr|H3BIZ2|H3BIZ2_MOUSE Harmonin OS=Mus musculus GN=Ush1c PE=1 SV=1;>tr|H3BLC4|H3BLC4_MOUSE Harmonin OS=Mus musculus GN…	10	10
A0A0R4J0Z8;D6RIM8;E9PYX1;E9QMN1;H3BIZ2;H3BLC4;Q9ES64;Q9ES64-2;Q9ES64-3	Ush1c	A0A0R4J0Z8;D6RIM8;E9PYX1;E9QMN1;H3BIZ2;H3BLC4;Q9ES64;Q9ES64-2;Q9ES64-3	A0A0R4J0Z8_MOUSE;D6RIM8_MOUSE;E9PYX1_MOUSE;E9QMN1_MOUSE;H3BIZ2_MOUSE;H3BLC4_MOUSE;USH1C_MOUSE;USH1C_MOUSE;USH1C_MOUSE	Harmonin;Harmonin;Harmonin;Harmonin;Harmonin;Harmonin;Harmonin;Isoform 2 of Harmonin;Isoform 1 of Harmonin	TRUE	Inflamed_Proximal / Healthy_Middle	Inflamed_Proximal	Healthy_Middle	40	A0A0R4J0Z8;D6RIM8;E9PYX1;E9QMN1;H3BIZ2;H3BLC4;Q9ES64;Q9ES64-2;Q9ES64-3	214561	48568.4	-2.1433	2.1433	-77.3638	0.226362	-3.8488	3.8488	-93.0594	0.0694057	0	3.71157e-08	9.07797e-08	39	0.556927	Mus musculus	;;;;;;G2/M transition of mitotic cell cycle,sensory perception of sound,parallel actin filament bundle assembly,regulation of microvillus length,inner ear morphogenesis,auditory receptor cell differentiation,cellular protein complex assembly,photoreceptor cell maintenance,neuromuscular process controlling balance,sensory perception of light stimulus,equilibrioception,actin filament bundle assembl…	;;;;;;protein binding,spectrin binding,myosin tail binding,actin filament binding;;	;;;;;;photoreceptor outer segment,photoreceptor inner segment,cytoplasm,cytosol,cytoskeleton,plasma membrane,microvillus,brush border,stereocilium,apical part of cell,synapse;;	tr;tr;tr;tr;tr;tr;sp;sp;sp	1;1;1;1;1;1;1;;	1;1;1;1;1;1;1;;	uniprot_mouse_proteome	>tr|A0A0R4J0Z8|A0A0R4J0Z8_MOUSE Harmonin OS=Mus musculus GN=Ush1c PE=1 SV=1;>tr|D6RIM8|D6RIM8_MOUSE Harmonin OS=Mus musculus GN=Ush1c PE=1 SV=1;>tr|E9PYX1|E9PYX1_MOUSE Harmonin OS=Mus musculus GN=Ush1c PE=1 SV=1;>tr|E9QMN1|E9QMN1_MOUSE Harmonin OS=Mus musculus GN=Ush1c PE=1 SV=1;>tr|H3BIZ2|H3BIZ2_MOUSE Harmonin OS=Mus musculus GN=Ush1c PE=1 SV=1;>tr|H3BLC4|H3BLC4_MOUSE Harmonin OS=Mus musculus GN…	10	10
A0A0R4J0Z8;D6RIM8;E9PYX1;E9QMN1;H3BIZ2;H3BLC4;Q9ES64;Q9ES64-2;Q9ES64-3	Ush1c	A0A0R4J0Z8;D6RIM8;E9PYX1;E9QMN1;H3BIZ2;H3BLC4;Q9ES64;Q9ES64-2;Q9ES64-3	A0A0R4J0Z8_MOUSE;D6RIM8_MOUSE;E9PYX1_MOUSE;E9QMN1_MOUSE;H3BIZ2_MOUSE;H3BLC4_MOUSE;USH1C_MOUSE;USH1C_MOUSE;USH1C_MOUSE	Harmonin;Harmonin;Harmonin;Harmonin;Harmonin;Harmonin;Harmonin;Isoform 2 of Harmonin;Isoform 1 of Harmonin	TRUE	HealthyAdj_Middle / Healthy_Middle	HealthyAdj_Middle	Healthy_Middle	40	A0A0R4J0Z8;D6RIM8;E9PYX1;E9QMN1;H3BIZ2;H3BLC4;Q9ES64;Q9ES64-2;Q9ES64-3	214561	56808.1	-1.91722	1.91722	-73.5236	0.264764	-3.28539	3.28539	-89.7435	0.102565	0	5.10313e-08	1.56496e-07	39	0.482484	Mus musculus	;;;;;;G2/M transition of mitotic cell cycle,sensory perception of sound,parallel actin filament bundle assembly,regulation of microvillus length,inner ear morphogenesis,auditory receptor cell differentiation,cellular protein complex assembly,photoreceptor cell maintenance,neuromuscular process controlling balance,sensory perception of light stimulus,equilibrioception,actin filament bundle assembl…	;;;;;;protein binding,spectrin binding,myosin tail binding,actin filament binding;;	;;;;;;photoreceptor outer segment,photoreceptor inner segment,cytoplasm,cytosol,cytoskeleton,plasma membrane,microvillus,brush border,stereocilium,apical part of cell,synapse;;	tr;tr;tr;tr;tr;tr;sp;sp;sp	1;1;1;1;1;1;1;;	1;1;1;1;1;1;1;;	uniprot_mouse_proteome	>tr|A0A0R4J0Z8|A0A0R4J0Z8_MOUSE Harmonin OS=Mus musculus GN=Ush1c PE=1 SV=1;>tr|D6RIM8|D6RIM8_MOUSE Harmonin OS=Mus musculus GN=Ush1c PE=1 SV=1;>tr|E9PYX1|E9PYX1_MOUSE Harmonin OS=Mus musculus GN=Ush1c PE=1 SV=1;>tr|E9QMN1|E9QMN1_MOUSE Harmonin OS=Mus musculus GN=Ush1c PE=1 SV=1;>tr|H3BIZ2|H3BIZ2_MOUSE Harmonin OS=Mus musculus GN=Ush1c PE=1 SV=1;>tr|H3BLC4|H3BLC4_MOUSE Harmonin OS=Mus musculus GN…	10	10
A0A0R4J0Z8;D6RIM8;E9PYX1;E9QMN1;H3BIZ2;H3BLC4;Q9ES64;Q9ES64-2;Q9ES64-3	Ush1c	A0A0R4J0Z8;D6RIM8;E9PYX1;E9QMN1;H3BIZ2;H3BLC4;Q9ES64;Q9ES64-2;Q9ES64-3	A0A0R4J0Z8_MOUSE;D6RIM8_MOUSE;E9PYX1_MOUSE;E9QMN1_MOUSE;H3BIZ2_MOUSE;H3BLC4_MOUSE;USH1C_MOUSE;USH1C_MOUSE;USH1C_MOUSE	Harmonin;Harmonin;Harmonin;Harmonin;Harmonin;Harmonin;Harmonin;Isoform 2 of Harmonin;Isoform 1 of Harmonin	TRUE	HealthyAdj_Middle / Inflamed_Proximal	HealthyAdj_Middle	Inflamed_Proximal	40	A0A0R4J0Z8;D6RIM8;E9PYX1;E9QMN1;H3BIZ2;H3BLC4;Q9ES64;Q9ES64-2;Q9ES64-3	48568.4	56808.1	0.226079	0.226079	16.9651	1.16965	0.563416	0.563416	47.7764	1.47776	0	0.357305	0.353486	39	0.597218	Mus musculus	;;;;;;G2/M transition of mitotic cell cycle,sensory perception of sound,parallel actin filament bundle assembly,regulation of microvillus length,inner ear morphogenesis,auditory receptor cell differentiation,cellular protein complex assembly,photoreceptor cell maintenance,neuromuscular process controlling balance,sensory perception of light stimulus,equilibrioception,actin filament bundle assembl…	;;;;;;protein binding,spectrin binding,myosin tail binding,actin filament binding;;	;;;;;;photoreceptor outer segment,photoreceptor inner segment,cytoplasm,cytosol,cytoskeleton,plasma membrane,microvillus,brush border,stereocilium,apical part of cell,synapse;;	tr;tr;tr;tr;tr;tr;sp;sp;sp	1;1;1;1;1;1;1;;	1;1;1;1;1;1;1;;	uniprot_mouse_proteome	>tr|A0A0R4J0Z8|A0A0R4J0Z8_MOUSE Harmonin OS=Mus musculus GN=Ush1c PE=1 SV=1;>tr|D6RIM8|D6RIM8_MOUSE Harmonin OS=Mus musculus GN=Ush1c PE=1 SV=1;>tr|E9PYX1|E9PYX1_MOUSE Harmonin OS=Mus musculus GN=Ush1c PE=1 SV=1;>tr|E9QMN1|E9QMN1_MOUSE Harmonin OS=Mus musculus GN=Ush1c PE=1 SV=1;>tr|H3BIZ2|H3BIZ2_MOUSE Harmonin OS=Mus musculus GN=Ush1c PE=1 SV=1;>tr|H3BLC4|H3BLC4_MOUSE Harmonin OS=Mus musculus GN…	10	10
A0A0R4J1H6;E9QP99;P55937;P55937-1	Golga3	A0A0R4J1H6;E9QP99;P55937;P55937-1	A0A0R4J1H6_MOUSE;E9QP99_MOUSE;GOGA3_MOUSE;GOGA3_MOUSE	Golgin subfamily A member 3;Golgin subfamily A member 3;Golgin subfamily A member 3;Isoform 1 of Golgin subfamily A member 3	TRUE	Healthy_Middle / Healthy_Proximal	Healthy_Middle	Healthy_Proximal	65	A0A0R4J1H6;E9QP99;P55937;P55937-1	40143.2	96034	1.25839	1.25839	139.229	2.39229	2.25643	2.25643	377.807	4.77807	0	9.94971e-07	3.02131e-06	64	0.413706	Mus musculus	;;multicellular organism development,spermatogenesis,cell differentiation;	;;protein binding,cadherin binding;	;;Golgi membrane,nucleus,nucleoplasm,nucleolus,endoplasmic reticulum-Golgi intermediate compartment,Golgi apparatus,cytosol,membrane,Golgi transport complex,Golgi cisterna membrane,extrinsic component of Golgi membrane;	tr;tr;sp;sp	1;1;1;	1;1;3;	uniprot_mouse_proteome	>tr|A0A0R4J1H6|A0A0R4J1H6_MOUSE Golgin subfamily A member 3 OS=Mus musculus GN=Golga3 PE=1 SV=1;>tr|E9QP99|E9QP99_MOUSE Golgin subfamily A member 3 OS=Mus musculus GN=Golga3 PE=1 SV=1;>sp|P55937|GOGA3_MOUSE Golgin subfamily A member 3 OS=Mus musculus GN=Golga3 PE=1 SV=3;>sp|P55937-1|GOGA3_MOUSE Isoform 1 of Golgin subfamily A member 3 OS=Mus musculus GN=Golga3	13	13
A0A0R4J1H6;E9QP99;P55937;P55937-1	Golga3	A0A0R4J1H6;E9QP99;P55937;P55937-1	A0A0R4J1H6_MOUSE;E9QP99_MOUSE;GOGA3_MOUSE;GOGA3_MOUSE	Golgin subfamily A member 3;Golgin subfamily A member 3;Golgin subfamily A member 3;Isoform 1 of Golgin subfamily A member 3	TRUE	Inflamed_Proximal / Healthy_Proximal	Inflamed_Proximal	Healthy_Proximal	52	A0A0R4J1H6;E9QP99;P55937;P55937-1	40143.2	25202.6	-0.671584	0.671584	-37.2183	0.627817	-1.25295	1.25295	-58.0412	0.419588	0	0.0368367	0.0517552	51	0.57881	Mus musculus	;;multicellular organism development,spermatogenesis,cell differentiation;	;;protein binding,cadherin binding;	;;Golgi membrane,nucleus,nucleoplasm,nucleolus,endoplasmic reticulum-Golgi intermediate compartment,Golgi apparatus,cytosol,membrane,Golgi transport complex,Golgi cisterna membrane,extrinsic component of Golgi membrane;	tr;tr;sp;sp	1;1;1;	1;1;3;	uniprot_mouse_proteome	>tr|A0A0R4J1H6|A0A0R4J1H6_MOUSE Golgin subfamily A member 3 OS=Mus musculus GN=Golga3 PE=1 SV=1;>tr|E9QP99|E9QP99_MOUSE Golgin subfamily A member 3 OS=Mus musculus GN=Golga3 PE=1 SV=1;>sp|P55937|GOGA3_MOUSE Golgin subfamily A member 3 OS=Mus musculus GN=Golga3 PE=1 SV=3;>sp|P55937-1|GOGA3_MOUSE Isoform 1 of Golgin subfamily A member 3 OS=Mus musculus GN=Golga3	13	13
A0A0R4J1H6;E9QP99;P55937;P55937-1	Golga3	A0A0R4J1H6;E9QP99;P55937;P55937-1	A0A0R4J1H6_MOUSE;E9QP99_MOUSE;GOGA3_MOUSE;GOGA3_MOUSE	Golgin subfamily A member 3;Golgin subfamily A member 3;Golgin subfamily A member 3;Isoform 1 of Golgin subfamily A member 3	TRUE	HealthyAdj_Middle / Healthy_Proximal	HealthyAdj_Middle	Healthy_Proximal	52	A0A0R4J1H6;E9QP99;P55937;P55937-1	40143.2	20487.7	-0.970396	0.970396	-48.9634	0.510366	-1.54971	1.54971	-65.842	0.34158	0	0.00655886	0.012716	51	0.541431	Mus musculus	;;multicellular organism development,spermatogenesis,cell differentiation;	;;protein binding,cadherin binding;	;;Golgi membrane,nucleus,nucleoplasm,nucleolus,endoplasmic reticulum-Golgi intermediate compartment,Golgi apparatus,cytosol,membrane,Golgi transport complex,Golgi cisterna membrane,extrinsic component of Golgi membrane;	tr;tr;sp;sp	1;1;1;	1;1;3;	uniprot_mouse_proteome	>tr|A0A0R4J1H6|A0A0R4J1H6_MOUSE Golgin subfamily A member 3 OS=Mus musculus GN=Golga3 PE=1 SV=1;>tr|E9QP99|E9QP99_MOUSE Golgin subfamily A member 3 OS=Mus musculus GN=Golga3 PE=1 SV=1;>sp|P55937|GOGA3_MOUSE Golgin subfamily A member 3 OS=Mus musculus GN=Golga3 PE=1 SV=3;>sp|P55937-1|GOGA3_MOUSE Isoform 1 of Golgin subfamily A member 3 OS=Mus musculus GN=Golga3	13	13
A0A0R4J1H6;E9QP99;P55937;P55937-1	Golga3	A0A0R4J1H6;E9QP99;P55937;P55937-1	A0A0R4J1H6_MOUSE;E9QP99_MOUSE;GOGA3_MOUSE;GOGA3_MOUSE	Golgin subfamily A member 3;Golgin subfamily A member 3;Golgin subfamily A member 3;Isoform 1 of Golgin subfamily A member 3	TRUE	Inflamed_Proximal / Healthy_Middle	Inflamed_Proximal	Healthy_Middle	52	A0A0R4J1H6;E9QP99;P55937;P55937-1	96034	25202.6	-1.92998	1.92998	-73.7566	0.262434	-2.99131	2.99131	-87.4245	0.125755	0	1.53473e-05	2.19084e-05	51	0.619947	Mus musculus	;;multicellular organism development,spermatogenesis,cell differentiation;	;;protein binding,cadherin binding;	;;Golgi membrane,nucleus,nucleoplasm,nucleolus,endoplasmic reticulum-Golgi intermediate compartment,Golgi apparatus,cytosol,membrane,Golgi transport complex,Golgi cisterna membrane,extrinsic component of Golgi membrane;	tr;tr;sp;sp	1;1;1;	1;1;3;	uniprot_mouse_proteome	>tr|A0A0R4J1H6|A0A0R4J1H6_MOUSE Golgin subfamily A member 3 OS=Mus musculus GN=Golga3 PE=1 SV=1;>tr|E9QP99|E9QP99_MOUSE Golgin subfamily A member 3 OS=Mus musculus GN=Golga3 PE=1 SV=1;>sp|P55937|GOGA3_MOUSE Golgin subfamily A member 3 OS=Mus musculus GN=Golga3 PE=1 SV=3;>sp|P55937-1|GOGA3_MOUSE Isoform 1 of Golgin subfamily A member 3 OS=Mus musculus GN=Golga3	13	13
A0A0R4J1H6;E9QP99;P55937;P55937-1	Golga3	A0A0R4J1H6;E9QP99;P55937;P55937-1	A0A0R4J1H6_MOUSE;E9QP99_MOUSE;GOGA3_MOUSE;GOGA3_MOUSE	Golgin subfamily A member 3;Golgin subfamily A member 3;Golgin subfamily A member 3;Isoform 1 of Golgin subfamily A member 3	TRUE	HealthyAdj_Middle / Healthy_Middle	HealthyAdj_Middle	Healthy_Middle	52	A0A0R4J1H6;E9QP99;P55937;P55937-1	96034	20487.7	-2.22879	2.22879	-78.6662	0.213338	-3.28806	3.28806	-89.7625	0.102375	0	6.78785e-08	2.02098e-07	51	0.516479	Mus musculus	;;multicellular organism development,spermatogenesis,cell differentiation;	;;protein binding,cadherin binding;	;;Golgi membrane,nucleus,nucleoplasm,nucleolus,endoplasmic reticulum-Golgi intermediate compartment,Golgi apparatus,cytosol,membrane,Golgi transport complex,Golgi cisterna membrane,extrinsic component of Golgi membrane;	tr;tr;sp;sp	1;1;1;	1;1;3;	uniprot_mouse_proteome	>tr|A0A0R4J1H6|A0A0R4J1H6_MOUSE Golgin subfamily A member 3 OS=Mus musculus GN=Golga3 PE=1 SV=1;>tr|E9QP99|E9QP99_MOUSE Golgin subfamily A member 3 OS=Mus musculus GN=Golga3 PE=1 SV=1;>sp|P55937|GOGA3_MOUSE Golgin subfamily A member 3 OS=Mus musculus GN=Golga3 PE=1 SV=3;>sp|P55937-1|GOGA3_MOUSE Isoform 1 of Golgin subfamily A member 3 OS=Mus musculus GN=Golga3	13	13
A0A0R4J1H6;E9QP99;P55937;P55937-1	Golga3	A0A0R4J1H6;E9QP99;P55937;P55937-1	A0A0R4J1H6_MOUSE;E9QP99_MOUSE;GOGA3_MOUSE;GOGA3_MOUSE	Golgin subfamily A member 3;Golgin subfamily A member 3;Golgin subfamily A member 3;Isoform 1 of Golgin subfamily A member 3	TRUE	HealthyAdj_Middle / Inflamed_Proximal	HealthyAdj_Middle	Inflamed_Proximal	52	A0A0R4J1H6;E9QP99;P55937;P55937-1	25202.6	20487.7	-0.298813	0.298813	-18.7079	0.812921	-0.296752	0.296752	-18.5917	0.814083	0	0.596512	0.46001	51	0.551624	Mus musculus	;;multicellular organism development,spermatogenesis,cell differentiation;	;;protein binding,cadherin binding;	;;Golgi membrane,nucleus,nucleoplasm,nucleolus,endoplasmic reticulum-Golgi intermediate compartment,Golgi apparatus,cytosol,membrane,Golgi transport complex,Golgi cisterna membrane,extrinsic component of Golgi membrane;	tr;tr;sp;sp	1;1;1;	1;1;3;	uniprot_mouse_proteome	>tr|A0A0R4J1H6|A0A0R4J1H6_MOUSE Golgin subfamily A member 3 OS=Mus musculus GN=Golga3 PE=1 SV=1;>tr|E9QP99|E9QP99_MOUSE Golgin subfamily A member 3 OS=Mus musculus GN=Golga3 PE=1 SV=1;>sp|P55937|GOGA3_MOUSE Golgin subfamily A member 3 OS=Mus musculus GN=Golga3 PE=1 SV=3;>sp|P55937-1|GOGA3_MOUSE Isoform 1 of Golgin subfamily A member 3 OS=Mus musculus GN=Golga3	13	13
A0A0U1RNJ1;P19096	Fasn	A0A0U1RNJ1;P19096	A0A0U1RNJ1_MOUSE;FAS_MOUSE	Fatty acid synthase	TRUE	Healthy_Middle / Healthy_Proximal	Healthy_Middle	Healthy_Proximal	260	A0A0U1RNJ1;P19096	369855	491914	0.411448	0.411448	33.002	1.33002	0.927026	0.927026	90.1353	1.90135	0	1.97408e-09	9.54457e-09	259	0.148731	Mus musculus	;osteoblast differentiation,acetyl-CoA metabolic process,fatty acid biosynthetic process,mammary gland development,oxidation-reduction process,cellular response to interleukin-4	;RNA binding,fatty acid synthase activity,[acyl-carrier-protein] S-acetyltransferase activity,[acyl-carrier-protein] S-malonyltransferase activity,3-oxoacyl-[acyl-carrier-protein] synthase activity,3-oxoacyl-[acyl-carrier-protein] reductase (NADPH) activity,3-hydroxypalmitoyl-[acyl-carrier-protein] dehydratase activity,enoyl-[acyl-carrier-protein] reductase (NADPH, B-specific) activity,oleoyl-[ac…	;mitochondrion,Golgi apparatus,cytosol,plasma membrane,membrane,melanosome,glycogen granule,extracellular exosome	tr;sp	1	1;2	uniprot_mouse_proteome	>tr|A0A0U1RNJ1|A0A0U1RNJ1_MOUSE Fatty acid synthase OS=Mus musculus GN=Fasn PE=1 SV=1;>sp|P19096|FAS_MOUSE Fatty acid synthase OS=Mus musculus GN=Fasn PE=1 SV=2	48	52
A0A0U1RNJ1;P19096	Fasn	A0A0U1RNJ1;P19096	A0A0U1RNJ1_MOUSE;FAS_MOUSE	Fatty acid synthase	TRUE	Inflamed_Proximal / Healthy_Proximal	Inflamed_Proximal	Healthy_Proximal	208	A0A0U1RNJ1;P19096	369855	635312	0.780508	0.780508	71.7735	1.71774	0.971586	0.971586	96.0996	1.961	0	2.0905e-06	1.80029e-05	207	0.198511	Mus musculus	;osteoblast differentiation,acetyl-CoA metabolic process,fatty acid biosynthetic process,mammary gland development,oxidation-reduction process,cellular response to interleukin-4	;RNA binding,fatty acid synthase activity,[acyl-carrier-protein] S-acetyltransferase activity,[acyl-carrier-protein] S-malonyltransferase activity,3-oxoacyl-[acyl-carrier-protein] synthase activity,3-oxoacyl-[acyl-carrier-protein] reductase (NADPH) activity,3-hydroxypalmitoyl-[acyl-carrier-protein] dehydratase activity,enoyl-[acyl-carrier-protein] reductase (NADPH, B-specific) activity,oleoyl-[ac…	;mitochondrion,Golgi apparatus,cytosol,plasma membrane,membrane,melanosome,glycogen granule,extracellular exosome	tr;sp	1	1;2	uniprot_mouse_proteome	>tr|A0A0U1RNJ1|A0A0U1RNJ1_MOUSE Fatty acid synthase OS=Mus musculus GN=Fasn PE=1 SV=1;>sp|P19096|FAS_MOUSE Fatty acid synthase OS=Mus musculus GN=Fasn PE=1 SV=2	48	52
A0A0U1RNJ1;P19096	Fasn	A0A0U1RNJ1;P19096	A0A0U1RNJ1_MOUSE;FAS_MOUSE	Fatty acid synthase	TRUE	HealthyAdj_Middle / Healthy_Proximal	HealthyAdj_Middle	Healthy_Proximal	208	A0A0U1RNJ1;P19096	369855	623634	0.753742	0.753742	68.6161	1.68616	0.45479	0.45479	37.0583	1.37058	0	0.0062908	0.0123147	207	0.164357	Mus musculus	;osteoblast differentiation,acetyl-CoA metabolic process,fatty acid biosynthetic process,mammary gland development,oxidation-reduction process,cellular response to interleukin-4	;RNA binding,fatty acid synthase activity,[acyl-carrier-protein] S-acetyltransferase activity,[acyl-carrier-protein] S-malonyltransferase activity,3-oxoacyl-[acyl-carrier-protein] synthase activity,3-oxoacyl-[acyl-carrier-protein] reductase (NADPH) activity,3-hydroxypalmitoyl-[acyl-carrier-protein] dehydratase activity,enoyl-[acyl-carrier-protein] reductase (NADPH, B-specific) activity,oleoyl-[ac…	;mitochondrion,Golgi apparatus,cytosol,plasma membrane,membrane,melanosome,glycogen granule,extracellular exosome	tr;sp	1	1;2	uniprot_mouse_proteome	>tr|A0A0U1RNJ1|A0A0U1RNJ1_MOUSE Fatty acid synthase OS=Mus musculus GN=Fasn PE=1 SV=1;>sp|P19096|FAS_MOUSE Fatty acid synthase OS=Mus musculus GN=Fasn PE=1 SV=2	48	52
A0A0U1RNJ1;P19096	Fasn	A0A0U1RNJ1;P19096	A0A0U1RNJ1_MOUSE;FAS_MOUSE	Fatty acid synthase	TRUE	Inflamed_Proximal / Healthy_Middle	Inflamed_Proximal	Healthy_Middle	208	A0A0U1RNJ1;P19096	491914	635312	0.369059	0.369059	29.151	1.29151	-0.217398	0.217398	-13.9885	0.860115	0	0.113612	0.0391449	207	0.136495	Mus musculus	;osteoblast differentiation,acetyl-CoA metabolic process,fatty acid biosynthetic process,mammary gland development,oxidation-reduction process,cellular response to interleukin-4	;RNA binding,fatty acid synthase activity,[acyl-carrier-protein] S-acetyltransferase activity,[acyl-carrier-protein] S-malonyltransferase activity,3-oxoacyl-[acyl-carrier-protein] synthase activity,3-oxoacyl-[acyl-carrier-protein] reductase (NADPH) activity,3-hydroxypalmitoyl-[acyl-carrier-protein] dehydratase activity,enoyl-[acyl-carrier-protein] reductase (NADPH, B-specific) activity,oleoyl-[ac…	;mitochondrion,Golgi apparatus,cytosol,plasma membrane,membrane,melanosome,glycogen granule,extracellular exosome	tr;sp	1	1;2	uniprot_mouse_proteome	>tr|A0A0U1RNJ1|A0A0U1RNJ1_MOUSE Fatty acid synthase OS=Mus musculus GN=Fasn PE=1 SV=1;>sp|P19096|FAS_MOUSE Fatty acid synthase OS=Mus musculus GN=Fasn PE=1 SV=2	48	52
A0A0U1RNJ1;P19096	Fasn	A0A0U1RNJ1;P19096	A0A0U1RNJ1_MOUSE;FAS_MOUSE	Fatty acid synthase	TRUE	HealthyAdj_Middle / Healthy_Middle	HealthyAdj_Middle	Healthy_Middle	208	A0A0U1RNJ1;P19096	491914	623634	0.342294	0.342294	26.7771	1.26777	-0.734195	0.734195	-39.8847	0.601153	0	7.53219e-06	1.40515e-05	207	0.159414	Mus musculus	;osteoblast differentiation,acetyl-CoA metabolic process,fatty acid biosynthetic process,mammary gland development,oxidation-reduction process,cellular response to interleukin-4	;RNA binding,fatty acid synthase activity,[acyl-carrier-protein] S-acetyltransferase activity,[acyl-carrier-protein] S-malonyltransferase activity,3-oxoacyl-[acyl-carrier-protein] synthase activity,3-oxoacyl-[acyl-carrier-protein] reductase (NADPH) activity,3-hydroxypalmitoyl-[acyl-carrier-protein] dehydratase activity,enoyl-[acyl-carrier-protein] reductase (NADPH, B-specific) activity,oleoyl-[ac…	;mitochondrion,Golgi apparatus,cytosol,plasma membrane,membrane,melanosome,glycogen granule,extracellular exosome	tr;sp	1	1;2	uniprot_mouse_proteome	>tr|A0A0U1RNJ1|A0A0U1RNJ1_MOUSE Fatty acid synthase OS=Mus musculus GN=Fasn PE=1 SV=1;>sp|P19096|FAS_MOUSE Fatty acid synthase OS=Mus musculus GN=Fasn PE=1 SV=2	48	52
A0A0U1RNJ1;P19096	Fasn	A0A0U1RNJ1;P19096	A0A0U1RNJ1_MOUSE;FAS_MOUSE	Fatty acid synthase	TRUE	HealthyAdj_Middle / Inflamed_Proximal	HealthyAdj_Middle	Inflamed_Proximal	208	A0A0U1RNJ1;P19096	635312	623634	-0.0267655	0.0267655	-1.83814	0.981619	-0.516797	0.516797	-30.1078	0.698922	0	0.00634591	0.0274143	207	0.186966	Mus musculus	;osteoblast differentiation,acetyl-CoA metabolic process,fatty acid biosynthetic process,mammary gland development,oxidation-reduction process,cellular response to interleukin-4	;RNA binding,fatty acid synthase activity,[acyl-carrier-protein] S-acetyltransferase activity,[acyl-carrier-protein] S-malonyltransferase activity,3-oxoacyl-[acyl-carrier-protein] synthase activity,3-oxoacyl-[acyl-carrier-protein] reductase (NADPH) activity,3-hydroxypalmitoyl-[acyl-carrier-protein] dehydratase activity,enoyl-[acyl-carrier-protein] reductase (NADPH, B-specific) activity,oleoyl-[ac…	;mitochondrion,Golgi apparatus,cytosol,plasma membrane,membrane,melanosome,glycogen granule,extracellular exosome	tr;sp	1	1;2	uniprot_mouse_proteome	>tr|A0A0U1RNJ1|A0A0U1RNJ1_MOUSE Fatty acid synthase OS=Mus musculus GN=Fasn PE=1 SV=1;>sp|P19096|FAS_MOUSE Fatty acid synthase OS=Mus musculus GN=Fasn PE=1 SV=2	48	52
A0A0U1RNW0;A0A0U1RP94;A0A0U1RPD7;A0A0U1RPM8;Q6P2B2;Q8BTH8;Q8BVP5;Q8C4X2;Q99K78	Csnk1g1;Csnk1g1;Csnk1g1;Csnk1g1;Csnk1g1;Csnk1g1;Csnk1g2;Csnk1g3;Csnk1g2	A0A0U1RNW0;A0A0U1RP94;A0A0U1RPD7;A0A0U1RPM8;Q6P2B2;Q8BTH8;Q8BVP5;Q8C4X2;Q99K78	A0A0U1RNW0_MOUSE;A0A0U1RP94_MOUSE;A0A0U1RPD7_MOUSE;A0A0U1RPM8_MOUSE;Q6P2B2_MOUSE;KC1G1_MOUSE;KC1G2_MOUSE;KC1G3_MOUSE;Q99K78_MOUSE	Casein kinase I isoform gamma-1;Casein kinase I isoform gamma-1;Casein kinase I isoform gamma-1;Casein kinase I isoform gamma-1;Casein kinase I isoform gamma-1;Casein kinase I isoform gamma-1;Casein kinase I isoform gamma-2;Casein kinase I isoform gamma-3;Casein kinase 1, gamma 2	TRUE	Healthy_Middle / Healthy_Proximal	Healthy_Middle	Healthy_Proximal	10	A0A0U1RNW0;A0A0U1RP94;A0A0U1RPD7;A0A0U1RPM8;Q6P2B2;Q8BTH8;Q8BVP5;Q8C4X2;Q99K78	12977.1	20349.2	0.648997	0.648997	56.8077	1.56808	2.01334	2.01334	303.716	4.03716	0	0.100919	0.0506658	9	1.04763	Mus musculus	;;;;;endocytosis,regulation of cell shape,Wnt signaling pathway,peptidyl-serine phosphorylation;endocytosis,regulation of cell shape,Wnt signaling pathway,peptidyl-serine phosphorylation;endocytosis,regulation of cell shape,Wnt signaling pathway,peptidyl-serine phosphorylation;	;;;;;protein serine/threonine kinase activity,ATP binding;protein serine/threonine kinase activity,ATP binding;protein serine/threonine kinase activity,ATP binding;	;;;;;nucleus,cytoplasm,cytosol;nucleus,cytoplasm,membrane;nucleus,cytoplasm;	tr;tr;tr;tr;tr;sp;sp;sp;tr	1	1;1;1;1;1;2;1;2;1	uniprot_mouse_proteome	>tr|A0A0U1RNW0|A0A0U1RNW0_MOUSE Casein kinase I isoform gamma-1 OS=Mus musculus GN=Csnk1g1 PE=1 SV=1;>tr|A0A0U1RP94|A0A0U1RP94_MOUSE Casein kinase I isoform gamma-1 OS=Mus musculus GN=Csnk1g1 PE=1 SV=1;>tr|A0A0U1RPD7|A0A0U1RPD7_MOUSE Casein kinase I isoform gamma-1 OS=Mus musculus GN=Csnk1g1 PE=1 SV=1;>tr|A0A0U1RPM8|A0A0U1RPM8_MOUSE Casein kinase I isoform gamma-1 OS=Mus musculus GN=Csnk1g1 PE=1 …	2	2
A0A0U1RNW0;A0A0U1RP94;A0A0U1RPD7;A0A0U1RPM8;Q6P2B2;Q8BTH8;Q8BVP5;Q8C4X2;Q99K78	Csnk1g1;Csnk1g1;Csnk1g1;Csnk1g1;Csnk1g1;Csnk1g1;Csnk1g2;Csnk1g3;Csnk1g2	A0A0U1RNW0;A0A0U1RP94;A0A0U1RPD7;A0A0U1RPM8;Q6P2B2;Q8BTH8;Q8BVP5;Q8C4X2;Q99K78	A0A0U1RNW0_MOUSE;A0A0U1RP94_MOUSE;A0A0U1RPD7_MOUSE;A0A0U1RPM8_MOUSE;Q6P2B2_MOUSE;KC1G1_MOUSE;KC1G2_MOUSE;KC1G3_MOUSE;Q99K78_MOUSE	Casein kinase I isoform gamma-1;Casein kinase I isoform gamma-1;Casein kinase I isoform gamma-1;Casein kinase I isoform gamma-1;Casein kinase I isoform gamma-1;Casein kinase I isoform gamma-1;Casein kinase I isoform gamma-2;Casein kinase I isoform gamma-3;Casein kinase 1, gamma 2	TRUE	Inflamed_Proximal / Healthy_Proximal	Inflamed_Proximal	Healthy_Proximal	8	A0A0U1RNW0;A0A0U1RP94;A0A0U1RPD7;A0A0U1RPM8;Q6P2B2;Q8BTH8;Q8BVP5;Q8C4X2;Q99K78	12977.1	5112.18	-1.34396	1.34396	-60.6063	0.393937	-0.834208	0.834208	-43.9109	0.560891	0	0.0724913	0.0833679	7	0.371736	Mus musculus	;;;;;endocytosis,regulation of cell shape,Wnt signaling pathway,peptidyl-serine phosphorylation;endocytosis,regulation of cell shape,Wnt signaling pathway,peptidyl-serine phosphorylation;endocytosis,regulation of cell shape,Wnt signaling pathway,peptidyl-serine phosphorylation;	;;;;;protein serine/threonine kinase activity,ATP binding;protein serine/threonine kinase activity,ATP binding;protein serine/threonine kinase activity,ATP binding;	;;;;;nucleus,cytoplasm,cytosol;nucleus,cytoplasm,membrane;nucleus,cytoplasm;	tr;tr;tr;tr;tr;sp;sp;sp;tr	1	1;1;1;1;1;2;1;2;1	uniprot_mouse_proteome	>tr|A0A0U1RNW0|A0A0U1RNW0_MOUSE Casein kinase I isoform gamma-1 OS=Mus musculus GN=Csnk1g1 PE=1 SV=1;>tr|A0A0U1RP94|A0A0U1RP94_MOUSE Casein kinase I isoform gamma-1 OS=Mus musculus GN=Csnk1g1 PE=1 SV=1;>tr|A0A0U1RPD7|A0A0U1RPD7_MOUSE Casein kinase I isoform gamma-1 OS=Mus musculus GN=Csnk1g1 PE=1 SV=1;>tr|A0A0U1RPM8|A0A0U1RPM8_MOUSE Casein kinase I isoform gamma-1 OS=Mus musculus GN=Csnk1g1 PE=1 …	2	2
A0A0U1RNW0;A0A0U1RP94;A0A0U1RPD7;A0A0U1RPM8;Q6P2B2;Q8BTH8;Q8BVP5;Q8C4X2;Q99K78	Csnk1g1;Csnk1g1;Csnk1g1;Csnk1g1;Csnk1g1;Csnk1g1;Csnk1g2;Csnk1g3;Csnk1g2	A0A0U1RNW0;A0A0U1RP94;A0A0U1RPD7;A0A0U1RPM8;Q6P2B2;Q8BTH8;Q8BVP5;Q8C4X2;Q99K78	A0A0U1RNW0_MOUSE;A0A0U1RP94_MOUSE;A0A0U1RPD7_MOUSE;A0A0U1RPM8_MOUSE;Q6P2B2_MOUSE;KC1G1_MOUSE;KC1G2_MOUSE;KC1G3_MOUSE;Q99K78_MOUSE	Casein kinase I isoform gamma-1;Casein kinase I isoform gamma-1;Casein kinase I isoform gamma-1;Casein kinase I isoform gamma-1;Casein kinase I isoform gamma-1;Casein kinase I isoform gamma-1;Casein kinase I isoform gamma-2;Casein kinase I isoform gamma-3;Casein kinase 1, gamma 2	TRUE	HealthyAdj_Middle / Healthy_Proximal	HealthyAdj_Middle	Healthy_Proximal	8	A0A0U1RNW0;A0A0U1RP94;A0A0U1RPD7;A0A0U1RPM8;Q6P2B2;Q8BTH8;Q8BVP5;Q8C4X2;Q99K78	12977.1	14370.7	0.147156	0.147156	10.7384	1.10738	1.22207	1.22207	133.282	2.33282	0	0.460066	0.254797	7	1.46388	Mus musculus	;;;;;endocytosis,regulation of cell shape,Wnt signaling pathway,peptidyl-serine phosphorylation;endocytosis,regulation of cell shape,Wnt signaling pathway,peptidyl-serine phosphorylation;endocytosis,regulation of cell shape,Wnt signaling pathway,peptidyl-serine phosphorylation;	;;;;;protein serine/threonine kinase activity,ATP binding;protein serine/threonine kinase activity,ATP binding;protein serine/threonine kinase activity,ATP binding;	;;;;;nucleus,cytoplasm,cytosol;nucleus,cytoplasm,membrane;nucleus,cytoplasm;	tr;tr;tr;tr;tr;sp;sp;sp;tr	1	1;1;1;1;1;2;1;2;1	uniprot_mouse_proteome	>tr|A0A0U1RNW0|A0A0U1RNW0_MOUSE Casein kinase I isoform gamma-1 OS=Mus musculus GN=Csnk1g1 PE=1 SV=1;>tr|A0A0U1RP94|A0A0U1RP94_MOUSE Casein kinase I isoform gamma-1 OS=Mus musculus GN=Csnk1g1 PE=1 SV=1;>tr|A0A0U1RPD7|A0A0U1RPD7_MOUSE Casein kinase I isoform gamma-1 OS=Mus musculus GN=Csnk1g1 PE=1 SV=1;>tr|A0A0U1RPM8|A0A0U1RPM8_MOUSE Casein kinase I isoform gamma-1 OS=Mus musculus GN=Csnk1g1 PE=1 …	2	2
A0A0U1RNW0;A0A0U1RP94;A0A0U1RPD7;A0A0U1RPM8;Q6P2B2;Q8BTH8;Q8BVP5;Q8C4X2;Q99K78	Csnk1g1;Csnk1g1;Csnk1g1;Csnk1g1;Csnk1g1;Csnk1g1;Csnk1g2;Csnk1g3;Csnk1g2	A0A0U1RNW0;A0A0U1RP94;A0A0U1RPD7;A0A0U1RPM8;Q6P2B2;Q8BTH8;Q8BVP5;Q8C4X2;Q99K78	A0A0U1RNW0_MOUSE;A0A0U1RP94_MOUSE;A0A0U1RPD7_MOUSE;A0A0U1RPM8_MOUSE;Q6P2B2_MOUSE;KC1G1_MOUSE;KC1G2_MOUSE;KC1G3_MOUSE;Q99K78_MOUSE	Casein kinase I isoform gamma-1;Casein kinase I isoform gamma-1;Casein kinase I isoform gamma-1;Casein kinase I isoform gamma-1;Casein kinase I isoform gamma-1;Casein kinase I isoform gamma-1;Casein kinase I isoform gamma-2;Casein kinase I isoform gamma-3;Casein kinase 1, gamma 2	TRUE	Inflamed_Proximal / Healthy_Middle	Inflamed_Proximal	Healthy_Middle	8	A0A0U1RNW0;A0A0U1RP94;A0A0U1RPD7;A0A0U1RPM8;Q6P2B2;Q8BTH8;Q8BVP5;Q8C4X2;Q99K78	20349.2	5112.18	-1.99296	1.99296	-74.8777	0.251223	-3.08087	3.08087	-88.1814	0.118186	0	0.0402338	0.0169815	7	1.15741	Mus musculus	;;;;;endocytosis,regulation of cell shape,Wnt signaling pathway,peptidyl-serine phosphorylation;endocytosis,regulation of cell shape,Wnt signaling pathway,peptidyl-serine phosphorylation;endocytosis,regulation of cell shape,Wnt signaling pathway,peptidyl-serine phosphorylation;	;;;;;protein serine/threonine kinase activity,ATP binding;protein serine/threonine kinase activity,ATP binding;protein serine/threonine kinase activity,ATP binding;	;;;;;nucleus,cytoplasm,cytosol;nucleus,cytoplasm,membrane;nucleus,cytoplasm;	tr;tr;tr;tr;tr;sp;sp;sp;tr	1	1;1;1;1;1;2;1;2;1	uniprot_mouse_proteome	>tr|A0A0U1RNW0|A0A0U1RNW0_MOUSE Casein kinase I isoform gamma-1 OS=Mus musculus GN=Csnk1g1 PE=1 SV=1;>tr|A0A0U1RP94|A0A0U1RP94_MOUSE Casein kinase I isoform gamma-1 OS=Mus musculus GN=Csnk1g1 PE=1 SV=1;>tr|A0A0U1RPD7|A0A0U1RPD7_MOUSE Casein kinase I isoform gamma-1 OS=Mus musculus GN=Csnk1g1 PE=1 SV=1;>tr|A0A0U1RPM8|A0A0U1RPM8_MOUSE Casein kinase I isoform gamma-1 OS=Mus musculus GN=Csnk1g1 PE=1 …	2	2
A0A0U1RNW0;A0A0U1RP94;A0A0U1RPD7;A0A0U1RPM8;Q6P2B2;Q8BTH8;Q8BVP5;Q8C4X2;Q99K78	Csnk1g1;Csnk1g1;Csnk1g1;Csnk1g1;Csnk1g1;Csnk1g1;Csnk1g2;Csnk1g3;Csnk1g2	A0A0U1RNW0;A0A0U1RP94;A0A0U1RPD7;A0A0U1RPM8;Q6P2B2;Q8BTH8;Q8BVP5;Q8C4X2;Q99K78	A0A0U1RNW0_MOUSE;A0A0U1RP94_MOUSE;A0A0U1RPD7_MOUSE;A0A0U1RPM8_MOUSE;Q6P2B2_MOUSE;KC1G1_MOUSE;KC1G2_MOUSE;KC1G3_MOUSE;Q99K78_MOUSE	Casein kinase I isoform gamma-1;Casein kinase I isoform gamma-1;Casein kinase I isoform gamma-1;Casein kinase I isoform gamma-1;Casein kinase I isoform gamma-1;Casein kinase I isoform gamma-1;Casein kinase I isoform gamma-2;Casein kinase I isoform gamma-3;Casein kinase 1, gamma 2	TRUE	HealthyAdj_Middle / Healthy_Middle	HealthyAdj_Middle	Healthy_Middle	8	A0A0U1RNW0;A0A0U1RP94;A0A0U1RPD7;A0A0U1RPM8;Q6P2B2;Q8BTH8;Q8BVP5;Q8C4X2;Q99K78	20349.2	14370.7	-0.501841	0.501841	-29.3795	0.706205	-1.02459	1.02459	-50.8449	0.491551	0	0.0666822	0.0315899	7	0.44482	Mus musculus	;;;;;endocytosis,regulation of cell shape,Wnt signaling pathway,peptidyl-serine phosphorylation;endocytosis,regulation of cell shape,Wnt signaling pathway,peptidyl-serine phosphorylation;endocytosis,regulation of cell shape,Wnt signaling pathway,peptidyl-serine phosphorylation;	;;;;;protein serine/threonine kinase activity,ATP binding;protein serine/threonine kinase activity,ATP binding;protein serine/threonine kinase activity,ATP binding;	;;;;;nucleus,cytoplasm,cytosol;nucleus,cytoplasm,membrane;nucleus,cytoplasm;	tr;tr;tr;tr;tr;sp;sp;sp;tr	1	1;1;1;1;1;2;1;2;1	uniprot_mouse_proteome	>tr|A0A0U1RNW0|A0A0U1RNW0_MOUSE Casein kinase I isoform gamma-1 OS=Mus musculus GN=Csnk1g1 PE=1 SV=1;>tr|A0A0U1RP94|A0A0U1RP94_MOUSE Casein kinase I isoform gamma-1 OS=Mus musculus GN=Csnk1g1 PE=1 SV=1;>tr|A0A0U1RPD7|A0A0U1RPD7_MOUSE Casein kinase I isoform gamma-1 OS=Mus musculus GN=Csnk1g1 PE=1 SV=1;>tr|A0A0U1RPM8|A0A0U1RPM8_MOUSE Casein kinase I isoform gamma-1 OS=Mus musculus GN=Csnk1g1 PE=1 …	2	2
A0A0U1RNW0;A0A0U1RP94;A0A0U1RPD7;A0A0U1RPM8;Q6P2B2;Q8BTH8;Q8BVP5;Q8C4X2;Q99K78	Csnk1g1;Csnk1g1;Csnk1g1;Csnk1g1;Csnk1g1;Csnk1g1;Csnk1g2;Csnk1g3;Csnk1g2	A0A0U1RNW0;A0A0U1RP94;A0A0U1RPD7;A0A0U1RPM8;Q6P2B2;Q8BTH8;Q8BVP5;Q8C4X2;Q99K78	A0A0U1RNW0_MOUSE;A0A0U1RP94_MOUSE;A0A0U1RPD7_MOUSE;A0A0U1RPM8_MOUSE;Q6P2B2_MOUSE;KC1G1_MOUSE;KC1G2_MOUSE;KC1G3_MOUSE;Q99K78_MOUSE	Casein kinase I isoform gamma-1;Casein kinase I isoform gamma-1;Casein kinase I isoform gamma-1;Casein kinase I isoform gamma-1;Casein kinase I isoform gamma-1;Casein kinase I isoform gamma-1;Casein kinase I isoform gamma-2;Casein kinase I isoform gamma-3;Casein kinase 1, gamma 2	TRUE	HealthyAdj_Middle / Inflamed_Proximal	HealthyAdj_Middle	Inflamed_Proximal	8	A0A0U1RNW0;A0A0U1RP94;A0A0U1RPD7;A0A0U1RPM8;Q6P2B2;Q8BTH8;Q8BVP5;Q8C4X2;Q99K78	5112.18	14370.7	1.49112	1.49112	181.107	2.81107	2.05628	2.05628	315.913	4.15913	0	0.198409	0.255283	7	1.35797	Mus musculus	;;;;;endocytosis,regulation of cell shape,Wnt signaling pathway,peptidyl-serine phosphorylation;endocytosis,regulation of cell shape,Wnt signaling pathway,peptidyl-serine phosphorylation;endocytosis,regulation of cell shape,Wnt signaling pathway,peptidyl-serine phosphorylation;	;;;;;protein serine/threonine kinase activity,ATP binding;protein serine/threonine kinase activity,ATP binding;protein serine/threonine kinase activity,ATP binding;	;;;;;nucleus,cytoplasm,cytosol;nucleus,cytoplasm,membrane;nucleus,cytoplasm;	tr;tr;tr;tr;tr;sp;sp;sp;tr	1	1;1;1;1;1;2;1;2;1	uniprot_mouse_proteome	>tr|A0A0U1RNW0|A0A0U1RNW0_MOUSE Casein kinase I isoform gamma-1 OS=Mus musculus GN=Csnk1g1 PE=1 SV=1;>tr|A0A0U1RP94|A0A0U1RP94_MOUSE Casein kinase I isoform gamma-1 OS=Mus musculus GN=Csnk1g1 PE=1 SV=1;>tr|A0A0U1RPD7|A0A0U1RPD7_MOUSE Casein kinase I isoform gamma-1 OS=Mus musculus GN=Csnk1g1 PE=1 SV=1;>tr|A0A0U1RPM8|A0A0U1RPM8_MOUSE Casein kinase I isoform gamma-1 OS=Mus musculus GN=Csnk1g1 PE=1 …	2	2
A0A140LHG3;A0A140LJJ5;E9Q394;E9Q394-2	Akap13	A0A140LHG3;A0A140LJJ5;E9Q394;E9Q394-2	A0A140LHG3_MOUSE;A0A140LJJ5_MOUSE;AKP13_MOUSE;AKP13_MOUSE	A-kinase anchor protein 13 (Fragment);A-kinase anchor protein 13;A-kinase anchor protein 13;Isoform 2 of A-kinase anchor protein 13	TRUE	Healthy_Middle / Healthy_Proximal	Healthy_Middle	Healthy_Proximal	15	A0A140LHG3;A0A140LJJ5;E9Q394;E9Q394-2	8292.51	22990	1.47112	1.47112	177.238	2.77238	2.91886	2.91886	656.246	7.56246	0	0.00134396	0.00162056	14	0.708908	Mus musculus	;;protein phosphorylation,G-protein coupled receptor signaling pathway,heart development,regulation of cardiac muscle hypertrophy,positive regulation of Rho protein signal transduction,intracellular signal transduction,positive regulation of I-kappaB kinase/NF-kappaB signaling,positive regulation of GTPase activity,nuclear export,cardiac muscle cell differentiation,regulation of sarcomere organiz…	;;cAMP-dependent protein kinase activity,MAP-kinase scaffold activity,Rho guanyl-nucleotide exchange factor activity,Rho GTPase binding,protein complex scaffold,metal ion binding,protein kinase A binding;	;;nucleus,cytosol,cell cortex,membrane,perinuclear region of cytoplasm,actin filament,actin cytoskeleton,cortical actin cytoskeleton;	tr;tr;sp;sp	1;1;1;	1;1;1;	uniprot_mouse_proteome	>tr|A0A140LHG3|A0A140LHG3_MOUSE A-kinase anchor protein 13 (Fragment) OS=Mus musculus GN=Akap13 PE=1 SV=1;>tr|A0A140LJJ5|A0A140LJJ5_MOUSE A-kinase anchor protein 13 OS=Mus musculus GN=Akap13 PE=1 SV=1;>sp|E9Q394|AKP13_MOUSE A-kinase anchor protein 13 OS=Mus musculus GN=Akap13 PE=1 SV=1;>sp|E9Q394-2|AKP13_MOUSE Isoform 2 of A-kinase anchor protein 13 OS=Mus musculus GN=Akap13	3	3
A0A140LHG3;A0A140LJJ5;E9Q394;E9Q394-2	Akap13	A0A140LHG3;A0A140LJJ5;E9Q394;E9Q394-2	A0A140LHG3_MOUSE;A0A140LJJ5_MOUSE;AKP13_MOUSE;AKP13_MOUSE	A-kinase anchor protein 13 (Fragment);A-kinase anchor protein 13;A-kinase anchor protein 13;Isoform 2 of A-kinase anchor protein 13	TRUE	Inflamed_Proximal / Healthy_Proximal	Inflamed_Proximal	Healthy_Proximal	12	A0A140LHG3;A0A140LJJ5;E9Q394;E9Q394-2	8292.51	10270	0.308552	0.308552	23.8464	1.23846	1.1872	1.1872	127.71	2.2771	0	0.365928	0.234245	11	1.20575	Mus musculus	;;protein phosphorylation,G-protein coupled receptor signaling pathway,heart development,regulation of cardiac muscle hypertrophy,positive regulation of Rho protein signal transduction,intracellular signal transduction,positive regulation of I-kappaB kinase/NF-kappaB signaling,positive regulation of GTPase activity,nuclear export,cardiac muscle cell differentiation,regulation of sarcomere organiz…	;;cAMP-dependent protein kinase activity,MAP-kinase scaffold activity,Rho guanyl-nucleotide exchange factor activity,Rho GTPase binding,protein complex scaffold,metal ion binding,protein kinase A binding;	;;nucleus,cytosol,cell cortex,membrane,perinuclear region of cytoplasm,actin filament,actin cytoskeleton,cortical actin cytoskeleton;	tr;tr;sp;sp	1;1;1;	1;1;1;	uniprot_mouse_proteome	>tr|A0A140LHG3|A0A140LHG3_MOUSE A-kinase anchor protein 13 (Fragment) OS=Mus musculus GN=Akap13 PE=1 SV=1;>tr|A0A140LJJ5|A0A140LJJ5_MOUSE A-kinase anchor protein 13 OS=Mus musculus GN=Akap13 PE=1 SV=1;>sp|E9Q394|AKP13_MOUSE A-kinase anchor protein 13 OS=Mus musculus GN=Akap13 PE=1 SV=1;>sp|E9Q394-2|AKP13_MOUSE Isoform 2 of A-kinase anchor protein 13 OS=Mus musculus GN=Akap13	3	3
A0A140LHG3;A0A140LJJ5;E9Q394;E9Q394-2	Akap13	A0A140LHG3;A0A140LJJ5;E9Q394;E9Q394-2	A0A140LHG3_MOUSE;A0A140LJJ5_MOUSE;AKP13_MOUSE;AKP13_MOUSE	A-kinase anchor protein 13 (Fragment);A-kinase anchor protein 13;A-kinase anchor protein 13;Isoform 2 of A-kinase anchor protein 13	TRUE	HealthyAdj_Middle / Healthy_Proximal	HealthyAdj_Middle	Healthy_Proximal	12	A0A140LHG3;A0A140LJJ5;E9Q394;E9Q394-2	8292.51	17535.7	1.08041	1.08041	111.464	2.11464	0.91165	0.91165	88.1195	1.8812	0	0.382426	0.223006	11	0.959663	Mus musculus	;;protein phosphorylation,G-protein coupled receptor signaling pathway,heart development,regulation of cardiac muscle hypertrophy,positive regulation of Rho protein signal transduction,intracellular signal transduction,positive regulation of I-kappaB kinase/NF-kappaB signaling,positive regulation of GTPase activity,nuclear export,cardiac muscle cell differentiation,regulation of sarcomere organiz…	;;cAMP-dependent protein kinase activity,MAP-kinase scaffold activity,Rho guanyl-nucleotide exchange factor activity,Rho GTPase binding,protein complex scaffold,metal ion binding,protein kinase A binding;	;;nucleus,cytosol,cell cortex,membrane,perinuclear region of cytoplasm,actin filament,actin cytoskeleton,cortical actin cytoskeleton;	tr;tr;sp;sp	1;1;1;	1;1;1;	uniprot_mouse_proteome	>tr|A0A140LHG3|A0A140LHG3_MOUSE A-kinase anchor protein 13 (Fragment) OS=Mus musculus GN=Akap13 PE=1 SV=1;>tr|A0A140LJJ5|A0A140LJJ5_MOUSE A-kinase anchor protein 13 OS=Mus musculus GN=Akap13 PE=1 SV=1;>sp|E9Q394|AKP13_MOUSE A-kinase anchor protein 13 OS=Mus musculus GN=Akap13 PE=1 SV=1;>sp|E9Q394-2|AKP13_MOUSE Isoform 2 of A-kinase anchor protein 13 OS=Mus musculus GN=Akap13	3	3
A0A140LHG3;A0A140LJJ5;E9Q394;E9Q394-2	Akap13	A0A140LHG3;A0A140LJJ5;E9Q394;E9Q394-2	A0A140LHG3_MOUSE;A0A140LJJ5_MOUSE;AKP13_MOUSE;AKP13_MOUSE	A-kinase anchor protein 13 (Fragment);A-kinase anchor protein 13;A-kinase anchor protein 13;Isoform 2 of A-kinase anchor protein 13	TRUE	Inflamed_Proximal / Healthy_Middle	Inflamed_Proximal	Healthy_Middle	12	A0A140LHG3;A0A140LJJ5;E9Q394;E9Q394-2	22990	10270	-1.16257	1.16257	-55.3285	0.446715	-1.89374	1.89374	-73.0892	0.269108	0	0.030198	0.0135389	11	0.730743	Mus musculus	;;protein phosphorylation,G-protein coupled receptor signaling pathway,heart development,regulation of cardiac muscle hypertrophy,positive regulation of Rho protein signal transduction,intracellular signal transduction,positive regulation of I-kappaB kinase/NF-kappaB signaling,positive regulation of GTPase activity,nuclear export,cardiac muscle cell differentiation,regulation of sarcomere organiz…	;;cAMP-dependent protein kinase activity,MAP-kinase scaffold activity,Rho guanyl-nucleotide exchange factor activity,Rho GTPase binding,protein complex scaffold,metal ion binding,protein kinase A binding;	;;nucleus,cytosol,cell cortex,membrane,perinuclear region of cytoplasm,actin filament,actin cytoskeleton,cortical actin cytoskeleton;	tr;tr;sp;sp	1;1;1;	1;1;1;	uniprot_mouse_proteome	>tr|A0A140LHG3|A0A140LHG3_MOUSE A-kinase anchor protein 13 (Fragment) OS=Mus musculus GN=Akap13 PE=1 SV=1;>tr|A0A140LJJ5|A0A140LJJ5_MOUSE A-kinase anchor protein 13 OS=Mus musculus GN=Akap13 PE=1 SV=1;>sp|E9Q394|AKP13_MOUSE A-kinase anchor protein 13 OS=Mus musculus GN=Akap13 PE=1 SV=1;>sp|E9Q394-2|AKP13_MOUSE Isoform 2 of A-kinase anchor protein 13 OS=Mus musculus GN=Akap13	3	3
A0A140LHG3;A0A140LJJ5;E9Q394;E9Q394-2	Akap13	A0A140LHG3;A0A140LJJ5;E9Q394;E9Q394-2	A0A140LHG3_MOUSE;A0A140LJJ5_MOUSE;AKP13_MOUSE;AKP13_MOUSE	A-kinase anchor protein 13 (Fragment);A-kinase anchor protein 13;A-kinase anchor protein 13;Isoform 2 of A-kinase anchor protein 13	TRUE	HealthyAdj_Middle / Healthy_Middle	HealthyAdj_Middle	Healthy_Middle	12	A0A140LHG3;A0A140LJJ5;E9Q394;E9Q394-2	22990	17535.7	-0.390711	0.390711	-23.7246	0.762754	-2.16929	2.16929	-77.768	0.22232	0	0.0258602	0.0148048	11	0.808861	Mus musculus	;;protein phosphorylation,G-protein coupled receptor signaling pathway,heart development,regulation of cardiac muscle hypertrophy,positive regulation of Rho protein signal transduction,intracellular signal transduction,positive regulation of I-kappaB kinase/NF-kappaB signaling,positive regulation of GTPase activity,nuclear export,cardiac muscle cell differentiation,regulation of sarcomere organiz…	;;cAMP-dependent protein kinase activity,MAP-kinase scaffold activity,Rho guanyl-nucleotide exchange factor activity,Rho GTPase binding,protein complex scaffold,metal ion binding,protein kinase A binding;	;;nucleus,cytosol,cell cortex,membrane,perinuclear region of cytoplasm,actin filament,actin cytoskeleton,cortical actin cytoskeleton;	tr;tr;sp;sp	1;1;1;	1;1;1;	uniprot_mouse_proteome	>tr|A0A140LHG3|A0A140LHG3_MOUSE A-kinase anchor protein 13 (Fragment) OS=Mus musculus GN=Akap13 PE=1 SV=1;>tr|A0A140LJJ5|A0A140LJJ5_MOUSE A-kinase anchor protein 13 OS=Mus musculus GN=Akap13 PE=1 SV=1;>sp|E9Q394|AKP13_MOUSE A-kinase anchor protein 13 OS=Mus musculus GN=Akap13 PE=1 SV=1;>sp|E9Q394-2|AKP13_MOUSE Isoform 2 of A-kinase anchor protein 13 OS=Mus musculus GN=Akap13	3	3
A0A140LHG3;A0A140LJJ5;E9Q394;E9Q394-2	Akap13	A0A140LHG3;A0A140LJJ5;E9Q394;E9Q394-2	A0A140LHG3_MOUSE;A0A140LJJ5_MOUSE;AKP13_MOUSE;AKP13_MOUSE	A-kinase anchor protein 13 (Fragment);A-kinase anchor protein 13;A-kinase anchor protein 13;Isoform 2 of A-kinase anchor protein 13	TRUE	HealthyAdj_Middle / Inflamed_Proximal	HealthyAdj_Middle	Inflamed_Proximal	12	A0A140LHG3;A0A140LJJ5;E9Q394;E9Q394-2	10270	17535.7	0.771862	0.771862	70.7472	1.70747	-0.275546	0.275546	-17.3862	0.826138	0	0.817593	0.542272	11	1.11678	Mus musculus	;;protein phosphorylation,G-protein coupled receptor signaling pathway,heart development,regulation of cardiac muscle hypertrophy,positive regulation of Rho protein signal transduction,intracellular signal transduction,positive regulation of I-kappaB kinase/NF-kappaB signaling,positive regulation of GTPase activity,nuclear export,cardiac muscle cell differentiation,regulation of sarcomere organiz…	;;cAMP-dependent protein kinase activity,MAP-kinase scaffold activity,Rho guanyl-nucleotide exchange factor activity,Rho GTPase binding,protein complex scaffold,metal ion binding,protein kinase A binding;	;;nucleus,cytosol,cell cortex,membrane,perinuclear region of cytoplasm,actin filament,actin cytoskeleton,cortical actin cytoskeleton;	tr;tr;sp;sp	1;1;1;	1;1;1;	uniprot_mouse_proteome	>tr|A0A140LHG3|A0A140LHG3_MOUSE A-kinase anchor protein 13 (Fragment) OS=Mus musculus GN=Akap13 PE=1 SV=1;>tr|A0A140LJJ5|A0A140LJJ5_MOUSE A-kinase anchor protein 13 OS=Mus musculus GN=Akap13 PE=1 SV=1;>sp|E9Q394|AKP13_MOUSE A-kinase anchor protein 13 OS=Mus musculus GN=Akap13 PE=1 SV=1;>sp|E9Q394-2|AKP13_MOUSE Isoform 2 of A-kinase anchor protein 13 OS=Mus musculus GN=Akap13	3	3
A0A140LI59;E9QPG8;Q60997;Q60997-3;Q60997-4	Dmbt1	A0A140LI59;E9QPG8;Q60997;Q60997-3;Q60997-4	A0A140LI59_MOUSE;E9QPG8_MOUSE;DMBT1_MOUSE;DMBT1_MOUSE;DMBT1_MOUSE	Deleted in malignant brain tumors 1 protein;Deleted in malignant brain tumors 1 protein;Deleted in malignant brain tumors 1 protein;Isoform 3 of Deleted in malignant brain tumors 1 protein;Isoform 4 of Deleted in malignant brain tumors 1 protein	TRUE	Healthy_Middle / Healthy_Proximal	Healthy_Middle	Healthy_Proximal	150	A0A140LI59;E9QPG8;Q60997;Q60997-3;Q60997-4	475642	129932	-1.87212	1.87212	-72.6828	0.273172	-2.12953	2.12953	-77.1467	0.228533	0	7.48054e-10	3.86042e-09	149	0.322523	Mus musculus	;;blastocyst development,inner cell mass cell proliferation,receptor-mediated endocytosis,protein transport,cell differentiation,positive regulation of epithelial cell differentiation,defense response to Gram-negative bacterium,defense response to Gram-positive bacterium;;	;;scavenger receptor activity,protein binding,zymogen binding;;	;;proteinaceous extracellular matrix,extracellular space,intracellular,cytoplasm,integral component of membrane,extrinsic component of membrane,transport vesicle membrane,phagocytic vesicle membrane,zymogen granule membrane,extracellular exosome;;	tr;tr;sp;sp;sp	1;1;1;;	1;1;2;;	uniprot_mouse_proteome	>tr|A0A140LI59|A0A140LI59_MOUSE Deleted in malignant brain tumors 1 protein OS=Mus musculus GN=Dmbt1 PE=1 SV=1;>tr|E9QPG8|E9QPG8_MOUSE Deleted in malignant brain tumors 1 protein OS=Mus musculus GN=Dmbt1 PE=1 SV=1;>sp|Q60997|DMBT1_MOUSE Deleted in malignant brain tumors 1 protein OS=Mus musculus GN=Dmbt1 PE=1 SV=2;>sp|Q60997-3|DMBT1_MOUSE Isoform 3 of Deleted in malignant brain tumors 1 protein O…	19	30
A0A140LI59;E9QPG8;Q60997;Q60997-3;Q60997-4	Dmbt1	A0A140LI59;E9QPG8;Q60997;Q60997-3;Q60997-4	A0A140LI59_MOUSE;E9QPG8_MOUSE;DMBT1_MOUSE;DMBT1_MOUSE;DMBT1_MOUSE	Deleted in malignant brain tumors 1 protein;Deleted in malignant brain tumors 1 protein;Deleted in malignant brain tumors 1 protein;Isoform 3 of Deleted in malignant brain tumors 1 protein;Isoform 4 of Deleted in malignant brain tumors 1 protein	TRUE	Inflamed_Proximal / Healthy_Proximal	Inflamed_Proximal	Healthy_Proximal	120	A0A140LI59;E9QPG8;Q60997;Q60997-3;Q60997-4	475642	3.8305e+06	3.00959	3.00959	705.333	8.05333	4.17902	4.17902	1711.38	18.1138	0	6.68184e-20	5.43456e-18	119	0.377532	Mus musculus	;;blastocyst development,inner cell mass cell proliferation,receptor-mediated endocytosis,protein transport,cell differentiation,positive regulation of epithelial cell differentiation,defense response to Gram-negative bacterium,defense response to Gram-positive bacterium;;	;;scavenger receptor activity,protein binding,zymogen binding;;	;;proteinaceous extracellular matrix,extracellular space,intracellular,cytoplasm,integral component of membrane,extrinsic component of membrane,transport vesicle membrane,phagocytic vesicle membrane,zymogen granule membrane,extracellular exosome;;	tr;tr;sp;sp;sp	1;1;1;;	1;1;2;;	uniprot_mouse_proteome	>tr|A0A140LI59|A0A140LI59_MOUSE Deleted in malignant brain tumors 1 protein OS=Mus musculus GN=Dmbt1 PE=1 SV=1;>tr|E9QPG8|E9QPG8_MOUSE Deleted in malignant brain tumors 1 protein OS=Mus musculus GN=Dmbt1 PE=1 SV=1;>sp|Q60997|DMBT1_MOUSE Deleted in malignant brain tumors 1 protein OS=Mus musculus GN=Dmbt1 PE=1 SV=2;>sp|Q60997-3|DMBT1_MOUSE Isoform 3 of Deleted in malignant brain tumors 1 protein O…	19	30
A0A140LI59;E9QPG8;Q60997;Q60997-3;Q60997-4	Dmbt1	A0A140LI59;E9QPG8;Q60997;Q60997-3;Q60997-4	A0A140LI59_MOUSE;E9QPG8_MOUSE;DMBT1_MOUSE;DMBT1_MOUSE;DMBT1_MOUSE	Deleted in malignant brain tumors 1 protein;Deleted in malignant brain tumors 1 protein;Deleted in malignant brain tumors 1 protein;Isoform 3 of Deleted in malignant brain tumors 1 protein;Isoform 4 of Deleted in malignant brain tumors 1 protein	TRUE	HealthyAdj_Middle / Healthy_Proximal	HealthyAdj_Middle	Healthy_Proximal	120	A0A140LI59;E9QPG8;Q60997;Q60997-3;Q60997-4	475642	2.27904e+06	2.26047	2.26047	379.149	4.79149	3.38825	3.38825	947.043	10.4704	0	2.12916e-15	7.75462e-14	119	0.369508	Mus musculus	;;blastocyst development,inner cell mass cell proliferation,receptor-mediated endocytosis,protein transport,cell differentiation,positive regulation of epithelial cell differentiation,defense response to Gram-negative bacterium,defense response to Gram-positive bacterium;;	;;scavenger receptor activity,protein binding,zymogen binding;;	;;proteinaceous extracellular matrix,extracellular space,intracellular,cytoplasm,integral component of membrane,extrinsic component of membrane,transport vesicle membrane,phagocytic vesicle membrane,zymogen granule membrane,extracellular exosome;;	tr;tr;sp;sp;sp	1;1;1;;	1;1;2;;	uniprot_mouse_proteome	>tr|A0A140LI59|A0A140LI59_MOUSE Deleted in malignant brain tumors 1 protein OS=Mus musculus GN=Dmbt1 PE=1 SV=1;>tr|E9QPG8|E9QPG8_MOUSE Deleted in malignant brain tumors 1 protein OS=Mus musculus GN=Dmbt1 PE=1 SV=1;>sp|Q60997|DMBT1_MOUSE Deleted in malignant brain tumors 1 protein OS=Mus musculus GN=Dmbt1 PE=1 SV=2;>sp|Q60997-3|DMBT1_MOUSE Isoform 3 of Deleted in malignant brain tumors 1 protein O…	19	30
A0A140LI59;E9QPG8;Q60997;Q60997-3;Q60997-4	Dmbt1	A0A140LI59;E9QPG8;Q60997;Q60997-3;Q60997-4	A0A140LI59_MOUSE;E9QPG8_MOUSE;DMBT1_MOUSE;DMBT1_MOUSE;DMBT1_MOUSE	Deleted in malignant brain tumors 1 protein;Deleted in malignant brain tumors 1 protein;Deleted in malignant brain tumors 1 protein;Isoform 3 of Deleted in malignant brain tumors 1 protein;Isoform 4 of Deleted in malignant brain tumors 1 protein	TRUE	Inflamed_Proximal / Healthy_Middle	Inflamed_Proximal	Healthy_Middle	120	A0A140LI59;E9QPG8;Q60997;Q60997-3;Q60997-4	129932	3.8305e+06	4.8817	4.8817	2848.07	29.4807	6.47763	6.47763	8811.72	89.1172	0	1.34247e-33	2.29115e-32	119	0.379794	Mus musculus	;;blastocyst development,inner cell mass cell proliferation,receptor-mediated endocytosis,protein transport,cell differentiation,positive regulation of epithelial cell differentiation,defense response to Gram-negative bacterium,defense response to Gram-positive bacterium;;	;;scavenger receptor activity,protein binding,zymogen binding;;	;;proteinaceous extracellular matrix,extracellular space,intracellular,cytoplasm,integral component of membrane,extrinsic component of membrane,transport vesicle membrane,phagocytic vesicle membrane,zymogen granule membrane,extracellular exosome;;	tr;tr;sp;sp;sp	1;1;1;;	1;1;2;;	uniprot_mouse_proteome	>tr|A0A140LI59|A0A140LI59_MOUSE Deleted in malignant brain tumors 1 protein OS=Mus musculus GN=Dmbt1 PE=1 SV=1;>tr|E9QPG8|E9QPG8_MOUSE Deleted in malignant brain tumors 1 protein OS=Mus musculus GN=Dmbt1 PE=1 SV=1;>sp|Q60997|DMBT1_MOUSE Deleted in malignant brain tumors 1 protein OS=Mus musculus GN=Dmbt1 PE=1 SV=2;>sp|Q60997-3|DMBT1_MOUSE Isoform 3 of Deleted in malignant brain tumors 1 protein O…	19	30
A0A140LI59;E9QPG8;Q60997;Q60997-3;Q60997-4	Dmbt1	A0A140LI59;E9QPG8;Q60997;Q60997-3;Q60997-4	A0A140LI59_MOUSE;E9QPG8_MOUSE;DMBT1_MOUSE;DMBT1_MOUSE;DMBT1_MOUSE	Deleted in malignant brain tumors 1 protein;Deleted in malignant brain tumors 1 protein;Deleted in malignant brain tumors 1 protein;Isoform 3 of Deleted in malignant brain tumors 1 protein;Isoform 4 of Deleted in malignant brain tumors 1 protein	TRUE	HealthyAdj_Middle / Healthy_Middle	HealthyAdj_Middle	Healthy_Middle	120	A0A140LI59;E9QPG8;Q60997;Q60997-3;Q60997-4	129932	2.27904e+06	4.13259	4.13259	1654.02	17.5402	5.68686	5.68686	5051.29	51.5129	0	9.54285e-29	3.51177e-27	119	0.382698	Mus musculus	;;blastocyst development,inner cell mass cell proliferation,receptor-mediated endocytosis,protein transport,cell differentiation,positive regulation of epithelial cell differentiation,defense response to Gram-negative bacterium,defense response to Gram-positive bacterium;;	;;scavenger receptor activity,protein binding,zymogen binding;;	;;proteinaceous extracellular matrix,extracellular space,intracellular,cytoplasm,integral component of membrane,extrinsic component of membrane,transport vesicle membrane,phagocytic vesicle membrane,zymogen granule membrane,extracellular exosome;;	tr;tr;sp;sp;sp	1;1;1;;	1;1;2;;	uniprot_mouse_proteome	>tr|A0A140LI59|A0A140LI59_MOUSE Deleted in malignant brain tumors 1 protein OS=Mus musculus GN=Dmbt1 PE=1 SV=1;>tr|E9QPG8|E9QPG8_MOUSE Deleted in malignant brain tumors 1 protein OS=Mus musculus GN=Dmbt1 PE=1 SV=1;>sp|Q60997|DMBT1_MOUSE Deleted in malignant brain tumors 1 protein OS=Mus musculus GN=Dmbt1 PE=1 SV=2;>sp|Q60997-3|DMBT1_MOUSE Isoform 3 of Deleted in malignant brain tumors 1 protein O…	19	30
A0A140LI59;E9QPG8;Q60997;Q60997-3;Q60997-4	Dmbt1	A0A140LI59;E9QPG8;Q60997;Q60997-3;Q60997-4	A0A140LI59_MOUSE;E9QPG8_MOUSE;DMBT1_MOUSE;DMBT1_MOUSE;DMBT1_MOUSE	Deleted in malignant brain tumors 1 protein;Deleted in malignant brain tumors 1 protein;Deleted in malignant brain tumors 1 protein;Isoform 3 of Deleted in malignant brain tumors 1 protein;Isoform 4 of Deleted in malignant brain tumors 1 protein	TRUE	HealthyAdj_Middle / Inflamed_Proximal	HealthyAdj_Middle	Inflamed_Proximal	120	A0A140LI59;E9QPG8;Q60997;Q60997-3;Q60997-4	3.8305e+06	2.27904e+06	-0.749111	0.749111	-40.503	0.59497	-0.790771	0.790771	-42.1965	0.578035	0	0.0130392	0.0464254	119	0.312414	Mus musculus	;;blastocyst development,inner cell mass cell proliferation,receptor-mediated endocytosis,protein transport,cell differentiation,positive regulation of epithelial cell differentiation,defense response to Gram-negative bacterium,defense response to Gram-positive bacterium;;	;;scavenger receptor activity,protein binding,zymogen binding;;	;;proteinaceous extracellular matrix,extracellular space,intracellular,cytoplasm,integral component of membrane,extrinsic component of membrane,transport vesicle membrane,phagocytic vesicle membrane,zymogen granule membrane,extracellular exosome;;	tr;tr;sp;sp;sp	1;1;1;;	1;1;2;;	uniprot_mouse_proteome	>tr|A0A140LI59|A0A140LI59_MOUSE Deleted in malignant brain tumors 1 protein OS=Mus musculus GN=Dmbt1 PE=1 SV=1;>tr|E9QPG8|E9QPG8_MOUSE Deleted in malignant brain tumors 1 protein OS=Mus musculus GN=Dmbt1 PE=1 SV=1;>sp|Q60997|DMBT1_MOUSE Deleted in malignant brain tumors 1 protein OS=Mus musculus GN=Dmbt1 PE=1 SV=2;>sp|Q60997-3|DMBT1_MOUSE Isoform 3 of Deleted in malignant brain tumors 1 protein O…	19	30
A0A1B0GR11;Q93092	Taldo1	A0A1B0GR11;Q93092	A0A1B0GR11_MOUSE;TALDO_MOUSE	Transaldolase	TRUE	Healthy_Middle / Healthy_Proximal	Healthy_Middle	Healthy_Proximal	30	A0A1B0GR11;Q93092	77042.2	256348	1.73438	1.73438	232.737	3.32737	3.99077	3.99077	1489.79	15.8979	0	2.3152e-07	7.77615e-07	29	0.585246	Mus musculus	;carbohydrate metabolic process,fructose 6-phosphate metabolic process,pentose-phosphate shunt, non-oxidative branch	;sedoheptulose-7-phosphate:D-glyceraldehyde-3-phosphate glyceronetransferase activity,monosaccharide binding	;nucleus,cytosol,extracellular exosome	tr;sp	1	1;2	uniprot_mouse_proteome	>tr|A0A1B0GR11|A0A1B0GR11_MOUSE Transaldolase OS=Mus musculus GN=Taldo1 PE=1 SV=1;>sp|Q93092|TALDO_MOUSE Transaldolase OS=Mus musculus GN=Taldo1 PE=1 SV=2	6	6
A0A1B0GR11;Q93092	Taldo1	A0A1B0GR11;Q93092	A0A1B0GR11_MOUSE;TALDO_MOUSE	Transaldolase	TRUE	Inflamed_Proximal / Healthy_Proximal	Inflamed_Proximal	Healthy_Proximal	24	A0A1B0GR11;Q93092	77042.2	46437.9	-0.730346	0.730346	-39.7241	0.602759	-0.832251	0.832251	-43.8348	0.561652	0	0.224717	0.17108	23	0.653057	Mus musculus	;carbohydrate metabolic process,fructose 6-phosphate metabolic process,pentose-phosphate shunt, non-oxidative branch	;sedoheptulose-7-phosphate:D-glyceraldehyde-3-phosphate glyceronetransferase activity,monosaccharide binding	;nucleus,cytosol,extracellular exosome	tr;sp	1	1;2	uniprot_mouse_proteome	>tr|A0A1B0GR11|A0A1B0GR11_MOUSE Transaldolase OS=Mus musculus GN=Taldo1 PE=1 SV=1;>sp|Q93092|TALDO_MOUSE Transaldolase OS=Mus musculus GN=Taldo1 PE=1 SV=2	6	6
A0A1B0GR11;Q93092	Taldo1	A0A1B0GR11;Q93092	A0A1B0GR11_MOUSE;TALDO_MOUSE	Transaldolase	TRUE	HealthyAdj_Middle / Healthy_Proximal	HealthyAdj_Middle	Healthy_Proximal	24	A0A1B0GR11;Q93092	77042.2	49895.4	-0.626742	0.626742	-35.2363	0.647637	-0.430472	0.430472	-25.7981	0.742019	0	0.507634	0.270585	23	0.626148	Mus musculus	;carbohydrate metabolic process,fructose 6-phosphate metabolic process,pentose-phosphate shunt, non-oxidative branch	;sedoheptulose-7-phosphate:D-glyceraldehyde-3-phosphate glyceronetransferase activity,monosaccharide binding	;nucleus,cytosol,extracellular exosome	tr;sp	1	1;2	uniprot_mouse_proteome	>tr|A0A1B0GR11|A0A1B0GR11_MOUSE Transaldolase OS=Mus musculus GN=Taldo1 PE=1 SV=1;>sp|Q93092|TALDO_MOUSE Transaldolase OS=Mus musculus GN=Taldo1 PE=1 SV=2	6	6
A0A1B0GR11;Q93092	Taldo1	A0A1B0GR11;Q93092	A0A1B0GR11_MOUSE;TALDO_MOUSE	Transaldolase	TRUE	Inflamed_Proximal / Healthy_Middle	Inflamed_Proximal	Healthy_Middle	24	A0A1B0GR11;Q93092	256348	46437.9	-2.46473	2.46473	-81.8848	0.181152	-4.64387	4.64387	-96	0.0399995	0	5.37578e-06	8.56555e-06	23	0.773872	Mus musculus	;carbohydrate metabolic process,fructose 6-phosphate metabolic process,pentose-phosphate shunt, non-oxidative branch	;sedoheptulose-7-phosphate:D-glyceraldehyde-3-phosphate glyceronetransferase activity,monosaccharide binding	;nucleus,cytosol,extracellular exosome	tr;sp	1	1;2	uniprot_mouse_proteome	>tr|A0A1B0GR11|A0A1B0GR11_MOUSE Transaldolase OS=Mus musculus GN=Taldo1 PE=1 SV=1;>sp|Q93092|TALDO_MOUSE Transaldolase OS=Mus musculus GN=Taldo1 PE=1 SV=2	6	6
A0A1B0GR11;Q93092	Taldo1	A0A1B0GR11;Q93092	A0A1B0GR11_MOUSE;TALDO_MOUSE	Transaldolase	TRUE	HealthyAdj_Middle / Healthy_Middle	HealthyAdj_Middle	Healthy_Middle	24	A0A1B0GR11;Q93092	256348	49895.4	-2.36112	2.36112	-80.536	0.19464	-4.24209	4.24209	-94.7155	0.0528448	0	2.16453e-06	4.65273e-06	23	0.664055	Mus musculus	;carbohydrate metabolic process,fructose 6-phosphate metabolic process,pentose-phosphate shunt, non-oxidative branch	;sedoheptulose-7-phosphate:D-glyceraldehyde-3-phosphate glyceronetransferase activity,monosaccharide binding	;nucleus,cytosol,extracellular exosome	tr;sp	1	1;2	uniprot_mouse_proteome	>tr|A0A1B0GR11|A0A1B0GR11_MOUSE Transaldolase OS=Mus musculus GN=Taldo1 PE=1 SV=1;>sp|Q93092|TALDO_MOUSE Transaldolase OS=Mus musculus GN=Taldo1 PE=1 SV=2	6	6
A0A1B0GR11;Q93092	Taldo1	A0A1B0GR11;Q93092	A0A1B0GR11_MOUSE;TALDO_MOUSE	Transaldolase	TRUE	HealthyAdj_Middle / Inflamed_Proximal	HealthyAdj_Middle	Inflamed_Proximal	24	A0A1B0GR11;Q93092	46437.9	49895.4	0.103604	0.103604	7.44541	1.07445	0.401779	0.401779	32.1136	1.32114	0	0.641304	0.480052	23	0.833135	Mus musculus	;carbohydrate metabolic process,fructose 6-phosphate metabolic process,pentose-phosphate shunt, non-oxidative branch	;sedoheptulose-7-phosphate:D-glyceraldehyde-3-phosphate glyceronetransferase activity,monosaccharide binding	;nucleus,cytosol,extracellular exosome	tr;sp	1	1;2	uniprot_mouse_proteome	>tr|A0A1B0GR11|A0A1B0GR11_MOUSE Transaldolase OS=Mus musculus GN=Taldo1 PE=1 SV=1;>sp|Q93092|TALDO_MOUSE Transaldolase OS=Mus musculus GN=Taldo1 PE=1 SV=2	6	6
A0A1D5RLW5;A0A1D5RM85;P62717	Rpl18a	A0A1D5RLW5;A0A1D5RM85;P62717	A0A1D5RLW5_MOUSE;A0A1D5RM85_MOUSE;RL18A_MOUSE	60S ribosomal protein L18a;60S ribosomal protein L18a (Fragment);60S ribosomal protein L18a	TRUE	Healthy_Middle / Healthy_Proximal	Healthy_Middle	Healthy_Proximal	40	A0A1D5RLW5;A0A1D5RM85;P62717	465966	547550	0.232767	0.232767	17.5086	1.17509	1.41299	1.41299	166.289	2.66289	0	0.00943593	0.00796457	39	0.510944	Mus musculus	;;translation,response to antineoplastic agent	;;RNA binding,structural constituent of ribosome	;;membrane,cytosolic large ribosomal subunit	tr;tr;sp	4;4;1	1	uniprot_mouse_proteome	>tr|A0A1D5RLW5|A0A1D5RLW5_MOUSE 60S ribosomal protein L18a OS=Mus musculus GN=Rpl18a PE=4 SV=1;>tr|A0A1D5RM85|A0A1D5RM85_MOUSE 60S ribosomal protein L18a (Fragment) OS=Mus musculus GN=Rpl18a PE=4 SV=1;>sp|P62717|RL18A_MOUSE 60S ribosomal protein L18a OS=Mus musculus GN=Rpl18a PE=1 SV=1	7	8
A0A1D5RLW5;A0A1D5RM85;P62717	Rpl18a	A0A1D5RLW5;A0A1D5RM85;P62717	A0A1D5RLW5_MOUSE;A0A1D5RM85_MOUSE;RL18A_MOUSE	60S ribosomal protein L18a;60S ribosomal protein L18a (Fragment);60S ribosomal protein L18a	TRUE	Inflamed_Proximal / Healthy_Proximal	Inflamed_Proximal	Healthy_Proximal	32	A0A1D5RLW5;A0A1D5RM85;P62717	465966	1.0894e+06	1.22524	1.22524	133.794	2.33794	2.78004	2.78004	586.874	6.86874	0	4.55846e-05	0.000270973	31	0.577856	Mus musculus	;;translation,response to antineoplastic agent	;;RNA binding,structural constituent of ribosome	;;membrane,cytosolic large ribosomal subunit	tr;tr;sp	4;4;1	1	uniprot_mouse_proteome	>tr|A0A1D5RLW5|A0A1D5RLW5_MOUSE 60S ribosomal protein L18a OS=Mus musculus GN=Rpl18a PE=4 SV=1;>tr|A0A1D5RM85|A0A1D5RM85_MOUSE 60S ribosomal protein L18a (Fragment) OS=Mus musculus GN=Rpl18a PE=4 SV=1;>sp|P62717|RL18A_MOUSE 60S ribosomal protein L18a OS=Mus musculus GN=Rpl18a PE=1 SV=1	7	8
A0A1D5RLW5;A0A1D5RM85;P62717	Rpl18a	A0A1D5RLW5;A0A1D5RM85;P62717	A0A1D5RLW5_MOUSE;A0A1D5RM85_MOUSE;RL18A_MOUSE	60S ribosomal protein L18a;60S ribosomal protein L18a (Fragment);60S ribosomal protein L18a	TRUE	HealthyAdj_Middle / Healthy_Proximal	HealthyAdj_Middle	Healthy_Proximal	32	A0A1D5RLW5;A0A1D5RM85;P62717	465966	1.48749e+06	1.67459	1.67459	219.228	3.19228	2.95615	2.95615	676.049	7.76049	0	3.5623e-05	0.000186751	31	0.603476	Mus musculus	;;translation,response to antineoplastic agent	;;RNA binding,structural constituent of ribosome	;;membrane,cytosolic large ribosomal subunit	tr;tr;sp	4;4;1	1	uniprot_mouse_proteome	>tr|A0A1D5RLW5|A0A1D5RLW5_MOUSE 60S ribosomal protein L18a OS=Mus musculus GN=Rpl18a PE=4 SV=1;>tr|A0A1D5RM85|A0A1D5RM85_MOUSE 60S ribosomal protein L18a (Fragment) OS=Mus musculus GN=Rpl18a PE=4 SV=1;>sp|P62717|RL18A_MOUSE 60S ribosomal protein L18a OS=Mus musculus GN=Rpl18a PE=1 SV=1	7	8
A0A1D5RLW5;A0A1D5RM85;P62717	Rpl18a	A0A1D5RLW5;A0A1D5RM85;P62717	A0A1D5RLW5_MOUSE;A0A1D5RM85_MOUSE;RL18A_MOUSE	60S ribosomal protein L18a;60S ribosomal protein L18a (Fragment);60S ribosomal protein L18a	TRUE	Inflamed_Proximal / Healthy_Middle	Inflamed_Proximal	Healthy_Middle	32	A0A1D5RLW5;A0A1D5RM85;P62717	547550	1.0894e+06	0.992471	0.992471	98.959	1.98959	0.832044	0.832044	78.0205	1.78021	0	0.000494764	0.000436757	31	0.21055	Mus musculus	;;translation,response to antineoplastic agent	;;RNA binding,structural constituent of ribosome	;;membrane,cytosolic large ribosomal subunit	tr;tr;sp	4;4;1	1	uniprot_mouse_proteome	>tr|A0A1D5RLW5|A0A1D5RLW5_MOUSE 60S ribosomal protein L18a OS=Mus musculus GN=Rpl18a PE=4 SV=1;>tr|A0A1D5RM85|A0A1D5RM85_MOUSE 60S ribosomal protein L18a (Fragment) OS=Mus musculus GN=Rpl18a PE=4 SV=1;>sp|P62717|RL18A_MOUSE 60S ribosomal protein L18a OS=Mus musculus GN=Rpl18a PE=1 SV=1	7	8
A0A1D5RLW5;A0A1D5RM85;P62717	Rpl18a	A0A1D5RLW5;A0A1D5RM85;P62717	A0A1D5RLW5_MOUSE;A0A1D5RM85_MOUSE;RL18A_MOUSE	60S ribosomal protein L18a;60S ribosomal protein L18a (Fragment);60S ribosomal protein L18a	TRUE	HealthyAdj_Middle / Healthy_Middle	HealthyAdj_Middle	Healthy_Middle	32	A0A1D5RLW5;A0A1D5RM85;P62717	547550	1.48749e+06	1.44182	1.44182	171.663	2.71663	1.00815	1.00815	101.133	2.01133	0	4.7735e-05	7.17236e-05	31	0.210268	Mus musculus	;;translation,response to antineoplastic agent	;;RNA binding,structural constituent of ribosome	;;membrane,cytosolic large ribosomal subunit	tr;tr;sp	4;4;1	1	uniprot_mouse_proteome	>tr|A0A1D5RLW5|A0A1D5RLW5_MOUSE 60S ribosomal protein L18a OS=Mus musculus GN=Rpl18a PE=4 SV=1;>tr|A0A1D5RM85|A0A1D5RM85_MOUSE 60S ribosomal protein L18a (Fragment) OS=Mus musculus GN=Rpl18a PE=4 SV=1;>sp|P62717|RL18A_MOUSE 60S ribosomal protein L18a OS=Mus musculus GN=Rpl18a PE=1 SV=1	7	8
A0A1D5RLW5;A0A1D5RM85;P62717	Rpl18a	A0A1D5RLW5;A0A1D5RM85;P62717	A0A1D5RLW5_MOUSE;A0A1D5RM85_MOUSE;RL18A_MOUSE	60S ribosomal protein L18a;60S ribosomal protein L18a (Fragment);60S ribosomal protein L18a	TRUE	HealthyAdj_Middle / Inflamed_Proximal	HealthyAdj_Middle	Inflamed_Proximal	32	A0A1D5RLW5;A0A1D5RM85;P62717	1.0894e+06	1.48749e+06	0.44935	0.44935	36.5425	1.36542	0.176104	0.176104	12.9828	1.12983	0	0.514601	0.429458	31	0.262921	Mus musculus	;;translation,response to antineoplastic agent	;;RNA binding,structural constituent of ribosome	;;membrane,cytosolic large ribosomal subunit	tr;tr;sp	4;4;1	1	uniprot_mouse_proteome	>tr|A0A1D5RLW5|A0A1D5RLW5_MOUSE 60S ribosomal protein L18a OS=Mus musculus GN=Rpl18a PE=4 SV=1;>tr|A0A1D5RM85|A0A1D5RM85_MOUSE 60S ribosomal protein L18a (Fragment) OS=Mus musculus GN=Rpl18a PE=4 SV=1;>sp|P62717|RL18A_MOUSE 60S ribosomal protein L18a OS=Mus musculus GN=Rpl18a PE=1 SV=1	7	8
A2ACG7;Q9DBG6	Rpn2	A2ACG7;Q9DBG6	A2ACG7_MOUSE;RPN2_MOUSE	Dolichyl-diphosphooligosaccharide--protein glycosyltransferase subunit 2	TRUE	Healthy_Middle / Healthy_Proximal	Healthy_Middle	Healthy_Proximal	90	A2ACG7;Q9DBG6	583984	276666	-1.07778	1.07778	-52.6243	0.473757	-0.954213	0.954213	-48.3877	0.516123	0	0.00107259	0.00134209	89	0.280615	Mus musculus	;protein N-linked glycosylation,aging,response to drug	;ribosome binding,dolichyl-diphosphooligosaccharide-protein glycotransferase activity	;autophagosome membrane,rough endoplasmic reticulum,oligosaccharyltransferase complex,membrane,integral component of membrane	tr;sp	1	1	uniprot_mouse_proteome	>tr|A2ACG7|A2ACG7_MOUSE Dolichyl-diphosphooligosaccharide--protein glycosyltransferase subunit 2 OS=Mus musculus GN=Rpn2 PE=1 SV=1;>sp|Q9DBG6|RPN2_MOUSE Dolichyl-diphosphooligosaccharide--protein glycosyltransferase subunit 2 OS=Mus musculus GN=Rpn2 PE=1 SV=1	16	18
A2ACG7;Q9DBG6	Rpn2	A2ACG7;Q9DBG6	A2ACG7_MOUSE;RPN2_MOUSE	Dolichyl-diphosphooligosaccharide--protein glycosyltransferase subunit 2	TRUE	Inflamed_Proximal / Healthy_Proximal	Inflamed_Proximal	Healthy_Proximal	72	A2ACG7;Q9DBG6	583984	926287	0.66553	0.66553	58.6151	1.58615	1.16352	1.16352	124.004	2.24004	0	0.000708081	0.00265123	71	0.326285	Mus musculus	;protein N-linked glycosylation,aging,response to drug	;ribosome binding,dolichyl-diphosphooligosaccharide-protein glycotransferase activity	;autophagosome membrane,rough endoplasmic reticulum,oligosaccharyltransferase complex,membrane,integral component of membrane	tr;sp	1	1	uniprot_mouse_proteome	>tr|A2ACG7|A2ACG7_MOUSE Dolichyl-diphosphooligosaccharide--protein glycosyltransferase subunit 2 OS=Mus musculus GN=Rpn2 PE=1 SV=1;>sp|Q9DBG6|RPN2_MOUSE Dolichyl-diphosphooligosaccharide--protein glycosyltransferase subunit 2 OS=Mus musculus GN=Rpn2 PE=1 SV=1	16	18
A2ACG7;Q9DBG6	Rpn2	A2ACG7;Q9DBG6	A2ACG7_MOUSE;RPN2_MOUSE	Dolichyl-diphosphooligosaccharide--protein glycosyltransferase subunit 2	TRUE	HealthyAdj_Middle / Healthy_Proximal	HealthyAdj_Middle	Healthy_Proximal	72	A2ACG7;Q9DBG6	583984	1.55634e+06	1.41415	1.41415	166.503	2.66503	1.89318	1.89318	271.454	3.71454	0	2.6788e-06	2.16811e-05	71	0.368407	Mus musculus	;protein N-linked glycosylation,aging,response to drug	;ribosome binding,dolichyl-diphosphooligosaccharide-protein glycotransferase activity	;autophagosome membrane,rough endoplasmic reticulum,oligosaccharyltransferase complex,membrane,integral component of membrane	tr;sp	1	1	uniprot_mouse_proteome	>tr|A2ACG7|A2ACG7_MOUSE Dolichyl-diphosphooligosaccharide--protein glycosyltransferase subunit 2 OS=Mus musculus GN=Rpn2 PE=1 SV=1;>sp|Q9DBG6|RPN2_MOUSE Dolichyl-diphosphooligosaccharide--protein glycosyltransferase subunit 2 OS=Mus musculus GN=Rpn2 PE=1 SV=1	16	18
A2ACG7;Q9DBG6	Rpn2	A2ACG7;Q9DBG6	A2ACG7_MOUSE;RPN2_MOUSE	Dolichyl-diphosphooligosaccharide--protein glycosyltransferase subunit 2	TRUE	Inflamed_Proximal / Healthy_Middle	Inflamed_Proximal	Healthy_Middle	72	A2ACG7;Q9DBG6	276666	926287	1.74331	1.74331	234.803	3.34803	1.80349	1.80349	249.064	3.49064	0	3.19979e-10	1.12212e-09	71	0.245111	Mus musculus	;protein N-linked glycosylation,aging,response to drug	;ribosome binding,dolichyl-diphosphooligosaccharide-protein glycotransferase activity	;autophagosome membrane,rough endoplasmic reticulum,oligosaccharyltransferase complex,membrane,integral component of membrane	tr;sp	1	1	uniprot_mouse_proteome	>tr|A2ACG7|A2ACG7_MOUSE Dolichyl-diphosphooligosaccharide--protein glycosyltransferase subunit 2 OS=Mus musculus GN=Rpn2 PE=1 SV=1;>sp|Q9DBG6|RPN2_MOUSE Dolichyl-diphosphooligosaccharide--protein glycosyltransferase subunit 2 OS=Mus musculus GN=Rpn2 PE=1 SV=1	16	18
A2ACG7;Q9DBG6	Rpn2	A2ACG7;Q9DBG6	A2ACG7_MOUSE;RPN2_MOUSE	Dolichyl-diphosphooligosaccharide--protein glycosyltransferase subunit 2	TRUE	HealthyAdj_Middle / Healthy_Middle	HealthyAdj_Middle	Healthy_Middle	72	A2ACG7;Q9DBG6	276666	1.55634e+06	2.49194	2.49194	462.532	5.62532	2.53315	2.53315	478.834	5.78834	0	3.75404e-14	3.22777e-13	71	0.26673	Mus musculus	;protein N-linked glycosylation,aging,response to drug	;ribosome binding,dolichyl-diphosphooligosaccharide-protein glycotransferase activity	;autophagosome membrane,rough endoplasmic reticulum,oligosaccharyltransferase complex,membrane,integral component of membrane	tr;sp	1	1	uniprot_mouse_proteome	>tr|A2ACG7|A2ACG7_MOUSE Dolichyl-diphosphooligosaccharide--protein glycosyltransferase subunit 2 OS=Mus musculus GN=Rpn2 PE=1 SV=1;>sp|Q9DBG6|RPN2_MOUSE Dolichyl-diphosphooligosaccharide--protein glycosyltransferase subunit 2 OS=Mus musculus GN=Rpn2 PE=1 SV=1	16	18
A2ACG7;Q9DBG6	Rpn2	A2ACG7;Q9DBG6	A2ACG7_MOUSE;RPN2_MOUSE	Dolichyl-diphosphooligosaccharide--protein glycosyltransferase subunit 2	TRUE	HealthyAdj_Middle / Inflamed_Proximal	HealthyAdj_Middle	Inflamed_Proximal	72	A2ACG7;Q9DBG6	926287	1.55634e+06	0.748624	0.748624	68.0189	1.68019	0.729658	0.729658	65.8247	1.65825	0	0.0022625	0.0120501	71	0.228705	Mus musculus	;protein N-linked glycosylation,aging,response to drug	;ribosome binding,dolichyl-diphosphooligosaccharide-protein glycotransferase activity	;autophagosome membrane,rough endoplasmic reticulum,oligosaccharyltransferase complex,membrane,integral component of membrane	tr;sp	1	1	uniprot_mouse_proteome	>tr|A2ACG7|A2ACG7_MOUSE Dolichyl-diphosphooligosaccharide--protein glycosyltransferase subunit 2 OS=Mus musculus GN=Rpn2 PE=1 SV=1;>sp|Q9DBG6|RPN2_MOUSE Dolichyl-diphosphooligosaccharide--protein glycosyltransferase subunit 2 OS=Mus musculus GN=Rpn2 PE=1 SV=1	16	18
A2AH25;Q5FWK3	Arhgap1	A2AH25;Q5FWK3	A2AH25_MOUSE;RHG01_MOUSE	Rho GTPase-activating protein 1	TRUE	Healthy_Middle / Healthy_Proximal	Healthy_Middle	Healthy_Proximal	65	A2AH25;Q5FWK3	295358	450332	0.608527	0.608527	52.4702	1.5247	1.66806	1.66806	217.788	3.17788	0	6.22469e-05	0.000112723	64	0.386108	Mus musculus	;small GTPase mediated signal transduction,endosome localization,transferrin transport,regulation of GTPase activity,positive regulation of GTPase activity,ferric iron import across plasma membrane,negative regulation of endocytic recycling	;GTPase activator activity,protein binding,SH3 domain binding,Rab GTPase binding,cadherin binding	;ruffle,cytoplasm,plasma membrane,endosome membrane,cell leading edge,perinuclear region of cytoplasm,extracellular exosome,sorting endosome	tr;sp	1	1	uniprot_mouse_proteome	>tr|A2AH25|A2AH25_MOUSE Rho GTPase-activating protein 1 OS=Mus musculus GN=Arhgap1 PE=1 SV=1;>sp|Q5FWK3|RHG01_MOUSE Rho GTPase-activating protein 1 OS=Mus musculus GN=Arhgap1 PE=1 SV=1	11	13
A2AH25;Q5FWK3	Arhgap1	A2AH25;Q5FWK3	A2AH25_MOUSE;RHG01_MOUSE	Rho GTPase-activating protein 1	TRUE	Inflamed_Proximal / Healthy_Proximal	Inflamed_Proximal	Healthy_Proximal	52	A2AH25;Q5FWK3	295358	349931	0.244607	0.244607	18.477	1.18477	0.343275	0.343275	26.8634	1.26863	0	0.556334	0.30863	51	0.574063	Mus musculus	;small GTPase mediated signal transduction,endosome localization,transferrin transport,regulation of GTPase activity,positive regulation of GTPase activity,ferric iron import across plasma membrane,negative regulation of endocytic recycling	;GTPase activator activity,protein binding,SH3 domain binding,Rab GTPase binding,cadherin binding	;ruffle,cytoplasm,plasma membrane,endosome membrane,cell leading edge,perinuclear region of cytoplasm,extracellular exosome,sorting endosome	tr;sp	1	1	uniprot_mouse_proteome	>tr|A2AH25|A2AH25_MOUSE Rho GTPase-activating protein 1 OS=Mus musculus GN=Arhgap1 PE=1 SV=1;>sp|Q5FWK3|RHG01_MOUSE Rho GTPase-activating protein 1 OS=Mus musculus GN=Arhgap1 PE=1 SV=1	11	13
A2AH25;Q5FWK3	Arhgap1	A2AH25;Q5FWK3	A2AH25_MOUSE;RHG01_MOUSE	Rho GTPase-activating protein 1	TRUE	HealthyAdj_Middle / Healthy_Proximal	HealthyAdj_Middle	Healthy_Proximal	52	A2AH25;Q5FWK3	295358	343036	0.215895	0.215895	16.1424	1.16142	0.937412	0.937412	91.509	1.91509	0	0.0657534	0.0658962	51	0.493676	Mus musculus	;small GTPase mediated signal transduction,endosome localization,transferrin transport,regulation of GTPase activity,positive regulation of GTPase activity,ferric iron import across plasma membrane,negative regulation of endocytic recycling	;GTPase activator activity,protein binding,SH3 domain binding,Rab GTPase binding,cadherin binding	;ruffle,cytoplasm,plasma membrane,endosome membrane,cell leading edge,perinuclear region of cytoplasm,extracellular exosome,sorting endosome	tr;sp	1	1	uniprot_mouse_proteome	>tr|A2AH25|A2AH25_MOUSE Rho GTPase-activating protein 1 OS=Mus musculus GN=Arhgap1 PE=1 SV=1;>sp|Q5FWK3|RHG01_MOUSE Rho GTPase-activating protein 1 OS=Mus musculus GN=Arhgap1 PE=1 SV=1	11	13
A2AH25;Q5FWK3	Arhgap1	A2AH25;Q5FWK3	A2AH25_MOUSE;RHG01_MOUSE	Rho GTPase-activating protein 1	TRUE	Inflamed_Proximal / Healthy_Middle	Inflamed_Proximal	Healthy_Middle	52	A2AH25;Q5FWK3	450332	349931	-0.363921	0.363921	-22.295	0.77705	-1.15398	1.15398	-55.0615	0.449385	0	0.0146152	0.00763637	51	0.4521	Mus musculus	;small GTPase mediated signal transduction,endosome localization,transferrin transport,regulation of GTPase activity,positive regulation of GTPase activity,ferric iron import across plasma membrane,negative regulation of endocytic recycling	;GTPase activator activity,protein binding,SH3 domain binding,Rab GTPase binding,cadherin binding	;ruffle,cytoplasm,plasma membrane,endosome membrane,cell leading edge,perinuclear region of cytoplasm,extracellular exosome,sorting endosome	tr;sp	1	1	uniprot_mouse_proteome	>tr|A2AH25|A2AH25_MOUSE Rho GTPase-activating protein 1 OS=Mus musculus GN=Arhgap1 PE=1 SV=1;>sp|Q5FWK3|RHG01_MOUSE Rho GTPase-activating protein 1 OS=Mus musculus GN=Arhgap1 PE=1 SV=1	11	13
A2AH25;Q5FWK3	Arhgap1	A2AH25;Q5FWK3	A2AH25_MOUSE;RHG01_MOUSE	Rho GTPase-activating protein 1	TRUE	HealthyAdj_Middle / Healthy_Middle	HealthyAdj_Middle	Healthy_Middle	52	A2AH25;Q5FWK3	450332	343036	-0.392632	0.392632	-23.8262	0.761738	-0.55984	0.55984	-32.1623	0.678377	0	0.16017	0.0642634	51	0.389002	Mus musculus	;small GTPase mediated signal transduction,endosome localization,transferrin transport,regulation of GTPase activity,positive regulation of GTPase activity,ferric iron import across plasma membrane,negative regulation of endocytic recycling	;GTPase activator activity,protein binding,SH3 domain binding,Rab GTPase binding,cadherin binding	;ruffle,cytoplasm,plasma membrane,endosome membrane,cell leading edge,perinuclear region of cytoplasm,extracellular exosome,sorting endosome	tr;sp	1	1	uniprot_mouse_proteome	>tr|A2AH25|A2AH25_MOUSE Rho GTPase-activating protein 1 OS=Mus musculus GN=Arhgap1 PE=1 SV=1;>sp|Q5FWK3|RHG01_MOUSE Rho GTPase-activating protein 1 OS=Mus musculus GN=Arhgap1 PE=1 SV=1	11	13
A2AH25;Q5FWK3	Arhgap1	A2AH25;Q5FWK3	A2AH25_MOUSE;RHG01_MOUSE	Rho GTPase-activating protein 1	TRUE	HealthyAdj_Middle / Inflamed_Proximal	HealthyAdj_Middle	Inflamed_Proximal	52	A2AH25;Q5FWK3	349931	343036	-0.0287114	0.0287114	-1.97045	0.980295	0.594137	0.594137	50.9569	1.50957	0	0.0279636	0.0768054	51	0.260084	Mus musculus	;small GTPase mediated signal transduction,endosome localization,transferrin transport,regulation of GTPase activity,positive regulation of GTPase activity,ferric iron import across plasma membrane,negative regulation of endocytic recycling	;GTPase activator activity,protein binding,SH3 domain binding,Rab GTPase binding,cadherin binding	;ruffle,cytoplasm,plasma membrane,endosome membrane,cell leading edge,perinuclear region of cytoplasm,extracellular exosome,sorting endosome	tr;sp	1	1	uniprot_mouse_proteome	>tr|A2AH25|A2AH25_MOUSE Rho GTPase-activating protein 1 OS=Mus musculus GN=Arhgap1 PE=1 SV=1;>sp|Q5FWK3|RHG01_MOUSE Rho GTPase-activating protein 1 OS=Mus musculus GN=Arhgap1 PE=1 SV=1	11	13
A2AJ76	Hmcn2	A2AJ76	HMCN2_MOUSE	Hemicentin-2	TRUE	Healthy_Middle / Healthy_Proximal	Healthy_Middle	Healthy_Proximal	295	A2AJ76	1.93763e+06	218693	-3.14731	3.14731	-88.7134	0.112866	-3.84791	3.84791	-93.0551	0.0694488	0	1.26647e-78	1.14673e-76	294	0.14703	Mus musculus	smooth muscle contraction,positive regulation of cell migration,response to stimulus	calcium ion binding	extracellular region,basement membrane,cell cortex,cell junction,cleavage furrow	sp	1	1	uniprot_mouse_proteome	>sp|A2AJ76|HMCN2_MOUSE Hemicentin-2 OS=Mus musculus GN=Hmcn2 PE=1 SV=1	54	59
A2AJ76	Hmcn2	A2AJ76	HMCN2_MOUSE	Hemicentin-2	TRUE	Inflamed_Proximal / Healthy_Proximal	Inflamed_Proximal	Healthy_Proximal	236	A2AJ76	1.93763e+06	1509043	-0.360656	0.360656	-22.1189	0.778811	-0.232564	0.232564	-14.8879	0.851121	0	0.101363	0.104246	235	0.1411	Mus musculus	smooth muscle contraction,positive regulation of cell migration,response to stimulus	calcium ion binding	extracellular region,basement membrane,cell cortex,cell junction,cleavage furrow	sp	1	1	uniprot_mouse_proteome	>sp|A2AJ76|HMCN2_MOUSE Hemicentin-2 OS=Mus musculus GN=Hmcn2 PE=1 SV=1	54	59
A2AJ76	Hmcn2	A2AJ76	HMCN2_MOUSE	Hemicentin-2	TRUE	HealthyAdj_Middle / Healthy_Proximal	HealthyAdj_Middle	Healthy_Proximal	236	A2AJ76	1.93763e+06	628943	-1.62329	1.62329	-67.5405	0.324595	-2.28995	2.28995	-79.5517	0.204483	0	3.61953e-24	2.63654e-22	235	0.200915	Mus musculus	smooth muscle contraction,positive regulation of cell migration,response to stimulus	calcium ion binding	extracellular region,basement membrane,cell cortex,cell junction,cleavage furrow	sp	1	1	uniprot_mouse_proteome	>sp|A2AJ76|HMCN2_MOUSE Hemicentin-2 OS=Mus musculus GN=Hmcn2 PE=1 SV=1	54	59
A2AJ76	Hmcn2	A2AJ76	HMCN2_MOUSE	Hemicentin-2	TRUE	Inflamed_Proximal / Healthy_Middle	Inflamed_Proximal	Healthy_Middle	236	A2AJ76	218693	1509043	2.78666	2.78666	590.029	6.90029	3.87743	3.87743	1369.68	14.6968	0	4.74171e-63	2.27602e-61	235	0.165982	Mus musculus	smooth muscle contraction,positive regulation of cell migration,response to stimulus	calcium ion binding	extracellular region,basement membrane,cell cortex,cell junction,cleavage furrow	sp	1	1	uniprot_mouse_proteome	>sp|A2AJ76|HMCN2_MOUSE Hemicentin-2 OS=Mus musculus GN=Hmcn2 PE=1 SV=1	54	59
A2AJ76	Hmcn2	A2AJ76	HMCN2_MOUSE	Hemicentin-2	TRUE	HealthyAdj_Middle / Healthy_Middle	HealthyAdj_Middle	Healthy_Middle	236	A2AJ76	218693	628943	1.52402	1.52402	187.592	2.87592	1.82004	1.82004	253.091	3.53091	0	7.18652e-19	1.10193e-17	235	0.1876	Mus musculus	smooth muscle contraction,positive regulation of cell migration,response to stimulus	calcium ion binding	extracellular region,basement membrane,cell cortex,cell junction,cleavage furrow	sp	1	1	uniprot_mouse_proteome	>sp|A2AJ76|HMCN2_MOUSE Hemicentin-2 OS=Mus musculus GN=Hmcn2 PE=1 SV=1	54	59
A2AJ76	Hmcn2	A2AJ76	HMCN2_MOUSE	Hemicentin-2	TRUE	HealthyAdj_Middle / Inflamed_Proximal	HealthyAdj_Middle	Inflamed_Proximal	236	A2AJ76	1509043	628943	-1.26263	1.26263	-58.3217	0.416783	-2.05738	2.05738	-75.9749	0.240251	0	2.71406e-29	1.31903e-26	235	0.158592	Mus musculus	smooth muscle contraction,positive regulation of cell migration,response to stimulus	calcium ion binding	extracellular region,basement membrane,cell cortex,cell junction,cleavage furrow	sp	1	1	uniprot_mouse_proteome	>sp|A2AJ76|HMCN2_MOUSE Hemicentin-2 OS=Mus musculus GN=Hmcn2 PE=1 SV=1	54	59
A2AX52	Col6a4	A2AX52	CO6A4_MOUSE	Collagen alpha-4(VI) chain	TRUE	Healthy_Middle / Healthy_Proximal	Healthy_Middle	Healthy_Proximal	515	A2AX52	11517446	1.12686e+06	-3.35344	3.35344	-90.2161	0.0978394	-3.44313	3.44313	-90.8058	0.091942	0	1.36451e-116	2.26508e-114	514	0.113413	Mus musculus	cell adhesion,protein heterotrimerization	molecular_function	extracellular region,proteinaceous extracellular matrix,collagen trimer,protein complex	sp	1	2	uniprot_mouse_proteome	>sp|A2AX52|CO6A4_MOUSE Collagen alpha-4(VI) chain OS=Mus musculus GN=Col6a4 PE=1 SV=2	74	103
A2AX52	Col6a4	A2AX52	CO6A4_MOUSE	Collagen alpha-4(VI) chain	TRUE	Inflamed_Proximal / Healthy_Proximal	Inflamed_Proximal	Healthy_Proximal	412	A2AX52	11517446	7599347	-0.599873	0.599873	-34.0188	0.659812	-0.484418	0.484418	-28.5215	0.714785	0	2.80467e-05	0.000183305	411	0.114205	Mus musculus	cell adhesion,protein heterotrimerization	molecular_function	extracellular region,proteinaceous extracellular matrix,collagen trimer,protein complex	sp	1	2	uniprot_mouse_proteome	>sp|A2AX52|CO6A4_MOUSE Collagen alpha-4(VI) chain OS=Mus musculus GN=Col6a4 PE=1 SV=2	74	103
A2AX52	Col6a4	A2AX52	CO6A4_MOUSE	Collagen alpha-4(VI) chain	TRUE	HealthyAdj_Middle / Healthy_Proximal	HealthyAdj_Middle	Healthy_Proximal	412	A2AX52	11517446	5512596	-1.06302	1.06302	-52.137	0.47863	-1.18559	1.18559	-56.0356	0.439644	0	1.925e-22	1.26866e-20	411	0.114481	Mus musculus	cell adhesion,protein heterotrimerization	molecular_function	extracellular region,proteinaceous extracellular matrix,collagen trimer,protein complex	sp	1	2	uniprot_mouse_proteome	>sp|A2AX52|CO6A4_MOUSE Collagen alpha-4(VI) chain OS=Mus musculus GN=Col6a4 PE=1 SV=2	74	103
A2AX52	Col6a4	A2AX52	CO6A4_MOUSE	Collagen alpha-4(VI) chain	TRUE	Inflamed_Proximal / Healthy_Middle	Inflamed_Proximal	Healthy_Middle	412	A2AX52	1.12686e+06	7599347	2.75357	2.75357	574.383	6.74383	3.39277	3.39277	950.329	10.5033	0	3.85122e-99	4.92956e-97	411	0.119144	Mus musculus	cell adhesion,protein heterotrimerization	molecular_function	extracellular region,proteinaceous extracellular matrix,collagen trimer,protein complex	sp	1	2	uniprot_mouse_proteome	>sp|A2AX52|CO6A4_MOUSE Collagen alpha-4(VI) chain OS=Mus musculus GN=Col6a4 PE=1 SV=2	74	103
A2AX52	Col6a4	A2AX52	CO6A4_MOUSE	Collagen alpha-4(VI) chain	TRUE	HealthyAdj_Middle / Healthy_Middle	HealthyAdj_Middle	Healthy_Middle	412	A2AX52	1.12686e+06	5512596	2.29042	2.29042	389.2	4.892	2.6916	2.6916	546.027	6.46027	0	1.72761e-71	3.17881e-69	411	0.122153	Mus musculus	cell adhesion,protein heterotrimerization	molecular_function	extracellular region,proteinaceous extracellular matrix,collagen trimer,protein complex	sp	1	2	uniprot_mouse_proteome	>sp|A2AX52|CO6A4_MOUSE Collagen alpha-4(VI) chain OS=Mus musculus GN=Col6a4 PE=1 SV=2	74	103
A2AX52	Col6a4	A2AX52	CO6A4_MOUSE	Collagen alpha-4(VI) chain	TRUE	HealthyAdj_Middle / Inflamed_Proximal	HealthyAdj_Middle	Inflamed_Proximal	412	A2AX52	7599347	5512596	-0.463144	0.463144	-27.4596	0.725404	-0.701174	0.701174	-38.4929	0.615071	0	9.4869e-11	3.92394e-09	411	0.105346	Mus musculus	cell adhesion,protein heterotrimerization	molecular_function	extracellular region,proteinaceous extracellular matrix,collagen trimer,protein complex	sp	1	2	uniprot_mouse_proteome	>sp|A2AX52|CO6A4_MOUSE Collagen alpha-4(VI) chain OS=Mus musculus GN=Col6a4 PE=1 SV=2	74	103
A2BE92;A2BE93;Q9EQU5;Q9EQU5-2	Set	A2BE92;A2BE93;Q9EQU5;Q9EQU5-2	A2BE92_MOUSE;A2BE93_MOUSE;SET_MOUSE;SET_MOUSE	Protein SET (Fragment);Protein SET (Fragment);Protein SET;Isoform 2 of Protein SET	TRUE	Healthy_Middle / Healthy_Proximal	Healthy_Middle	Healthy_Proximal	15	A2BE92;A2BE93;Q9EQU5;Q9EQU5-2	88573.5	196276	1.14794	1.14794	121.597	2.21597	2.02213	2.02213	306.182	4.06182	0	0.00164161	0.00192585	14	0.503903	Mus musculus	;;nucleosome assembly,negative regulation of neuron apoptotic process,negative regulation of transcription, DNA-templated;	;;DNA binding;	;;nucleus,nucleoplasm,cytoplasm,endoplasmic reticulum,lipid particle,cytosol,protein complex,perinuclear region of cytoplasm;	tr;tr;sp;sp	1;1;1;	1;1;1;	uniprot_mouse_proteome	>tr|A2BE92|A2BE92_MOUSE Protein SET (Fragment) OS=Mus musculus GN=Set PE=1 SV=1;>tr|A2BE93|A2BE93_MOUSE Protein SET (Fragment) OS=Mus musculus GN=Set PE=1 SV=1;>sp|Q9EQU5|SET_MOUSE Protein SET OS=Mus musculus GN=Set PE=1 SV=1;>sp|Q9EQU5-2|SET_MOUSE Isoform 2 of Protein SET OS=Mus musculus GN=Set	3	3
A2BE92;A2BE93;Q9EQU5;Q9EQU5-2	Set	A2BE92;A2BE93;Q9EQU5;Q9EQU5-2	A2BE92_MOUSE;A2BE93_MOUSE;SET_MOUSE;SET_MOUSE	Protein SET (Fragment);Protein SET (Fragment);Protein SET;Isoform 2 of Protein SET	TRUE	Inflamed_Proximal / Healthy_Proximal	Inflamed_Proximal	Healthy_Proximal	12	A2BE92;A2BE93;Q9EQU5;Q9EQU5-2	88573.5	51077.6	-0.794184	0.794184	-42.3331	0.576669	-0.454074	0.454074	-27.0022	0.729978	0	0.529278	0.298714	11	0.669348	Mus musculus	;;nucleosome assembly,negative regulation of neuron apoptotic process,negative regulation of transcription, DNA-templated;	;;DNA binding;	;;nucleus,nucleoplasm,cytoplasm,endoplasmic reticulum,lipid particle,cytosol,protein complex,perinuclear region of cytoplasm;	tr;tr;sp;sp	1;1;1;	1;1;1;	uniprot_mouse_proteome	>tr|A2BE92|A2BE92_MOUSE Protein SET (Fragment) OS=Mus musculus GN=Set PE=1 SV=1;>tr|A2BE93|A2BE93_MOUSE Protein SET (Fragment) OS=Mus musculus GN=Set PE=1 SV=1;>sp|Q9EQU5|SET_MOUSE Protein SET OS=Mus musculus GN=Set PE=1 SV=1;>sp|Q9EQU5-2|SET_MOUSE Isoform 2 of Protein SET OS=Mus musculus GN=Set	3	3
A2BE92;A2BE93;Q9EQU5;Q9EQU5-2	Set	A2BE92;A2BE93;Q9EQU5;Q9EQU5-2	A2BE92_MOUSE;A2BE93_MOUSE;SET_MOUSE;SET_MOUSE	Protein SET (Fragment);Protein SET (Fragment);Protein SET;Isoform 2 of Protein SET	TRUE	HealthyAdj_Middle / Healthy_Proximal	HealthyAdj_Middle	Healthy_Proximal	12	A2BE92;A2BE93;Q9EQU5;Q9EQU5-2	88573.5	35269.5	-1.32845	1.32845	-60.1805	0.398195	-1.97454	1.97454	-74.5548	0.254452	0	0.0283283	0.037554	11	0.751111	Mus musculus	;;nucleosome assembly,negative regulation of neuron apoptotic process,negative regulation of transcription, DNA-templated;	;;DNA binding;	;;nucleus,nucleoplasm,cytoplasm,endoplasmic reticulum,lipid particle,cytosol,protein complex,perinuclear region of cytoplasm;	tr;tr;sp;sp	1;1;1;	1;1;1;	uniprot_mouse_proteome	>tr|A2BE92|A2BE92_MOUSE Protein SET (Fragment) OS=Mus musculus GN=Set PE=1 SV=1;>tr|A2BE93|A2BE93_MOUSE Protein SET (Fragment) OS=Mus musculus GN=Set PE=1 SV=1;>sp|Q9EQU5|SET_MOUSE Protein SET OS=Mus musculus GN=Set PE=1 SV=1;>sp|Q9EQU5-2|SET_MOUSE Isoform 2 of Protein SET OS=Mus musculus GN=Set	3	3
A2BE92;A2BE93;Q9EQU5;Q9EQU5-2	Set	A2BE92;A2BE93;Q9EQU5;Q9EQU5-2	A2BE92_MOUSE;A2BE93_MOUSE;SET_MOUSE;SET_MOUSE	Protein SET (Fragment);Protein SET (Fragment);Protein SET;Isoform 2 of Protein SET	TRUE	Inflamed_Proximal / Healthy_Middle	Inflamed_Proximal	Healthy_Middle	12	A2BE92;A2BE93;Q9EQU5;Q9EQU5-2	196276	51077.6	-1.94213	1.94213	-73.9767	0.260233	-2.15497	2.15497	-77.5462	0.224538	0	7.9224e-05	9.14947e-05	11	0.34384	Mus musculus	;;nucleosome assembly,negative regulation of neuron apoptotic process,negative regulation of transcription, DNA-templated;	;;DNA binding;	;;nucleus,nucleoplasm,cytoplasm,endoplasmic reticulum,lipid particle,cytosol,protein complex,perinuclear region of cytoplasm;	tr;tr;sp;sp	1;1;1;	1;1;1;	uniprot_mouse_proteome	>tr|A2BE92|A2BE92_MOUSE Protein SET (Fragment) OS=Mus musculus GN=Set PE=1 SV=1;>tr|A2BE93|A2BE93_MOUSE Protein SET (Fragment) OS=Mus musculus GN=Set PE=1 SV=1;>sp|Q9EQU5|SET_MOUSE Protein SET OS=Mus musculus GN=Set PE=1 SV=1;>sp|Q9EQU5-2|SET_MOUSE Isoform 2 of Protein SET OS=Mus musculus GN=Set	3	3
A2BE92;A2BE93;Q9EQU5;Q9EQU5-2	Set	A2BE92;A2BE93;Q9EQU5;Q9EQU5-2	A2BE92_MOUSE;A2BE93_MOUSE;SET_MOUSE;SET_MOUSE	Protein SET (Fragment);Protein SET (Fragment);Protein SET;Isoform 2 of Protein SET	TRUE	HealthyAdj_Middle / Healthy_Middle	HealthyAdj_Middle	Healthy_Middle	12	A2BE92;A2BE93;Q9EQU5;Q9EQU5-2	196276	35269.5	-2.47639	2.47639	-82.0307	0.179693	-3.67543	3.67543	-92.1732	0.0782682	0	0.000388109	0.000442454	11	0.707156	Mus musculus	;;nucleosome assembly,negative regulation of neuron apoptotic process,negative regulation of transcription, DNA-templated;	;;DNA binding;	;;nucleus,nucleoplasm,cytoplasm,endoplasmic reticulum,lipid particle,cytosol,protein complex,perinuclear region of cytoplasm;	tr;tr;sp;sp	1;1;1;	1;1;1;	uniprot_mouse_proteome	>tr|A2BE92|A2BE92_MOUSE Protein SET (Fragment) OS=Mus musculus GN=Set PE=1 SV=1;>tr|A2BE93|A2BE93_MOUSE Protein SET (Fragment) OS=Mus musculus GN=Set PE=1 SV=1;>sp|Q9EQU5|SET_MOUSE Protein SET OS=Mus musculus GN=Set PE=1 SV=1;>sp|Q9EQU5-2|SET_MOUSE Isoform 2 of Protein SET OS=Mus musculus GN=Set	3	3
A2BE92;A2BE93;Q9EQU5;Q9EQU5-2	Set	A2BE92;A2BE93;Q9EQU5;Q9EQU5-2	A2BE92_MOUSE;A2BE93_MOUSE;SET_MOUSE;SET_MOUSE	Protein SET (Fragment);Protein SET (Fragment);Protein SET;Isoform 2 of Protein SET	TRUE	HealthyAdj_Middle / Inflamed_Proximal	HealthyAdj_Middle	Inflamed_Proximal	12	A2BE92;A2BE93;Q9EQU5;Q9EQU5-2	51077.6	35269.5	-0.534267	0.534267	-30.9491	0.690509	-1.52046	1.52046	-65.1426	0.348574	0	0.0655988	0.132169	11	0.713155	Mus musculus	;;nucleosome assembly,negative regulation of neuron apoptotic process,negative regulation of transcription, DNA-templated;	;;DNA binding;	;;nucleus,nucleoplasm,cytoplasm,endoplasmic reticulum,lipid particle,cytosol,protein complex,perinuclear region of cytoplasm;	tr;tr;sp;sp	1;1;1;	1;1;1;	uniprot_mouse_proteome	>tr|A2BE92|A2BE92_MOUSE Protein SET (Fragment) OS=Mus musculus GN=Set PE=1 SV=1;>tr|A2BE93|A2BE93_MOUSE Protein SET (Fragment) OS=Mus musculus GN=Set PE=1 SV=1;>sp|Q9EQU5|SET_MOUSE Protein SET OS=Mus musculus GN=Set PE=1 SV=1;>sp|Q9EQU5-2|SET_MOUSE Isoform 2 of Protein SET OS=Mus musculus GN=Set	3	3
A3KGU7;P16546	Sptan1	A3KGU7;P16546	A3KGU7_MOUSE;SPTN1_MOUSE	Spectrin alpha chain, non-erythrocytic 1;Spectrin alpha chain, non-erythrocytic 1	TRUE	Healthy_Middle / Healthy_Proximal	Healthy_Middle	Healthy_Proximal	545	A3KGU7;P16546	572275	1.75442e+06	1.61621	1.61621	206.569	3.06569	2.40395	2.40395	429.251	5.29251	0	4.13829e-66	2.74783e-64	544	0.121305	Mus musculus	;actin filament capping	;actin binding,calcium ion binding,protein binding,calmodulin binding,spectrin binding,cadherin binding,protein heterodimerization activity	;fascia adherens,microtubule cytoskeleton,membrane,lateral plasma membrane,Z disc,cortical cytoskeleton,cuticular plate,paranode region of axon,myelin sheath,intracellular membrane-bounded organelle,extracellular exosome,extracellular vesicle	tr;sp	1	1;4	uniprot_mouse_proteome	>tr|A3KGU7|A3KGU7_MOUSE Spectrin alpha chain, non-erythrocytic 1 OS=Mus musculus GN=Sptan1 PE=1 SV=1;>sp|P16546|SPTN1_MOUSE Spectrin alpha chain, non-erythrocytic 1 OS=Mus musculus GN=Sptan1 PE=1 SV=4	91	109
A3KGU7;P16546	Sptan1	A3KGU7;P16546	A3KGU7_MOUSE;SPTN1_MOUSE	Spectrin alpha chain, non-erythrocytic 1;Spectrin alpha chain, non-erythrocytic 1	TRUE	Inflamed_Proximal / Healthy_Proximal	Inflamed_Proximal	Healthy_Proximal	436	A3KGU7;P16546	572275	264317	-1.11444	1.11444	-53.813	0.46187	-1.22842	1.22842	-57.3216	0.426784	0	1.15644e-15	4.23259e-14	435	0.147502	Mus musculus	;actin filament capping	;actin binding,calcium ion binding,protein binding,calmodulin binding,spectrin binding,cadherin binding,protein heterodimerization activity	;fascia adherens,microtubule cytoskeleton,membrane,lateral plasma membrane,Z disc,cortical cytoskeleton,cuticular plate,paranode region of axon,myelin sheath,intracellular membrane-bounded organelle,extracellular exosome,extracellular vesicle	tr;sp	1	1;4	uniprot_mouse_proteome	>tr|A3KGU7|A3KGU7_MOUSE Spectrin alpha chain, non-erythrocytic 1 OS=Mus musculus GN=Sptan1 PE=1 SV=1;>sp|P16546|SPTN1_MOUSE Spectrin alpha chain, non-erythrocytic 1 OS=Mus musculus GN=Sptan1 PE=1 SV=4	91	109
A3KGU7;P16546	Sptan1	A3KGU7;P16546	A3KGU7_MOUSE;SPTN1_MOUSE	Spectrin alpha chain, non-erythrocytic 1;Spectrin alpha chain, non-erythrocytic 1	TRUE	HealthyAdj_Middle / Healthy_Proximal	HealthyAdj_Middle	Healthy_Proximal	436	A3KGU7;P16546	572275	441679	-0.373709	0.373709	-22.8204	0.771796	-0.74993	0.74993	-40.5368	0.594632	0	1.12329e-07	1.23384e-06	435	0.138826	Mus musculus	;actin filament capping	;actin binding,calcium ion binding,protein binding,calmodulin binding,spectrin binding,cadherin binding,protein heterodimerization activity	;fascia adherens,microtubule cytoskeleton,membrane,lateral plasma membrane,Z disc,cortical cytoskeleton,cuticular plate,paranode region of axon,myelin sheath,intracellular membrane-bounded organelle,extracellular exosome,extracellular vesicle	tr;sp	1	1;4	uniprot_mouse_proteome	>tr|A3KGU7|A3KGU7_MOUSE Spectrin alpha chain, non-erythrocytic 1 OS=Mus musculus GN=Sptan1 PE=1 SV=1;>sp|P16546|SPTN1_MOUSE Spectrin alpha chain, non-erythrocytic 1 OS=Mus musculus GN=Sptan1 PE=1 SV=4	91	109
A3KGU7;P16546	Sptan1	A3KGU7;P16546	A3KGU7_MOUSE;SPTN1_MOUSE	Spectrin alpha chain, non-erythrocytic 1;Spectrin alpha chain, non-erythrocytic 1	TRUE	Inflamed_Proximal / Healthy_Middle	Inflamed_Proximal	Healthy_Middle	436	A3KGU7;P16546	1.75442e+06	264317	-2.73065	2.73065	-84.9342	0.150658	-3.43771	3.43771	-90.7712	0.0922879	0	1.83827e-72	1.17649e-70	435	0.156384	Mus musculus	;actin filament capping	;actin binding,calcium ion binding,protein binding,calmodulin binding,spectrin binding,cadherin binding,protein heterodimerization activity	;fascia adherens,microtubule cytoskeleton,membrane,lateral plasma membrane,Z disc,cortical cytoskeleton,cuticular plate,paranode region of axon,myelin sheath,intracellular membrane-bounded organelle,extracellular exosome,extracellular vesicle	tr;sp	1	1;4	uniprot_mouse_proteome	>tr|A3KGU7|A3KGU7_MOUSE Spectrin alpha chain, non-erythrocytic 1 OS=Mus musculus GN=Sptan1 PE=1 SV=1;>sp|P16546|SPTN1_MOUSE Spectrin alpha chain, non-erythrocytic 1 OS=Mus musculus GN=Sptan1 PE=1 SV=4	91	109
A3KGU7;P16546	Sptan1	A3KGU7;P16546	A3KGU7_MOUSE;SPTN1_MOUSE	Spectrin alpha chain, non-erythrocytic 1;Spectrin alpha chain, non-erythrocytic 1	TRUE	HealthyAdj_Middle / Healthy_Middle	HealthyAdj_Middle	Healthy_Middle	436	A3KGU7;P16546	1.75442e+06	441679	-1.98992	1.98992	-74.8247	0.251753	-2.95922	2.95922	-87.1417	0.128583	0	7.28346e-66	7.44532e-64	435	0.144165	Mus musculus	;actin filament capping	;actin binding,calcium ion binding,protein binding,calmodulin binding,spectrin binding,cadherin binding,protein heterodimerization activity	;fascia adherens,microtubule cytoskeleton,membrane,lateral plasma membrane,Z disc,cortical cytoskeleton,cuticular plate,paranode region of axon,myelin sheath,intracellular membrane-bounded organelle,extracellular exosome,extracellular vesicle	tr;sp	1	1;4	uniprot_mouse_proteome	>tr|A3KGU7|A3KGU7_MOUSE Spectrin alpha chain, non-erythrocytic 1 OS=Mus musculus GN=Sptan1 PE=1 SV=1;>sp|P16546|SPTN1_MOUSE Spectrin alpha chain, non-erythrocytic 1 OS=Mus musculus GN=Sptan1 PE=1 SV=4	91	109
A3KGU7;P16546	Sptan1	A3KGU7;P16546	A3KGU7_MOUSE;SPTN1_MOUSE	Spectrin alpha chain, non-erythrocytic 1;Spectrin alpha chain, non-erythrocytic 1	TRUE	HealthyAdj_Middle / Inflamed_Proximal	HealthyAdj_Middle	Inflamed_Proximal	436	A3KGU7;P16546	264317	441679	0.740731	0.740731	67.1023	1.67102	0.478491	0.478491	39.3286	1.39329	0	0.00324042	0.0162355	435	0.161445	Mus musculus	;actin filament capping	;actin binding,calcium ion binding,protein binding,calmodulin binding,spectrin binding,cadherin binding,protein heterodimerization activity	;fascia adherens,microtubule cytoskeleton,membrane,lateral plasma membrane,Z disc,cortical cytoskeleton,cuticular plate,paranode region of axon,myelin sheath,intracellular membrane-bounded organelle,extracellular exosome,extracellular vesicle	tr;sp	1	1;4	uniprot_mouse_proteome	>tr|A3KGU7|A3KGU7_MOUSE Spectrin alpha chain, non-erythrocytic 1 OS=Mus musculus GN=Sptan1 PE=1 SV=1;>sp|P16546|SPTN1_MOUSE Spectrin alpha chain, non-erythrocytic 1 OS=Mus musculus GN=Sptan1 PE=1 SV=4	91	109
A4QPC5	Cma1	A4QPC5	A4QPC5_MOUSE	Chymase	TRUE	Healthy_Middle / Healthy_Proximal	Healthy_Middle	Healthy_Proximal	65	A4QPC5	571851	247794	-1.2065	1.2065	-56.6681	0.433319	-0.633584	0.633584	-35.5427	0.644573	0	0.218323	0.0940934	64	0.505699	Mus musculus				tr	1	1	uniprot_mouse_proteome	>tr|A4QPC5|A4QPC5_MOUSE Chymase OS=Mus musculus GN=Cma1 PE=1 SV=1	11	13
A4QPC5	Cma1	A4QPC5	A4QPC5_MOUSE	Chymase	TRUE	Inflamed_Proximal / Healthy_Proximal	Inflamed_Proximal	Healthy_Proximal	52	A4QPC5	571851	1.36329e+06	1.25338	1.25338	138.399	2.38399	6.11419	6.11419	6827.16	69.2716	0	5.74764e-15	1.9124e-13	51	0.554359	Mus musculus				tr	1	1	uniprot_mouse_proteome	>tr|A4QPC5|A4QPC5_MOUSE Chymase OS=Mus musculus GN=Cma1 PE=1 SV=1	11	13
A4QPC5	Cma1	A4QPC5	A4QPC5_MOUSE	Chymase	TRUE	HealthyAdj_Middle / Healthy_Proximal	HealthyAdj_Middle	Healthy_Proximal	52	A4QPC5	571851	709398	0.310956	0.310956	24.053	1.24053	3.85807	3.85807	1350.09	14.5009	0	1.37202e-06	1.1868e-05	51	0.698647	Mus musculus				tr	1	1	uniprot_mouse_proteome	>tr|A4QPC5|A4QPC5_MOUSE Chymase OS=Mus musculus GN=Cma1 PE=1 SV=1	11	13
A4QPC5	Cma1	A4QPC5	A4QPC5_MOUSE	Chymase	TRUE	Inflamed_Proximal / Healthy_Middle	Inflamed_Proximal	Healthy_Middle	52	A4QPC5	247794	1.36329e+06	2.45988	2.45988	450.169	5.50169	6.26196	6.26196	7574.26	76.7426	0	2.78075e-15	1.94147e-14	51	0.556501	Mus musculus				tr	1	1	uniprot_mouse_proteome	>tr|A4QPC5|A4QPC5_MOUSE Chymase OS=Mus musculus GN=Cma1 PE=1 SV=1	11	13
A4QPC5	Cma1	A4QPC5	A4QPC5_MOUSE	Chymase	TRUE	HealthyAdj_Middle / Healthy_Middle	HealthyAdj_Middle	Healthy_Middle	52	A4QPC5	247794	709398	1.51745	1.51745	186.285	2.86285	4.00584	4.00584	1506.49	16.0649	0	6.79088e-07	1.64845e-06	51	0.700155	Mus musculus				tr	1	1	uniprot_mouse_proteome	>tr|A4QPC5|A4QPC5_MOUSE Chymase OS=Mus musculus GN=Cma1 PE=1 SV=1	11	13
A4QPC5	Cma1	A4QPC5	A4QPC5_MOUSE	Chymase	TRUE	HealthyAdj_Middle / Inflamed_Proximal	HealthyAdj_Middle	Inflamed_Proximal	52	A4QPC5	1.36329e+06	709398	-0.942421	0.942421	-47.9641	0.520359	-2.25612	2.25612	-79.0666	0.209334	0	0.000370889	0.00281644	51	0.585907	Mus musculus				tr	1	1	uniprot_mouse_proteome	>tr|A4QPC5|A4QPC5_MOUSE Chymase OS=Mus musculus GN=Cma1 PE=1 SV=1	11	13
A8DUK4	Hbbt1	A8DUK4	A8DUK4_MOUSE	Beta-globin	TRUE	Healthy_Middle / Healthy_Proximal	Healthy_Middle	Healthy_Proximal	75	A8DUK4	1.45034e+06	1.2139e+06	-0.256747	0.256747	-16.3027	0.836973	-0.0669595	0.0669595	-4.53522	0.954648	0	0.7925	0.254869	74	0.251921	Mus musculus	oxygen transport,cellular oxidant detoxification	oxygen transporter activity,iron ion binding,oxygen binding,heme binding,hemoglobin binding,peroxidase activity,haptoglobin binding	extracellular space,hemoglobin complex,haptoglobin-hemoglobin complex,extracellular exosome,blood microparticle	tr	1	1	uniprot_mouse_proteome	>tr|A8DUK4|A8DUK4_MOUSE Beta-globin OS=Mus musculus GN=Hbbt1 PE=1 SV=1	9	15
A8DUK4	Hbbt1	A8DUK4	A8DUK4_MOUSE	Beta-globin	TRUE	Inflamed_Proximal / Healthy_Proximal	Inflamed_Proximal	Healthy_Proximal	60	A8DUK4	1.45034e+06	703747	-1.04327	1.04327	-51.4772	0.485228	-0.848818	0.848818	-44.476	0.55524	0	0.0161313	0.0296313	59	0.339807	Mus musculus	oxygen transport,cellular oxidant detoxification	oxygen transporter activity,iron ion binding,oxygen binding,heme binding,hemoglobin binding,peroxidase activity,haptoglobin binding	extracellular space,hemoglobin complex,haptoglobin-hemoglobin complex,extracellular exosome,blood microparticle	tr	1	1	uniprot_mouse_proteome	>tr|A8DUK4|A8DUK4_MOUSE Beta-globin OS=Mus musculus GN=Hbbt1 PE=1 SV=1	9	15
A8DUK4	Hbbt1	A8DUK4	A8DUK4_MOUSE	Beta-globin	TRUE	HealthyAdj_Middle / Healthy_Proximal	HealthyAdj_Middle	Healthy_Proximal	60	A8DUK4	1.45034e+06	728562	-0.993271	0.993271	-49.7662	0.502338	-1.35916	1.35916	-61.0192	0.389808	0	3.80337e-08	4.61743e-07	59	0.213321	Mus musculus	oxygen transport,cellular oxidant detoxification	oxygen transporter activity,iron ion binding,oxygen binding,heme binding,hemoglobin binding,peroxidase activity,haptoglobin binding	extracellular space,hemoglobin complex,haptoglobin-hemoglobin complex,extracellular exosome,blood microparticle	tr	1	1	uniprot_mouse_proteome	>tr|A8DUK4|A8DUK4_MOUSE Beta-globin OS=Mus musculus GN=Hbbt1 PE=1 SV=1	9	15
A8DUK4	Hbbt1	A8DUK4	A8DUK4_MOUSE	Beta-globin	TRUE	Inflamed_Proximal / Healthy_Middle	Inflamed_Proximal	Healthy_Middle	60	A8DUK4	1.2139e+06	703747	-0.78652	0.78652	-42.0259	0.579741	-0.773353	0.773353	-41.4944	0.585056	0	0.0522929	0.020798	59	0.38718	Mus musculus	oxygen transport,cellular oxidant detoxification	oxygen transporter activity,iron ion binding,oxygen binding,heme binding,hemoglobin binding,peroxidase activity,haptoglobin binding	extracellular space,hemoglobin complex,haptoglobin-hemoglobin complex,extracellular exosome,blood microparticle	tr	1	1	uniprot_mouse_proteome	>tr|A8DUK4|A8DUK4_MOUSE Beta-globin OS=Mus musculus GN=Hbbt1 PE=1 SV=1	9	15
A8DUK4	Hbbt1	A8DUK4	A8DUK4_MOUSE	Beta-globin	TRUE	HealthyAdj_Middle / Healthy_Middle	HealthyAdj_Middle	Healthy_Middle	60	A8DUK4	1.2139e+06	728562	-0.736524	0.736524	-39.9816	0.600184	-1.2837	1.2837	-58.9259	0.410741	0	1.43154e-05	2.45712e-05	59	0.269025	Mus musculus	oxygen transport,cellular oxidant detoxification	oxygen transporter activity,iron ion binding,oxygen binding,heme binding,hemoglobin binding,peroxidase activity,haptoglobin binding	extracellular space,hemoglobin complex,haptoglobin-hemoglobin complex,extracellular exosome,blood microparticle	tr	1	1	uniprot_mouse_proteome	>tr|A8DUK4|A8DUK4_MOUSE Beta-globin OS=Mus musculus GN=Hbbt1 PE=1 SV=1	9	15
A8DUK4	Hbbt1	A8DUK4	A8DUK4_MOUSE	Beta-globin	TRUE	HealthyAdj_Middle / Inflamed_Proximal	HealthyAdj_Middle	Inflamed_Proximal	60	A8DUK4	703747	728562	0.0499958	0.0499958	3.52619	1.03526	-0.510345	0.510345	-29.7945	0.702055	0	0.154301	0.221867	59	0.350705	Mus musculus	oxygen transport,cellular oxidant detoxification	oxygen transporter activity,iron ion binding,oxygen binding,heme binding,hemoglobin binding,peroxidase activity,haptoglobin binding	extracellular space,hemoglobin complex,haptoglobin-hemoglobin complex,extracellular exosome,blood microparticle	tr	1	1	uniprot_mouse_proteome	>tr|A8DUK4|A8DUK4_MOUSE Beta-globin OS=Mus musculus GN=Hbbt1 PE=1 SV=1	9	15
B1AQR8;G3X9T7;O08573;O08573-2;O08573-3	Lgals9	B1AQR8;G3X9T7;O08573;O08573-2;O08573-3	B1AQR8_MOUSE;G3X9T7_MOUSE;LEG9_MOUSE;LEG9_MOUSE;LEG9_MOUSE	Galectin;Galectin;Galectin-9;Isoform 2 of Galectin-9;Isoform 3 of Galectin-9	TRUE	Healthy_Middle / Healthy_Proximal	Healthy_Middle	Healthy_Proximal	60	B1AQR8;G3X9T7;O08573;O08573-2;O08573-3	659214	212316	-1.63453	1.63453	-67.7925	0.322075	-1.3409	1.3409	-60.5225	0.394775	0	4.06326e-06	1.02716e-05	59	0.261744	Mus musculus	;;positive regulation of cytokine production,immune system process,chemotaxis,heterophilic cell-cell adhesion via plasma membrane cell adhesion molecules,female pregnancy,positive regulation of gene expression,negative regulation of gene expression,positive regulation of pathway-restricted SMAD protein phosphorylation,response to lipopolysaccharide,negative regulation of interferon-gamma producti…	;;receptor binding,protein binding,galactoside binding,enzyme binding,carbohydrate binding,protein serine/threonine kinase activator activity;;	;;extracellular region,intracellular,nucleus,cytoplasm,cytosol;;	tr;tr;sp;sp;sp	1;1;1;;	1;1;1;;	uniprot_mouse_proteome	>tr|B1AQR8|B1AQR8_MOUSE Galectin OS=Mus musculus GN=Lgals9 PE=1 SV=1;>tr|G3X9T7|G3X9T7_MOUSE Galectin OS=Mus musculus GN=Lgals9 PE=1 SV=1;>sp|O08573|LEG9_MOUSE Galectin-9 OS=Mus musculus GN=Lgals9 PE=1 SV=1;>sp|O08573-2|LEG9_MOUSE Isoform 2 of Galectin-9 OS=Mus musculus GN=Lgals9;>sp|O08573-3|LEG9_MOUSE Isoform 3 of Galectin-9 OS=Mus musculus GN=Lgals9	9	12
B1AQR8;G3X9T7;O08573;O08573-2;O08573-3	Lgals9	B1AQR8;G3X9T7;O08573;O08573-2;O08573-3	B1AQR8_MOUSE;G3X9T7_MOUSE;LEG9_MOUSE;LEG9_MOUSE;LEG9_MOUSE	Galectin;Galectin;Galectin-9;Isoform 2 of Galectin-9;Isoform 3 of Galectin-9	TRUE	Inflamed_Proximal / Healthy_Proximal	Inflamed_Proximal	Healthy_Proximal	48	B1AQR8;G3X9T7;O08573;O08573-2;O08573-3	659214	1.02848e+06	0.641694	0.641694	56.016	1.56016	0.823855	0.823855	77.013	1.77013	0	0.00102988	0.00356442	47	0.232937	Mus musculus	;;positive regulation of cytokine production,immune system process,chemotaxis,heterophilic cell-cell adhesion via plasma membrane cell adhesion molecules,female pregnancy,positive regulation of gene expression,negative regulation of gene expression,positive regulation of pathway-restricted SMAD protein phosphorylation,response to lipopolysaccharide,negative regulation of interferon-gamma producti…	;;receptor binding,protein binding,galactoside binding,enzyme binding,carbohydrate binding,protein serine/threonine kinase activator activity;;	;;extracellular region,intracellular,nucleus,cytoplasm,cytosol;;	tr;tr;sp;sp;sp	1;1;1;;	1;1;1;;	uniprot_mouse_proteome	>tr|B1AQR8|B1AQR8_MOUSE Galectin OS=Mus musculus GN=Lgals9 PE=1 SV=1;>tr|G3X9T7|G3X9T7_MOUSE Galectin OS=Mus musculus GN=Lgals9 PE=1 SV=1;>sp|O08573|LEG9_MOUSE Galectin-9 OS=Mus musculus GN=Lgals9 PE=1 SV=1;>sp|O08573-2|LEG9_MOUSE Isoform 2 of Galectin-9 OS=Mus musculus GN=Lgals9;>sp|O08573-3|LEG9_MOUSE Isoform 3 of Galectin-9 OS=Mus musculus GN=Lgals9	9	12
B1AQR8;G3X9T7;O08573;O08573-2;O08573-3	Lgals9	B1AQR8;G3X9T7;O08573;O08573-2;O08573-3	B1AQR8_MOUSE;G3X9T7_MOUSE;LEG9_MOUSE;LEG9_MOUSE;LEG9_MOUSE	Galectin;Galectin;Galectin-9;Isoform 2 of Galectin-9;Isoform 3 of Galectin-9	TRUE	HealthyAdj_Middle / Healthy_Proximal	HealthyAdj_Middle	Healthy_Proximal	48	B1AQR8;G3X9T7;O08573;O08573-2;O08573-3	659214	814320	0.304848	0.304848	23.5289	1.23529	0.440762	0.440762	35.7321	1.35732	0	0.0552483	0.057927	47	0.221875	Mus musculus	;;positive regulation of cytokine production,immune system process,chemotaxis,heterophilic cell-cell adhesion via plasma membrane cell adhesion molecules,female pregnancy,positive regulation of gene expression,negative regulation of gene expression,positive regulation of pathway-restricted SMAD protein phosphorylation,response to lipopolysaccharide,negative regulation of interferon-gamma producti…	;;receptor binding,protein binding,galactoside binding,enzyme binding,carbohydrate binding,protein serine/threonine kinase activator activity;;	;;extracellular region,intracellular,nucleus,cytoplasm,cytosol;;	tr;tr;sp;sp;sp	1;1;1;;	1;1;1;;	uniprot_mouse_proteome	>tr|B1AQR8|B1AQR8_MOUSE Galectin OS=Mus musculus GN=Lgals9 PE=1 SV=1;>tr|G3X9T7|G3X9T7_MOUSE Galectin OS=Mus musculus GN=Lgals9 PE=1 SV=1;>sp|O08573|LEG9_MOUSE Galectin-9 OS=Mus musculus GN=Lgals9 PE=1 SV=1;>sp|O08573-2|LEG9_MOUSE Isoform 2 of Galectin-9 OS=Mus musculus GN=Lgals9;>sp|O08573-3|LEG9_MOUSE Isoform 3 of Galectin-9 OS=Mus musculus GN=Lgals9	9	12
B1AQR8;G3X9T7;O08573;O08573-2;O08573-3	Lgals9	B1AQR8;G3X9T7;O08573;O08573-2;O08573-3	B1AQR8_MOUSE;G3X9T7_MOUSE;LEG9_MOUSE;LEG9_MOUSE;LEG9_MOUSE	Galectin;Galectin;Galectin-9;Isoform 2 of Galectin-9;Isoform 3 of Galectin-9	TRUE	Inflamed_Proximal / Healthy_Middle	Inflamed_Proximal	Healthy_Middle	48	B1AQR8;G3X9T7;O08573;O08573-2;O08573-3	212316	1.02848e+06	2.27623	2.27623	384.409	4.84409	2.59658	2.59658	504.851	6.04851	0	1.69821e-15	1.24212e-14	47	0.220155	Mus musculus	;;positive regulation of cytokine production,immune system process,chemotaxis,heterophilic cell-cell adhesion via plasma membrane cell adhesion molecules,female pregnancy,positive regulation of gene expression,negative regulation of gene expression,positive regulation of pathway-restricted SMAD protein phosphorylation,response to lipopolysaccharide,negative regulation of interferon-gamma producti…	;;receptor binding,protein binding,galactoside binding,enzyme binding,carbohydrate binding,protein serine/threonine kinase activator activity;;	;;extracellular region,intracellular,nucleus,cytoplasm,cytosol;;	tr;tr;sp;sp;sp	1;1;1;;	1;1;1;;	uniprot_mouse_proteome	>tr|B1AQR8|B1AQR8_MOUSE Galectin OS=Mus musculus GN=Lgals9 PE=1 SV=1;>tr|G3X9T7|G3X9T7_MOUSE Galectin OS=Mus musculus GN=Lgals9 PE=1 SV=1;>sp|O08573|LEG9_MOUSE Galectin-9 OS=Mus musculus GN=Lgals9 PE=1 SV=1;>sp|O08573-2|LEG9_MOUSE Isoform 2 of Galectin-9 OS=Mus musculus GN=Lgals9;>sp|O08573-3|LEG9_MOUSE Isoform 3 of Galectin-9 OS=Mus musculus GN=Lgals9	9	12
B1AQR8;G3X9T7;O08573;O08573-2;O08573-3	Lgals9	B1AQR8;G3X9T7;O08573;O08573-2;O08573-3	B1AQR8_MOUSE;G3X9T7_MOUSE;LEG9_MOUSE;LEG9_MOUSE;LEG9_MOUSE	Galectin;Galectin;Galectin-9;Isoform 2 of Galectin-9;Isoform 3 of Galectin-9	TRUE	HealthyAdj_Middle / Healthy_Middle	HealthyAdj_Middle	Healthy_Middle	48	B1AQR8;G3X9T7;O08573;O08573-2;O08573-3	212316	814320	1.93938	1.93938	283.541	3.83541	2.21349	2.21349	363.795	4.63795	0	6.36881e-14	5.32664e-13	47	0.208605	Mus musculus	;;positive regulation of cytokine production,immune system process,chemotaxis,heterophilic cell-cell adhesion via plasma membrane cell adhesion molecules,female pregnancy,positive regulation of gene expression,negative regulation of gene expression,positive regulation of pathway-restricted SMAD protein phosphorylation,response to lipopolysaccharide,negative regulation of interferon-gamma producti…	;;receptor binding,protein binding,galactoside binding,enzyme binding,carbohydrate binding,protein serine/threonine kinase activator activity;;	;;extracellular region,intracellular,nucleus,cytoplasm,cytosol;;	tr;tr;sp;sp;sp	1;1;1;;	1;1;1;;	uniprot_mouse_proteome	>tr|B1AQR8|B1AQR8_MOUSE Galectin OS=Mus musculus GN=Lgals9 PE=1 SV=1;>tr|G3X9T7|G3X9T7_MOUSE Galectin OS=Mus musculus GN=Lgals9 PE=1 SV=1;>sp|O08573|LEG9_MOUSE Galectin-9 OS=Mus musculus GN=Lgals9 PE=1 SV=1;>sp|O08573-2|LEG9_MOUSE Isoform 2 of Galectin-9 OS=Mus musculus GN=Lgals9;>sp|O08573-3|LEG9_MOUSE Isoform 3 of Galectin-9 OS=Mus musculus GN=Lgals9	9	12
B1AQR8;G3X9T7;O08573;O08573-2;O08573-3	Lgals9	B1AQR8;G3X9T7;O08573;O08573-2;O08573-3	B1AQR8_MOUSE;G3X9T7_MOUSE;LEG9_MOUSE;LEG9_MOUSE;LEG9_MOUSE	Galectin;Galectin;Galectin-9;Isoform 2 of Galectin-9;Isoform 3 of Galectin-9	TRUE	HealthyAdj_Middle / Inflamed_Proximal	HealthyAdj_Middle	Inflamed_Proximal	48	B1AQR8;G3X9T7;O08573;O08573-2;O08573-3	1.02848e+06	814320	-0.336846	0.336846	-20.8229	0.791771	-0.383093	0.383093	-23.3208	0.766792	0	0.0998223	0.170823	47	0.225804	Mus musculus	;;positive regulation of cytokine production,immune system process,chemotaxis,heterophilic cell-cell adhesion via plasma membrane cell adhesion molecules,female pregnancy,positive regulation of gene expression,negative regulation of gene expression,positive regulation of pathway-restricted SMAD protein phosphorylation,response to lipopolysaccharide,negative regulation of interferon-gamma producti…	;;receptor binding,protein binding,galactoside binding,enzyme binding,carbohydrate binding,protein serine/threonine kinase activator activity;;	;;extracellular region,intracellular,nucleus,cytoplasm,cytosol;;	tr;tr;sp;sp;sp	1;1;1;;	1;1;1;;	uniprot_mouse_proteome	>tr|B1AQR8|B1AQR8_MOUSE Galectin OS=Mus musculus GN=Lgals9 PE=1 SV=1;>tr|G3X9T7|G3X9T7_MOUSE Galectin OS=Mus musculus GN=Lgals9 PE=1 SV=1;>sp|O08573|LEG9_MOUSE Galectin-9 OS=Mus musculus GN=Lgals9 PE=1 SV=1;>sp|O08573-2|LEG9_MOUSE Isoform 2 of Galectin-9 OS=Mus musculus GN=Lgals9;>sp|O08573-3|LEG9_MOUSE Isoform 3 of Galectin-9 OS=Mus musculus GN=Lgals9	9	12
B1ARA3;B1ARA5;P61255	Rpl26	B1ARA3;B1ARA5;P61255	B1ARA3_MOUSE;B1ARA5_MOUSE;RL26_MOUSE	60S ribosomal protein L26 (Fragment);60S ribosomal protein L26;60S ribosomal protein L26	TRUE	Healthy_Middle / Healthy_Proximal	Healthy_Middle	Healthy_Proximal	20	B1ARA3;B1ARA5;P61255	186263	186378	0.000891422	0.000891422	0.0618077	1.00062	0.328611	0.328611	25.5804	1.2558	0	0.378456	0.144201	19	0.355191	Mus musculus	;;cytoplasmic translation,rRNA processing,DNA damage response, signal transduction by p53 class mediator resulting in cell cycle arrest,cellular response to UV,ribosomal large subunit biogenesis,positive regulation of translation,cellular response to ionizing radiation,cellular response to gamma radiation,positive regulation of DNA damage response, signal transduction by p53 class mediator result…	;;RNA binding,structural constituent of ribosome,protein binding,mRNA 5'-UTR binding	;;nucleoplasm,nucleolus,cytoplasm,membrane,cytosolic large ribosomal subunit,cytosolic ribosome,extracellular exosome,ribonucleoprotein complex	tr;tr;sp	1	1	uniprot_mouse_proteome	>tr|B1ARA3|B1ARA3_MOUSE 60S ribosomal protein L26 (Fragment) OS=Mus musculus GN=Rpl26 PE=1 SV=1;>tr|B1ARA5|B1ARA5_MOUSE 60S ribosomal protein L26 OS=Mus musculus GN=Rpl26 PE=1 SV=1;>sp|P61255|RL26_MOUSE 60S ribosomal protein L26 OS=Mus musculus GN=Rpl26 PE=1 SV=1	3	4
B1ARA3;B1ARA5;P61255	Rpl26	B1ARA3;B1ARA5;P61255	B1ARA3_MOUSE;B1ARA5_MOUSE;RL26_MOUSE	60S ribosomal protein L26 (Fragment);60S ribosomal protein L26;60S ribosomal protein L26	TRUE	Inflamed_Proximal / Healthy_Proximal	Inflamed_Proximal	Healthy_Proximal	16	B1ARA3;B1ARA5;P61255	186263	324799	0.802203	0.802203	74.3762	1.74376	1.0712	1.0712	110.118	2.10118	0	0.0185921	0.0324033	15	0.393414	Mus musculus	;;cytoplasmic translation,rRNA processing,DNA damage response, signal transduction by p53 class mediator resulting in cell cycle arrest,cellular response to UV,ribosomal large subunit biogenesis,positive regulation of translation,cellular response to ionizing radiation,cellular response to gamma radiation,positive regulation of DNA damage response, signal transduction by p53 class mediator result…	;;RNA binding,structural constituent of ribosome,protein binding,mRNA 5'-UTR binding	;;nucleoplasm,nucleolus,cytoplasm,membrane,cytosolic large ribosomal subunit,cytosolic ribosome,extracellular exosome,ribonucleoprotein complex	tr;tr;sp	1	1	uniprot_mouse_proteome	>tr|B1ARA3|B1ARA3_MOUSE 60S ribosomal protein L26 (Fragment) OS=Mus musculus GN=Rpl26 PE=1 SV=1;>tr|B1ARA5|B1ARA5_MOUSE 60S ribosomal protein L26 OS=Mus musculus GN=Rpl26 PE=1 SV=1;>sp|P61255|RL26_MOUSE 60S ribosomal protein L26 OS=Mus musculus GN=Rpl26 PE=1 SV=1	3	4
B1ARA3;B1ARA5;P61255	Rpl26	B1ARA3;B1ARA5;P61255	B1ARA3_MOUSE;B1ARA5_MOUSE;RL26_MOUSE	60S ribosomal protein L26 (Fragment);60S ribosomal protein L26;60S ribosomal protein L26	TRUE	HealthyAdj_Middle / Healthy_Proximal	HealthyAdj_Middle	Healthy_Proximal	16	B1ARA3;B1ARA5;P61255	186263	482128	1.37207	1.37207	158.842	2.58842	2.00153	2.00153	300.425	4.00425	0	0.000234389	0.000898599	15	0.405212	Mus musculus	;;cytoplasmic translation,rRNA processing,DNA damage response, signal transduction by p53 class mediator resulting in cell cycle arrest,cellular response to UV,ribosomal large subunit biogenesis,positive regulation of translation,cellular response to ionizing radiation,cellular response to gamma radiation,positive regulation of DNA damage response, signal transduction by p53 class mediator result…	;;RNA binding,structural constituent of ribosome,protein binding,mRNA 5'-UTR binding	;;nucleoplasm,nucleolus,cytoplasm,membrane,cytosolic large ribosomal subunit,cytosolic ribosome,extracellular exosome,ribonucleoprotein complex	tr;tr;sp	1	1	uniprot_mouse_proteome	>tr|B1ARA3|B1ARA3_MOUSE 60S ribosomal protein L26 (Fragment) OS=Mus musculus GN=Rpl26 PE=1 SV=1;>tr|B1ARA5|B1ARA5_MOUSE 60S ribosomal protein L26 OS=Mus musculus GN=Rpl26 PE=1 SV=1;>sp|P61255|RL26_MOUSE 60S ribosomal protein L26 OS=Mus musculus GN=Rpl26 PE=1 SV=1	3	4
B1ARA3;B1ARA5;P61255	Rpl26	B1ARA3;B1ARA5;P61255	B1ARA3_MOUSE;B1ARA5_MOUSE;RL26_MOUSE	60S ribosomal protein L26 (Fragment);60S ribosomal protein L26;60S ribosomal protein L26	TRUE	Inflamed_Proximal / Healthy_Middle	Inflamed_Proximal	Healthy_Middle	16	B1ARA3;B1ARA5;P61255	186378	324799	0.801312	0.801312	74.2685	1.74269	0.70181	0.70181	62.6544	1.62654	0	0.0664867	0.0252157	15	0.343582	Mus musculus	;;cytoplasmic translation,rRNA processing,DNA damage response, signal transduction by p53 class mediator resulting in cell cycle arrest,cellular response to UV,ribosomal large subunit biogenesis,positive regulation of translation,cellular response to ionizing radiation,cellular response to gamma radiation,positive regulation of DNA damage response, signal transduction by p53 class mediator result…	;;RNA binding,structural constituent of ribosome,protein binding,mRNA 5'-UTR binding	;;nucleoplasm,nucleolus,cytoplasm,membrane,cytosolic large ribosomal subunit,cytosolic ribosome,extracellular exosome,ribonucleoprotein complex	tr;tr;sp	1	1	uniprot_mouse_proteome	>tr|B1ARA3|B1ARA3_MOUSE 60S ribosomal protein L26 (Fragment) OS=Mus musculus GN=Rpl26 PE=1 SV=1;>tr|B1ARA5|B1ARA5_MOUSE 60S ribosomal protein L26 OS=Mus musculus GN=Rpl26 PE=1 SV=1;>sp|P61255|RL26_MOUSE 60S ribosomal protein L26 OS=Mus musculus GN=Rpl26 PE=1 SV=1	3	4
B1ARA3;B1ARA5;P61255	Rpl26	B1ARA3;B1ARA5;P61255	B1ARA3_MOUSE;B1ARA5_MOUSE;RL26_MOUSE	60S ribosomal protein L26 (Fragment);60S ribosomal protein L26;60S ribosomal protein L26	TRUE	HealthyAdj_Middle / Healthy_Middle	HealthyAdj_Middle	Healthy_Middle	16	B1ARA3;B1ARA5;P61255	186378	482128	1.37118	1.37118	158.682	2.58682	1.63214	1.63214	209.973	3.09973	0	5.37807e-07	1.32599e-06	15	0.192115	Mus musculus	;;cytoplasmic translation,rRNA processing,DNA damage response, signal transduction by p53 class mediator resulting in cell cycle arrest,cellular response to UV,ribosomal large subunit biogenesis,positive regulation of translation,cellular response to ionizing radiation,cellular response to gamma radiation,positive regulation of DNA damage response, signal transduction by p53 class mediator result…	;;RNA binding,structural constituent of ribosome,protein binding,mRNA 5'-UTR binding	;;nucleoplasm,nucleolus,cytoplasm,membrane,cytosolic large ribosomal subunit,cytosolic ribosome,extracellular exosome,ribonucleoprotein complex	tr;tr;sp	1	1	uniprot_mouse_proteome	>tr|B1ARA3|B1ARA3_MOUSE 60S ribosomal protein L26 (Fragment) OS=Mus musculus GN=Rpl26 PE=1 SV=1;>tr|B1ARA5|B1ARA5_MOUSE 60S ribosomal protein L26 OS=Mus musculus GN=Rpl26 PE=1 SV=1;>sp|P61255|RL26_MOUSE 60S ribosomal protein L26 OS=Mus musculus GN=Rpl26 PE=1 SV=1	3	4
B1ARA3;B1ARA5;P61255	Rpl26	B1ARA3;B1ARA5;P61255	B1ARA3_MOUSE;B1ARA5_MOUSE;RL26_MOUSE	60S ribosomal protein L26 (Fragment);60S ribosomal protein L26;60S ribosomal protein L26	TRUE	HealthyAdj_Middle / Inflamed_Proximal	HealthyAdj_Middle	Inflamed_Proximal	16	B1ARA3;B1ARA5;P61255	324799	482128	0.56987	0.56987	48.439	1.48439	0.930332	0.930332	90.5714	1.90571	0	0.0244977	0.07108	15	0.360625	Mus musculus	;;cytoplasmic translation,rRNA processing,DNA damage response, signal transduction by p53 class mediator resulting in cell cycle arrest,cellular response to UV,ribosomal large subunit biogenesis,positive regulation of translation,cellular response to ionizing radiation,cellular response to gamma radiation,positive regulation of DNA damage response, signal transduction by p53 class mediator result…	;;RNA binding,structural constituent of ribosome,protein binding,mRNA 5'-UTR binding	;;nucleoplasm,nucleolus,cytoplasm,membrane,cytosolic large ribosomal subunit,cytosolic ribosome,extracellular exosome,ribonucleoprotein complex	tr;tr;sp	1	1	uniprot_mouse_proteome	>tr|B1ARA3|B1ARA3_MOUSE 60S ribosomal protein L26 (Fragment) OS=Mus musculus GN=Rpl26 PE=1 SV=1;>tr|B1ARA5|B1ARA5_MOUSE 60S ribosomal protein L26 OS=Mus musculus GN=Rpl26 PE=1 SV=1;>sp|P61255|RL26_MOUSE 60S ribosomal protein L26 OS=Mus musculus GN=Rpl26 PE=1 SV=1	3	4
B1AXN9;P18654	Rps6ka3	B1AXN9;P18654	B1AXN9_MOUSE;KS6A3_MOUSE	Ribosomal protein S6 kinase alpha-3	TRUE	Healthy_Middle / Healthy_Proximal	Healthy_Middle	Healthy_Proximal	115	B1AXN9;P18654	235039	240215	0.0314244	0.0314244	2.20207	1.02202	0.63928	0.63928	55.7552	1.55755	0	4.36338e-05	8.2874e-05	114	0.149706	Mus musculus	;toll-like receptor signaling pathway,protein phosphorylation,apoptotic process,cell cycle,response to lipopolysaccharide,intracellular signal transduction,negative regulation of cysteine-type endopeptidase activity involved in apoptotic process,positive regulation of transcription from RNA polymerase II promoter	;magnesium ion binding,protein serine/threonine kinase activity,protein binding,ATP binding,protein kinase binding,cysteine-type endopeptidase inhibitor activity involved in apoptotic process	;nucleus,cytoplasm	tr;sp	1	1;2	uniprot_mouse_proteome	>tr|B1AXN9|B1AXN9_MOUSE Ribosomal protein S6 kinase alpha-3 OS=Mus musculus GN=Rps6ka3 PE=1 SV=1;>sp|P18654|KS6A3_MOUSE Ribosomal protein S6 kinase alpha-3 OS=Mus musculus GN=Rps6ka3 PE=1 SV=2	16	23
B1AXN9;P18654	Rps6ka3	B1AXN9;P18654	B1AXN9_MOUSE;KS6A3_MOUSE	Ribosomal protein S6 kinase alpha-3	TRUE	Inflamed_Proximal / Healthy_Proximal	Inflamed_Proximal	Healthy_Proximal	92	B1AXN9;P18654	235039	196068	-0.261546	0.261546	-16.5807	0.834193	-0.623966	0.623966	-35.1115	0.648885	0	0.00756054	0.0166696	91	0.227144	Mus musculus	;toll-like receptor signaling pathway,protein phosphorylation,apoptotic process,cell cycle,response to lipopolysaccharide,intracellular signal transduction,negative regulation of cysteine-type endopeptidase activity involved in apoptotic process,positive regulation of transcription from RNA polymerase II promoter	;magnesium ion binding,protein serine/threonine kinase activity,protein binding,ATP binding,protein kinase binding,cysteine-type endopeptidase inhibitor activity involved in apoptotic process	;nucleus,cytoplasm	tr;sp	1	1;2	uniprot_mouse_proteome	>tr|B1AXN9|B1AXN9_MOUSE Ribosomal protein S6 kinase alpha-3 OS=Mus musculus GN=Rps6ka3 PE=1 SV=1;>sp|P18654|KS6A3_MOUSE Ribosomal protein S6 kinase alpha-3 OS=Mus musculus GN=Rps6ka3 PE=1 SV=2	16	23
B1AXN9;P18654	Rps6ka3	B1AXN9;P18654	B1AXN9_MOUSE;KS6A3_MOUSE	Ribosomal protein S6 kinase alpha-3	TRUE	HealthyAdj_Middle / Healthy_Proximal	HealthyAdj_Middle	Healthy_Proximal	92	B1AXN9;P18654	235039	187682	-0.324612	0.324612	-20.1487	0.798513	-0.510596	0.510596	-29.8067	0.701933	0	0.0292229	0.0382997	91	0.229213	Mus musculus	;toll-like receptor signaling pathway,protein phosphorylation,apoptotic process,cell cycle,response to lipopolysaccharide,intracellular signal transduction,negative regulation of cysteine-type endopeptidase activity involved in apoptotic process,positive regulation of transcription from RNA polymerase II promoter	;magnesium ion binding,protein serine/threonine kinase activity,protein binding,ATP binding,protein kinase binding,cysteine-type endopeptidase inhibitor activity involved in apoptotic process	;nucleus,cytoplasm	tr;sp	1	1;2	uniprot_mouse_proteome	>tr|B1AXN9|B1AXN9_MOUSE Ribosomal protein S6 kinase alpha-3 OS=Mus musculus GN=Rps6ka3 PE=1 SV=1;>sp|P18654|KS6A3_MOUSE Ribosomal protein S6 kinase alpha-3 OS=Mus musculus GN=Rps6ka3 PE=1 SV=2	16	23
B1AXN9;P18654	Rps6ka3	B1AXN9;P18654	B1AXN9_MOUSE;KS6A3_MOUSE	Ribosomal protein S6 kinase alpha-3	TRUE	Inflamed_Proximal / Healthy_Middle	Inflamed_Proximal	Healthy_Middle	92	B1AXN9;P18654	240215	196068	-0.292971	0.292971	-18.378	0.81622	-1.33312	1.33312	-60.3091	0.396909	0	3.12706e-11	1.31955e-10	91	0.175444	Mus musculus	;toll-like receptor signaling pathway,protein phosphorylation,apoptotic process,cell cycle,response to lipopolysaccharide,intracellular signal transduction,negative regulation of cysteine-type endopeptidase activity involved in apoptotic process,positive regulation of transcription from RNA polymerase II promoter	;magnesium ion binding,protein serine/threonine kinase activity,protein binding,ATP binding,protein kinase binding,cysteine-type endopeptidase inhibitor activity involved in apoptotic process	;nucleus,cytoplasm	tr;sp	1	1;2	uniprot_mouse_proteome	>tr|B1AXN9|B1AXN9_MOUSE Ribosomal protein S6 kinase alpha-3 OS=Mus musculus GN=Rps6ka3 PE=1 SV=1;>sp|P18654|KS6A3_MOUSE Ribosomal protein S6 kinase alpha-3 OS=Mus musculus GN=Rps6ka3 PE=1 SV=2	16	23
B1AXN9;P18654	Rps6ka3	B1AXN9;P18654	B1AXN9_MOUSE;KS6A3_MOUSE	Ribosomal protein S6 kinase alpha-3	TRUE	HealthyAdj_Middle / Healthy_Middle	HealthyAdj_Middle	Healthy_Middle	92	B1AXN9;P18654	240215	187682	-0.356037	0.356037	-21.8692	0.781308	-1.21975	1.21975	-57.0643	0.429357	0	8.64728e-09	3.12321e-08	91	0.191311	Mus musculus	;toll-like receptor signaling pathway,protein phosphorylation,apoptotic process,cell cycle,response to lipopolysaccharide,intracellular signal transduction,negative regulation of cysteine-type endopeptidase activity involved in apoptotic process,positive regulation of transcription from RNA polymerase II promoter	;magnesium ion binding,protein serine/threonine kinase activity,protein binding,ATP binding,protein kinase binding,cysteine-type endopeptidase inhibitor activity involved in apoptotic process	;nucleus,cytoplasm	tr;sp	1	1;2	uniprot_mouse_proteome	>tr|B1AXN9|B1AXN9_MOUSE Ribosomal protein S6 kinase alpha-3 OS=Mus musculus GN=Rps6ka3 PE=1 SV=1;>sp|P18654|KS6A3_MOUSE Ribosomal protein S6 kinase alpha-3 OS=Mus musculus GN=Rps6ka3 PE=1 SV=2	16	23
B1AXN9;P18654	Rps6ka3	B1AXN9;P18654	B1AXN9_MOUSE;KS6A3_MOUSE	Ribosomal protein S6 kinase alpha-3	TRUE	HealthyAdj_Middle / Inflamed_Proximal	HealthyAdj_Middle	Inflamed_Proximal	92	B1AXN9;P18654	196068	187682	-0.0630662	0.0630662	-4.27725	0.957228	0.11337	0.11337	8.17522	1.08175	0	0.643515	0.481151	91	0.242824	Mus musculus	;toll-like receptor signaling pathway,protein phosphorylation,apoptotic process,cell cycle,response to lipopolysaccharide,intracellular signal transduction,negative regulation of cysteine-type endopeptidase activity involved in apoptotic process,positive regulation of transcription from RNA polymerase II promoter	;magnesium ion binding,protein serine/threonine kinase activity,protein binding,ATP binding,protein kinase binding,cysteine-type endopeptidase inhibitor activity involved in apoptotic process	;nucleus,cytoplasm	tr;sp	1	1;2	uniprot_mouse_proteome	>tr|B1AXN9|B1AXN9_MOUSE Ribosomal protein S6 kinase alpha-3 OS=Mus musculus GN=Rps6ka3 PE=1 SV=1;>sp|P18654|KS6A3_MOUSE Ribosomal protein S6 kinase alpha-3 OS=Mus musculus GN=Rps6ka3 PE=1 SV=2	16	23
B1AXY1;P63037	Dnaja1	B1AXY1;P63037	B1AXY1_MOUSE;DNJA1_MOUSE	DnaJ homolog subfamily A member 1 (Fragment);DnaJ homolog subfamily A member 1	TRUE	Healthy_Middle / Healthy_Proximal	Healthy_Middle	Healthy_Proximal	10	B1AXY1;P63037	25315.7	30633.7	0.275089	0.275089	21.0068	1.21007	0.299919	0.299919	23.1075	1.23107	0	0.373133	0.14261	9	0.303784	Mus musculus	;protein folding,spermatogenesis,response to heat,flagellated sperm motility,androgen receptor signaling pathway,negative regulation of protein ubiquitination,positive regulation of ATPase activity,DNA damage response, detection of DNA damage,positive regulation of apoptotic process,negative regulation of apoptotic process,negative regulation of JUN kinase activity,regulation of protein transport…	;G-protein coupled receptor binding,ATPase activator activity,protein binding,ATP binding,Hsp70 protein binding,Tat protein binding,ubiquitin protein ligase binding,metal ion binding,low-density lipoprotein particle receptor binding,unfolded protein binding,chaperone binding,C3HC4-type RING finger domain binding	;nucleus,mitochondrion,endoplasmic reticulum,cytosol,microtubule cytoskeleton,membrane,perinuclear region of cytoplasm,extracellular exosome,ubiquitin ligase complex	tr;sp	1	1	uniprot_mouse_proteome	>tr|B1AXY1|B1AXY1_MOUSE DnaJ homolog subfamily A member 1 (Fragment) OS=Mus musculus GN=Dnaja1 PE=1 SV=1;>sp|P63037|DNJA1_MOUSE DnaJ homolog subfamily A member 1 OS=Mus musculus GN=Dnaja1 PE=1 SV=1	2	2
B1AXY1;P63037	Dnaja1	B1AXY1;P63037	B1AXY1_MOUSE;DNJA1_MOUSE	DnaJ homolog subfamily A member 1 (Fragment);DnaJ homolog subfamily A member 1	TRUE	Inflamed_Proximal / Healthy_Proximal	Inflamed_Proximal	Healthy_Proximal	8	B1AXY1;P63037	25315.7	36786.3	0.539139	0.539139	45.3105	1.4531	0.589116	0.589116	50.4324	1.50432	0	0.151335	0.133789	7	0.343474	Mus musculus	;protein folding,spermatogenesis,response to heat,flagellated sperm motility,androgen receptor signaling pathway,negative regulation of protein ubiquitination,positive regulation of ATPase activity,DNA damage response, detection of DNA damage,positive regulation of apoptotic process,negative regulation of apoptotic process,negative regulation of JUN kinase activity,regulation of protein transport…	;G-protein coupled receptor binding,ATPase activator activity,protein binding,ATP binding,Hsp70 protein binding,Tat protein binding,ubiquitin protein ligase binding,metal ion binding,low-density lipoprotein particle receptor binding,unfolded protein binding,chaperone binding,C3HC4-type RING finger domain binding	;nucleus,mitochondrion,endoplasmic reticulum,cytosol,microtubule cytoskeleton,membrane,perinuclear region of cytoplasm,extracellular exosome,ubiquitin ligase complex	tr;sp	1	1	uniprot_mouse_proteome	>tr|B1AXY1|B1AXY1_MOUSE DnaJ homolog subfamily A member 1 (Fragment) OS=Mus musculus GN=Dnaja1 PE=1 SV=1;>sp|P63037|DNJA1_MOUSE DnaJ homolog subfamily A member 1 OS=Mus musculus GN=Dnaja1 PE=1 SV=1	2	2
B1AXY1;P63037	Dnaja1	B1AXY1;P63037	B1AXY1_MOUSE;DNJA1_MOUSE	DnaJ homolog subfamily A member 1 (Fragment);DnaJ homolog subfamily A member 1	TRUE	HealthyAdj_Middle / Healthy_Proximal	HealthyAdj_Middle	Healthy_Proximal	8	B1AXY1;P63037	25315.7	59302.5	1.22806	1.22806	134.252	2.34252	1.17255	1.17255	125.41	2.2541	0	0.0473969	0.0526887	7	0.460642	Mus musculus	;protein folding,spermatogenesis,response to heat,flagellated sperm motility,androgen receptor signaling pathway,negative regulation of protein ubiquitination,positive regulation of ATPase activity,DNA damage response, detection of DNA damage,positive regulation of apoptotic process,negative regulation of apoptotic process,negative regulation of JUN kinase activity,regulation of protein transport…	;G-protein coupled receptor binding,ATPase activator activity,protein binding,ATP binding,Hsp70 protein binding,Tat protein binding,ubiquitin protein ligase binding,metal ion binding,low-density lipoprotein particle receptor binding,unfolded protein binding,chaperone binding,C3HC4-type RING finger domain binding	;nucleus,mitochondrion,endoplasmic reticulum,cytosol,microtubule cytoskeleton,membrane,perinuclear region of cytoplasm,extracellular exosome,ubiquitin ligase complex	tr;sp	1	1	uniprot_mouse_proteome	>tr|B1AXY1|B1AXY1_MOUSE DnaJ homolog subfamily A member 1 (Fragment) OS=Mus musculus GN=Dnaja1 PE=1 SV=1;>sp|P63037|DNJA1_MOUSE DnaJ homolog subfamily A member 1 OS=Mus musculus GN=Dnaja1 PE=1 SV=1	2	2
B1AXY1;P63037	Dnaja1	B1AXY1;P63037	B1AXY1_MOUSE;DNJA1_MOUSE	DnaJ homolog subfamily A member 1 (Fragment);DnaJ homolog subfamily A member 1	TRUE	Inflamed_Proximal / Healthy_Middle	Inflamed_Proximal	Healthy_Middle	8	B1AXY1;P63037	30633.7	36786.3	0.26405	0.26405	20.0845	1.20085	0.442949	0.442949	35.9381	1.35938	0	0.0531273	0.0210971	7	0.179731	Mus musculus	;protein folding,spermatogenesis,response to heat,flagellated sperm motility,androgen receptor signaling pathway,negative regulation of protein ubiquitination,positive regulation of ATPase activity,DNA damage response, detection of DNA damage,positive regulation of apoptotic process,negative regulation of apoptotic process,negative regulation of JUN kinase activity,regulation of protein transport…	;G-protein coupled receptor binding,ATPase activator activity,protein binding,ATP binding,Hsp70 protein binding,Tat protein binding,ubiquitin protein ligase binding,metal ion binding,low-density lipoprotein particle receptor binding,unfolded protein binding,chaperone binding,C3HC4-type RING finger domain binding	;nucleus,mitochondrion,endoplasmic reticulum,cytosol,microtubule cytoskeleton,membrane,perinuclear region of cytoplasm,extracellular exosome,ubiquitin ligase complex	tr;sp	1	1	uniprot_mouse_proteome	>tr|B1AXY1|B1AXY1_MOUSE DnaJ homolog subfamily A member 1 (Fragment) OS=Mus musculus GN=Dnaja1 PE=1 SV=1;>sp|P63037|DNJA1_MOUSE DnaJ homolog subfamily A member 1 OS=Mus musculus GN=Dnaja1 PE=1 SV=1	2	2
B1AXY1;P63037	Dnaja1	B1AXY1;P63037	B1AXY1_MOUSE;DNJA1_MOUSE	DnaJ homolog subfamily A member 1 (Fragment);DnaJ homolog subfamily A member 1	TRUE	HealthyAdj_Middle / Healthy_Middle	HealthyAdj_Middle	Healthy_Middle	8	B1AXY1;P63037	30633.7	59302.5	0.952974	0.952974	93.5859	1.93586	1.02638	1.02638	103.691	2.03691	0	0.00599774	0.00449708	7	0.252376	Mus musculus	;protein folding,spermatogenesis,response to heat,flagellated sperm motility,androgen receptor signaling pathway,negative regulation of protein ubiquitination,positive regulation of ATPase activity,DNA damage response, detection of DNA damage,positive regulation of apoptotic process,negative regulation of apoptotic process,negative regulation of JUN kinase activity,regulation of protein transport…	;G-protein coupled receptor binding,ATPase activator activity,protein binding,ATP binding,Hsp70 protein binding,Tat protein binding,ubiquitin protein ligase binding,metal ion binding,low-density lipoprotein particle receptor binding,unfolded protein binding,chaperone binding,C3HC4-type RING finger domain binding	;nucleus,mitochondrion,endoplasmic reticulum,cytosol,microtubule cytoskeleton,membrane,perinuclear region of cytoplasm,extracellular exosome,ubiquitin ligase complex	tr;sp	1	1	uniprot_mouse_proteome	>tr|B1AXY1|B1AXY1_MOUSE DnaJ homolog subfamily A member 1 (Fragment) OS=Mus musculus GN=Dnaja1 PE=1 SV=1;>sp|P63037|DNJA1_MOUSE DnaJ homolog subfamily A member 1 OS=Mus musculus GN=Dnaja1 PE=1 SV=1	2	2
B1AXY1;P63037	Dnaja1	B1AXY1;P63037	B1AXY1_MOUSE;DNJA1_MOUSE	DnaJ homolog subfamily A member 1 (Fragment);DnaJ homolog subfamily A member 1	TRUE	HealthyAdj_Middle / Inflamed_Proximal	HealthyAdj_Middle	Inflamed_Proximal	8	B1AXY1;P63037	36786.3	59302.5	0.688924	0.688924	61.208	1.61208	0.583434	0.583434	49.8412	1.49841	0	0.0793197	0.148692	7	0.267615	Mus musculus	;protein folding,spermatogenesis,response to heat,flagellated sperm motility,androgen receptor signaling pathway,negative regulation of protein ubiquitination,positive regulation of ATPase activity,DNA damage response, detection of DNA damage,positive regulation of apoptotic process,negative regulation of apoptotic process,negative regulation of JUN kinase activity,regulation of protein transport…	;G-protein coupled receptor binding,ATPase activator activity,protein binding,ATP binding,Hsp70 protein binding,Tat protein binding,ubiquitin protein ligase binding,metal ion binding,low-density lipoprotein particle receptor binding,unfolded protein binding,chaperone binding,C3HC4-type RING finger domain binding	;nucleus,mitochondrion,endoplasmic reticulum,cytosol,microtubule cytoskeleton,membrane,perinuclear region of cytoplasm,extracellular exosome,ubiquitin ligase complex	tr;sp	1	1	uniprot_mouse_proteome	>tr|B1AXY1|B1AXY1_MOUSE DnaJ homolog subfamily A member 1 (Fragment) OS=Mus musculus GN=Dnaja1 PE=1 SV=1;>sp|P63037|DNJA1_MOUSE DnaJ homolog subfamily A member 1 OS=Mus musculus GN=Dnaja1 PE=1 SV=1	2	2
B1B1A8;Q6PDN3;Q6PDN3-3	Mylk	B1B1A8;Q6PDN3;Q6PDN3-3	B1B1A8_MOUSE;MYLK_MOUSE;MYLK_MOUSE	Myosin light chain kinase, smooth muscle;Myosin light chain kinase, smooth muscle;Isoform 3 of Myosin light chain kinase, smooth muscle	TRUE	Healthy_Middle / Healthy_Proximal	Healthy_Middle	Healthy_Proximal	155	B1B1A8;Q6PDN3;Q6PDN3-3	5316255	2.70966e+06	-0.972297	0.972297	-49.0306	0.509694	-0.891011	0.891011	-46.0764	0.539236	0	3.31205e-13	2.72628e-12	154	0.111437	Mus musculus	;protein phosphorylation,smooth muscle contraction,tonic smooth muscle contraction,positive regulation of cell migration,bleb assembly,cellular response to drug,cellular response to potassium ion,positive regulation of calcium ion transport,aorta smooth muscle tissue morphogenesis,cellular response to calcium ion,cellular hypotonic response,positive regulation of wound healing;	;actin binding,myosin light chain kinase activity,protein binding,calmodulin binding,ATP binding,enzyme binding,metal ion binding;	;stress fiber,cytoplasm,cell-cell junction,lamellipodium,cleavage furrow,extracellular exosome;	tr;sp;sp	1;1;	1;3;	uniprot_mouse_proteome	>tr|B1B1A8|B1B1A8_MOUSE Myosin light chain kinase, smooth muscle OS=Mus musculus GN=Mylk PE=1 SV=1;>sp|Q6PDN3|MYLK_MOUSE Myosin light chain kinase, smooth muscle OS=Mus musculus GN=Mylk PE=1 SV=3;>sp|Q6PDN3-3|MYLK_MOUSE Isoform 3 of Myosin light chain kinase, smooth muscle OS=Mus musculus GN=Mylk	24	31
B1B1A8;Q6PDN3;Q6PDN3-3	Mylk	B1B1A8;Q6PDN3;Q6PDN3-3	B1B1A8_MOUSE;MYLK_MOUSE;MYLK_MOUSE	Myosin light chain kinase, smooth muscle;Myosin light chain kinase, smooth muscle;Isoform 3 of Myosin light chain kinase, smooth muscle	TRUE	Inflamed_Proximal / Healthy_Proximal	Inflamed_Proximal	Healthy_Proximal	124	B1B1A8;Q6PDN3;Q6PDN3-3	5316255	2279174	-1.2219	1.2219	-57.1282	0.428718	-1.24385	1.24385	-57.7756	0.422244	0	1.17315e-16	5.36715e-15	123	0.128877	Mus musculus	;protein phosphorylation,smooth muscle contraction,tonic smooth muscle contraction,positive regulation of cell migration,bleb assembly,cellular response to drug,cellular response to potassium ion,positive regulation of calcium ion transport,aorta smooth muscle tissue morphogenesis,cellular response to calcium ion,cellular hypotonic response,positive regulation of wound healing;	;actin binding,myosin light chain kinase activity,protein binding,calmodulin binding,ATP binding,enzyme binding,metal ion binding;	;stress fiber,cytoplasm,cell-cell junction,lamellipodium,cleavage furrow,extracellular exosome;	tr;sp;sp	1;1;	1;3;	uniprot_mouse_proteome	>tr|B1B1A8|B1B1A8_MOUSE Myosin light chain kinase, smooth muscle OS=Mus musculus GN=Mylk PE=1 SV=1;>sp|Q6PDN3|MYLK_MOUSE Myosin light chain kinase, smooth muscle OS=Mus musculus GN=Mylk PE=1 SV=3;>sp|Q6PDN3-3|MYLK_MOUSE Isoform 3 of Myosin light chain kinase, smooth muscle OS=Mus musculus GN=Mylk	24	31
B1B1A8;Q6PDN3;Q6PDN3-3	Mylk	B1B1A8;Q6PDN3;Q6PDN3-3	B1B1A8_MOUSE;MYLK_MOUSE;MYLK_MOUSE	Myosin light chain kinase, smooth muscle;Myosin light chain kinase, smooth muscle;Isoform 3 of Myosin light chain kinase, smooth muscle	TRUE	HealthyAdj_Middle / Healthy_Proximal	HealthyAdj_Middle	Healthy_Proximal	124	B1B1A8;Q6PDN3;Q6PDN3-3	5316255	1352079	-1.97523	1.97523	-74.5671	0.254329	-3.05214	3.05214	-87.9437	0.120563	0	6.41627e-19	3.17147e-17	123	0.288203	Mus musculus	;protein phosphorylation,smooth muscle contraction,tonic smooth muscle contraction,positive regulation of cell migration,bleb assembly,cellular response to drug,cellular response to potassium ion,positive regulation of calcium ion transport,aorta smooth muscle tissue morphogenesis,cellular response to calcium ion,cellular hypotonic response,positive regulation of wound healing;	;actin binding,myosin light chain kinase activity,protein binding,calmodulin binding,ATP binding,enzyme binding,metal ion binding;	;stress fiber,cytoplasm,cell-cell junction,lamellipodium,cleavage furrow,extracellular exosome;	tr;sp;sp	1;1;	1;3;	uniprot_mouse_proteome	>tr|B1B1A8|B1B1A8_MOUSE Myosin light chain kinase, smooth muscle OS=Mus musculus GN=Mylk PE=1 SV=1;>sp|Q6PDN3|MYLK_MOUSE Myosin light chain kinase, smooth muscle OS=Mus musculus GN=Mylk PE=1 SV=3;>sp|Q6PDN3-3|MYLK_MOUSE Isoform 3 of Myosin light chain kinase, smooth muscle OS=Mus musculus GN=Mylk	24	31
B1B1A8;Q6PDN3;Q6PDN3-3	Mylk	B1B1A8;Q6PDN3;Q6PDN3-3	B1B1A8_MOUSE;MYLK_MOUSE;MYLK_MOUSE	Myosin light chain kinase, smooth muscle;Myosin light chain kinase, smooth muscle;Isoform 3 of Myosin light chain kinase, smooth muscle	TRUE	Inflamed_Proximal / Healthy_Middle	Inflamed_Proximal	Healthy_Middle	124	B1B1A8;Q6PDN3;Q6PDN3-3	2.70966e+06	2279174	-0.249603	0.249603	-15.8872	0.841128	-0.561674	0.561674	-32.2484	0.677516	0	1.64407e-05	2.33391e-05	123	0.124703	Mus musculus	;protein phosphorylation,smooth muscle contraction,tonic smooth muscle contraction,positive regulation of cell migration,bleb assembly,cellular response to drug,cellular response to potassium ion,positive regulation of calcium ion transport,aorta smooth muscle tissue morphogenesis,cellular response to calcium ion,cellular hypotonic response,positive regulation of wound healing;	;actin binding,myosin light chain kinase activity,protein binding,calmodulin binding,ATP binding,enzyme binding,metal ion binding;	;stress fiber,cytoplasm,cell-cell junction,lamellipodium,cleavage furrow,extracellular exosome;	tr;sp;sp	1;1;	1;3;	uniprot_mouse_proteome	>tr|B1B1A8|B1B1A8_MOUSE Myosin light chain kinase, smooth muscle OS=Mus musculus GN=Mylk PE=1 SV=1;>sp|Q6PDN3|MYLK_MOUSE Myosin light chain kinase, smooth muscle OS=Mus musculus GN=Mylk PE=1 SV=3;>sp|Q6PDN3-3|MYLK_MOUSE Isoform 3 of Myosin light chain kinase, smooth muscle OS=Mus musculus GN=Mylk	24	31
B1B1A8;Q6PDN3;Q6PDN3-3	Mylk	B1B1A8;Q6PDN3;Q6PDN3-3	B1B1A8_MOUSE;MYLK_MOUSE;MYLK_MOUSE	Myosin light chain kinase, smooth muscle;Myosin light chain kinase, smooth muscle;Isoform 3 of Myosin light chain kinase, smooth muscle	TRUE	HealthyAdj_Middle / Healthy_Middle	HealthyAdj_Middle	Healthy_Middle	124	B1B1A8;Q6PDN3;Q6PDN3-3	2.70966e+06	1352079	-1.00293	1.00293	-50.1016	0.498984	-2.36996	2.36996	-80.6549	0.193451	0	1.44901e-14	1.36029e-13	123	0.270128	Mus musculus	;protein phosphorylation,smooth muscle contraction,tonic smooth muscle contraction,positive regulation of cell migration,bleb assembly,cellular response to drug,cellular response to potassium ion,positive regulation of calcium ion transport,aorta smooth muscle tissue morphogenesis,cellular response to calcium ion,cellular hypotonic response,positive regulation of wound healing;	;actin binding,myosin light chain kinase activity,protein binding,calmodulin binding,ATP binding,enzyme binding,metal ion binding;	;stress fiber,cytoplasm,cell-cell junction,lamellipodium,cleavage furrow,extracellular exosome;	tr;sp;sp	1;1;	1;3;	uniprot_mouse_proteome	>tr|B1B1A8|B1B1A8_MOUSE Myosin light chain kinase, smooth muscle OS=Mus musculus GN=Mylk PE=1 SV=1;>sp|Q6PDN3|MYLK_MOUSE Myosin light chain kinase, smooth muscle OS=Mus musculus GN=Mylk PE=1 SV=3;>sp|Q6PDN3-3|MYLK_MOUSE Isoform 3 of Myosin light chain kinase, smooth muscle OS=Mus musculus GN=Mylk	24	31
B1B1A8;Q6PDN3;Q6PDN3-3	Mylk	B1B1A8;Q6PDN3;Q6PDN3-3	B1B1A8_MOUSE;MYLK_MOUSE;MYLK_MOUSE	Myosin light chain kinase, smooth muscle;Myosin light chain kinase, smooth muscle;Isoform 3 of Myosin light chain kinase, smooth muscle	TRUE	HealthyAdj_Middle / Inflamed_Proximal	HealthyAdj_Middle	Inflamed_Proximal	124	B1B1A8;Q6PDN3;Q6PDN3-3	2279174	1352079	-0.753332	0.753332	-40.6768	0.593232	-1.80828	1.80828	-71.4469	0.285531	0	5.94136e-10	2.22116e-08	123	0.267893	Mus musculus	;protein phosphorylation,smooth muscle contraction,tonic smooth muscle contraction,positive regulation of cell migration,bleb assembly,cellular response to drug,cellular response to potassium ion,positive regulation of calcium ion transport,aorta smooth muscle tissue morphogenesis,cellular response to calcium ion,cellular hypotonic response,positive regulation of wound healing;	;actin binding,myosin light chain kinase activity,protein binding,calmodulin binding,ATP binding,enzyme binding,metal ion binding;	;stress fiber,cytoplasm,cell-cell junction,lamellipodium,cleavage furrow,extracellular exosome;	tr;sp;sp	1;1;	1;3;	uniprot_mouse_proteome	>tr|B1B1A8|B1B1A8_MOUSE Myosin light chain kinase, smooth muscle OS=Mus musculus GN=Mylk PE=1 SV=1;>sp|Q6PDN3|MYLK_MOUSE Myosin light chain kinase, smooth muscle OS=Mus musculus GN=Mylk PE=1 SV=3;>sp|Q6PDN3-3|MYLK_MOUSE Isoform 3 of Myosin light chain kinase, smooth muscle OS=Mus musculus GN=Mylk	24	31
B2M1R6	Hnrnpk	B2M1R6	B2M1R6_MOUSE	Heterogeneous nuclear ribonucleoprotein K	TRUE	Healthy_Middle / Healthy_Proximal	Healthy_Middle	Healthy_Proximal	115	B2M1R6	3.48897e+06	2.33706e+06	-0.578103	0.578103	-33.0156	0.669844	0.641336	0.641336	55.9772	1.55977	0	0.0236211	0.0162927	114	0.278351	Mus musculus				tr	1	1	uniprot_mouse_proteome	>tr|B2M1R6|B2M1R6_MOUSE Heterogeneous nuclear ribonucleoprotein K OS=Mus musculus GN=Hnrnpk PE=1 SV=1	18	23
B2M1R6	Hnrnpk	B2M1R6	B2M1R6_MOUSE	Heterogeneous nuclear ribonucleoprotein K	TRUE	Inflamed_Proximal / Healthy_Proximal	Inflamed_Proximal	Healthy_Proximal	92	B2M1R6	3.48897e+06	1781794	-0.969469	0.969469	-48.9306	0.510694	-1.41548	1.41548	-62.5114	0.374886	0	4.73911e-05	0.000277523	91	0.329465	Mus musculus				tr	1	1	uniprot_mouse_proteome	>tr|B2M1R6|B2M1R6_MOUSE Heterogeneous nuclear ribonucleoprotein K OS=Mus musculus GN=Hnrnpk PE=1 SV=1	18	23
B2M1R6	Hnrnpk	B2M1R6	B2M1R6_MOUSE	Heterogeneous nuclear ribonucleoprotein K	TRUE	HealthyAdj_Middle / Healthy_Proximal	HealthyAdj_Middle	Healthy_Proximal	92	B2M1R6	3.48897e+06	2.05895e+06	-0.76089	0.76089	-40.9868	0.590132	-0.887273	0.887273	-45.9365	0.540635	0	0.00991516	0.0175481	91	0.335012	Mus musculus				tr	1	1	uniprot_mouse_proteome	>tr|B2M1R6|B2M1R6_MOUSE Heterogeneous nuclear ribonucleoprotein K OS=Mus musculus GN=Hnrnpk PE=1 SV=1	18	23
B2M1R6	Hnrnpk	B2M1R6	B2M1R6_MOUSE	Heterogeneous nuclear ribonucleoprotein K	TRUE	Inflamed_Proximal / Healthy_Middle	Inflamed_Proximal	Healthy_Middle	92	B2M1R6	2.33706e+06	1781794	-0.391366	0.391366	-23.7593	0.762407	-2.00905	2.00905	-75.1563	0.248437	0	1.91528e-08	4.93603e-08	91	0.324187	Mus musculus				tr	1	1	uniprot_mouse_proteome	>tr|B2M1R6|B2M1R6_MOUSE Heterogeneous nuclear ribonucleoprotein K OS=Mus musculus GN=Hnrnpk PE=1 SV=1	18	23
B2M1R6	Hnrnpk	B2M1R6	B2M1R6_MOUSE	Heterogeneous nuclear ribonucleoprotein K	TRUE	HealthyAdj_Middle / Healthy_Middle	HealthyAdj_Middle	Healthy_Middle	92	B2M1R6	2.33706e+06	2.05895e+06	-0.182787	0.182787	-11.9001	0.880999	-1.48085	1.48085	-64.1722	0.358278	0	1.4034e-06	3.13381e-06	91	0.285105	Mus musculus				tr	1	1	uniprot_mouse_proteome	>tr|B2M1R6|B2M1R6_MOUSE Heterogeneous nuclear ribonucleoprotein K OS=Mus musculus GN=Hnrnpk PE=1 SV=1	18	23
B2M1R6	Hnrnpk	B2M1R6	B2M1R6_MOUSE	Heterogeneous nuclear ribonucleoprotein K	TRUE	HealthyAdj_Middle / Inflamed_Proximal	HealthyAdj_Middle	Inflamed_Proximal	92	B2M1R6	1781794	2.05895e+06	0.208579	0.208579	15.5549	1.15555	0.528203	0.528203	44.2132	1.44213	0	0.0893245	0.159377	91	0.305901	Mus musculus				tr	1	1	uniprot_mouse_proteome	>tr|B2M1R6|B2M1R6_MOUSE Heterogeneous nuclear ribonucleoprotein K OS=Mus musculus GN=Hnrnpk PE=1 SV=1	18	23
B2RQC6;E9QAI5	Cad	B2RQC6;E9QAI5	PYR1_MOUSE;E9QAI5_MOUSE	CAD protein	TRUE	Healthy_Middle / Healthy_Proximal	Healthy_Middle	Healthy_Proximal	100	B2RQC6;E9QAI5	266407	224200	-0.248841	0.248841	-15.8428	0.841572	0.0956369	0.0956369	6.8537	1.06854	0	0.559685	0.195595	99	0.162582	Mus musculus	urea cycle,liver development,'de novo' pyrimidine nucleobase biosynthetic process,UTP biosynthetic process,arginine biosynthetic process,glutamine metabolic process,heart development,female pregnancy,lactation,response to amine,drug metabolic process,peptidyl-threonine phosphorylation,citrulline biosynthetic process,response to caffeine,animal organ regeneration,response to insulin,response to te…	UTP binding,aspartate carbamoyltransferase activity,carbamoyl-phosphate synthase (ammonia) activity,carbamoyl-phosphate synthase (glutamine-hydrolyzing) activity,dihydroorotase activity,protein kinase activity,ATP binding,zinc ion binding,amino acid binding,enzyme binding,identical protein binding;	nucleus,nucleoplasm,cytoplasm,cytosol,membrane,nuclear matrix,neuronal cell body,terminal bouton,protein complex,extracellular exosome;	sp;tr	1	1	uniprot_mouse_proteome	>sp|B2RQC6|PYR1_MOUSE CAD protein OS=Mus musculus GN=Cad PE=1 SV=1;>tr|E9QAI5|E9QAI5_MOUSE CAD protein OS=Mus musculus GN=Cad PE=1 SV=1	20	20
B2RQC6;E9QAI5	Cad	B2RQC6;E9QAI5	PYR1_MOUSE;E9QAI5_MOUSE	CAD protein	TRUE	Inflamed_Proximal / Healthy_Proximal	Inflamed_Proximal	Healthy_Proximal	80	B2RQC6;E9QAI5	266407	375862	0.496572	0.496572	41.0857	1.41086	0.903005	0.903005	86.9957	1.86996	0	0.000140564	0.000679162	79	0.224211	Mus musculus	urea cycle,liver development,'de novo' pyrimidine nucleobase biosynthetic process,UTP biosynthetic process,arginine biosynthetic process,glutamine metabolic process,heart development,female pregnancy,lactation,response to amine,drug metabolic process,peptidyl-threonine phosphorylation,citrulline biosynthetic process,response to caffeine,animal organ regeneration,response to insulin,response to te…	UTP binding,aspartate carbamoyltransferase activity,carbamoyl-phosphate synthase (ammonia) activity,carbamoyl-phosphate synthase (glutamine-hydrolyzing) activity,dihydroorotase activity,protein kinase activity,ATP binding,zinc ion binding,amino acid binding,enzyme binding,identical protein binding;	nucleus,nucleoplasm,cytoplasm,cytosol,membrane,nuclear matrix,neuronal cell body,terminal bouton,protein complex,extracellular exosome;	sp;tr	1	1	uniprot_mouse_proteome	>sp|B2RQC6|PYR1_MOUSE CAD protein OS=Mus musculus GN=Cad PE=1 SV=1;>tr|E9QAI5|E9QAI5_MOUSE CAD protein OS=Mus musculus GN=Cad PE=1 SV=1	20	20
B2RQC6;E9QAI5	Cad	B2RQC6;E9QAI5	PYR1_MOUSE;E9QAI5_MOUSE	CAD protein	TRUE	HealthyAdj_Middle / Healthy_Proximal	HealthyAdj_Middle	Healthy_Proximal	80	B2RQC6;E9QAI5	266407	310615	0.221496	0.221496	16.5942	1.16594	0.475274	0.475274	39.0183	1.39018	0	0.019854	0.0288029	79	0.198663	Mus musculus	urea cycle,liver development,'de novo' pyrimidine nucleobase biosynthetic process,UTP biosynthetic process,arginine biosynthetic process,glutamine metabolic process,heart development,female pregnancy,lactation,response to amine,drug metabolic process,peptidyl-threonine phosphorylation,citrulline biosynthetic process,response to caffeine,animal organ regeneration,response to insulin,response to te…	UTP binding,aspartate carbamoyltransferase activity,carbamoyl-phosphate synthase (ammonia) activity,carbamoyl-phosphate synthase (glutamine-hydrolyzing) activity,dihydroorotase activity,protein kinase activity,ATP binding,zinc ion binding,amino acid binding,enzyme binding,identical protein binding;	nucleus,nucleoplasm,cytoplasm,cytosol,membrane,nuclear matrix,neuronal cell body,terminal bouton,protein complex,extracellular exosome;	sp;tr	1	1	uniprot_mouse_proteome	>sp|B2RQC6|PYR1_MOUSE CAD protein OS=Mus musculus GN=Cad PE=1 SV=1;>tr|E9QAI5|E9QAI5_MOUSE CAD protein OS=Mus musculus GN=Cad PE=1 SV=1	20	20
B2RQC6;E9QAI5	Cad	B2RQC6;E9QAI5	PYR1_MOUSE;E9QAI5_MOUSE	CAD protein	TRUE	Inflamed_Proximal / Healthy_Middle	Inflamed_Proximal	Healthy_Middle	80	B2RQC6;E9QAI5	224200	375862	0.745413	0.745413	67.6454	1.67645	0.733564	0.733564	66.2742	1.66274	0	3.65258e-05	4.68311e-05	79	0.166566	Mus musculus	urea cycle,liver development,'de novo' pyrimidine nucleobase biosynthetic process,UTP biosynthetic process,arginine biosynthetic process,glutamine metabolic process,heart development,female pregnancy,lactation,response to amine,drug metabolic process,peptidyl-threonine phosphorylation,citrulline biosynthetic process,response to caffeine,animal organ regeneration,response to insulin,response to te…	UTP binding,aspartate carbamoyltransferase activity,carbamoyl-phosphate synthase (ammonia) activity,carbamoyl-phosphate synthase (glutamine-hydrolyzing) activity,dihydroorotase activity,protein kinase activity,ATP binding,zinc ion binding,amino acid binding,enzyme binding,identical protein binding;	nucleus,nucleoplasm,cytoplasm,cytosol,membrane,nuclear matrix,neuronal cell body,terminal bouton,protein complex,extracellular exosome;	sp;tr	1	1	uniprot_mouse_proteome	>sp|B2RQC6|PYR1_MOUSE CAD protein OS=Mus musculus GN=Cad PE=1 SV=1;>tr|E9QAI5|E9QAI5_MOUSE CAD protein OS=Mus musculus GN=Cad PE=1 SV=1	20	20
B2RQC6;E9QAI5	Cad	B2RQC6;E9QAI5	PYR1_MOUSE;E9QAI5_MOUSE	CAD protein	TRUE	HealthyAdj_Middle / Healthy_Middle	HealthyAdj_Middle	Healthy_Middle	80	B2RQC6;E9QAI5	224200	310615	0.470337	0.470337	38.5433	1.38543	0.305834	0.305834	23.6133	1.23613	0	0.0101541	0.00697028	79	0.115389	Mus musculus	urea cycle,liver development,'de novo' pyrimidine nucleobase biosynthetic process,UTP biosynthetic process,arginine biosynthetic process,glutamine metabolic process,heart development,female pregnancy,lactation,response to amine,drug metabolic process,peptidyl-threonine phosphorylation,citrulline biosynthetic process,response to caffeine,animal organ regeneration,response to insulin,response to te…	UTP binding,aspartate carbamoyltransferase activity,carbamoyl-phosphate synthase (ammonia) activity,carbamoyl-phosphate synthase (glutamine-hydrolyzing) activity,dihydroorotase activity,protein kinase activity,ATP binding,zinc ion binding,amino acid binding,enzyme binding,identical protein binding;	nucleus,nucleoplasm,cytoplasm,cytosol,membrane,nuclear matrix,neuronal cell body,terminal bouton,protein complex,extracellular exosome;	sp;tr	1	1	uniprot_mouse_proteome	>sp|B2RQC6|PYR1_MOUSE CAD protein OS=Mus musculus GN=Cad PE=1 SV=1;>tr|E9QAI5|E9QAI5_MOUSE CAD protein OS=Mus musculus GN=Cad PE=1 SV=1	20	20
B2RQC6;E9QAI5	Cad	B2RQC6;E9QAI5	PYR1_MOUSE;E9QAI5_MOUSE	CAD protein	TRUE	HealthyAdj_Middle / Inflamed_Proximal	HealthyAdj_Middle	Inflamed_Proximal	80	B2RQC6;E9QAI5	375862	310615	-0.275076	0.275076	-17.3593	0.826407	-0.427731	0.427731	-25.657	0.74343	0	0.018775	0.0602288	79	0.177146	Mus musculus	urea cycle,liver development,'de novo' pyrimidine nucleobase biosynthetic process,UTP biosynthetic process,arginine biosynthetic process,glutamine metabolic process,heart development,female pregnancy,lactation,response to amine,drug metabolic process,peptidyl-threonine phosphorylation,citrulline biosynthetic process,response to caffeine,animal organ regeneration,response to insulin,response to te…	UTP binding,aspartate carbamoyltransferase activity,carbamoyl-phosphate synthase (ammonia) activity,carbamoyl-phosphate synthase (glutamine-hydrolyzing) activity,dihydroorotase activity,protein kinase activity,ATP binding,zinc ion binding,amino acid binding,enzyme binding,identical protein binding;	nucleus,nucleoplasm,cytoplasm,cytosol,membrane,nuclear matrix,neuronal cell body,terminal bouton,protein complex,extracellular exosome;	sp;tr	1	1	uniprot_mouse_proteome	>sp|B2RQC6|PYR1_MOUSE CAD protein OS=Mus musculus GN=Cad PE=1 SV=1;>tr|E9QAI5|E9QAI5_MOUSE CAD protein OS=Mus musculus GN=Cad PE=1 SV=1	20	20
B7FAU9;Q8BTM8	Flna	B7FAU9;Q8BTM8	B7FAU9_MOUSE;FLNA_MOUSE	Filamin, alpha;Filamin-A	TRUE	Healthy_Middle / Healthy_Proximal	Healthy_Middle	Healthy_Proximal	905	B7FAU9;Q8BTM8	21091964	9234473	-1.19159	1.19159	-56.2181	0.437819	-0.884376	0.884376	-45.8278	0.541722	0	1.42476e-73	1.18255e-71	904	0.0443383	Mus musculus	;angiogenesis,epithelial to mesenchymal transition,blood vessel remodeling,heart morphogenesis,adenylate cyclase-inhibiting dopamine receptor signaling pathway,negative regulation of neuron projection development,negative regulation of transcription from RNA polymerase I promoter,actin cytoskeleton organization,regulation of cell migration,actin cytoskeleton reorganization,regulation of actin fil…	;G-protein coupled receptor binding,RNA binding,actin binding,signal transducer activity,protein kinase C binding,protein binding,transcription factor binding,potassium channel regulator activity,Rho GTPase binding,Ral GTPase binding,kinase binding,small GTPase binding,Fc-gamma receptor I complex binding,protein homodimerization activity,ion channel binding,cadherin binding,Rac GTPase binding,act…	;nucleus,nucleolus,cytoplasm,trans-Golgi network,cytosol,plasma membrane,brush border,cell-cell junction,focal adhesion,cell cortex,actin cytoskeleton,membrane,Z disc,growth cone,extracellular matrix,Myb complex,actin filament bundle,extracellular exosome,filamentous actin	tr;sp	1	1;5	uniprot_mouse_proteome	>tr|B7FAU9|B7FAU9_MOUSE Filamin, alpha OS=Mus musculus GN=Flna PE=1 SV=1;>sp|Q8BTM8|FLNA_MOUSE Filamin-A OS=Mus musculus GN=Flna PE=1 SV=5	117	181
B7FAU9;Q8BTM8	Flna	B7FAU9;Q8BTM8	B7FAU9_MOUSE;FLNA_MOUSE	Filamin, alpha;Filamin-A	TRUE	Inflamed_Proximal / Healthy_Proximal	Inflamed_Proximal	Healthy_Proximal	724	B7FAU9;Q8BTM8	21091964	7.03351e+06	-1.58438	1.58438	-66.6531	0.333469	-1.79238	1.79238	-71.1305	0.288695	0	3.71181e-91	2.71705e-88	723	0.076225	Mus musculus	;angiogenesis,epithelial to mesenchymal transition,blood vessel remodeling,heart morphogenesis,adenylate cyclase-inhibiting dopamine receptor signaling pathway,negative regulation of neuron projection development,negative regulation of transcription from RNA polymerase I promoter,actin cytoskeleton organization,regulation of cell migration,actin cytoskeleton reorganization,regulation of actin fil…	;G-protein coupled receptor binding,RNA binding,actin binding,signal transducer activity,protein kinase C binding,protein binding,transcription factor binding,potassium channel regulator activity,Rho GTPase binding,Ral GTPase binding,kinase binding,small GTPase binding,Fc-gamma receptor I complex binding,protein homodimerization activity,ion channel binding,cadherin binding,Rac GTPase binding,act…	;nucleus,nucleolus,cytoplasm,trans-Golgi network,cytosol,plasma membrane,brush border,cell-cell junction,focal adhesion,cell cortex,actin cytoskeleton,membrane,Z disc,growth cone,extracellular matrix,Myb complex,actin filament bundle,extracellular exosome,filamentous actin	tr;sp	1	1;5	uniprot_mouse_proteome	>tr|B7FAU9|B7FAU9_MOUSE Filamin, alpha OS=Mus musculus GN=Flna PE=1 SV=1;>sp|Q8BTM8|FLNA_MOUSE Filamin-A OS=Mus musculus GN=Flna PE=1 SV=5	117	181
B7FAU9;Q8BTM8	Flna	B7FAU9;Q8BTM8	B7FAU9_MOUSE;FLNA_MOUSE	Filamin, alpha;Filamin-A	TRUE	HealthyAdj_Middle / Healthy_Proximal	HealthyAdj_Middle	Healthy_Proximal	724	B7FAU9;Q8BTM8	21091964	9863219	-1.09656	1.09656	-53.2371	0.467629	-1.46987	1.46987	-63.8986	0.361014	0	3.41532e-77	1.1817e-74	723	0.0697205	Mus musculus	;angiogenesis,epithelial to mesenchymal transition,blood vessel remodeling,heart morphogenesis,adenylate cyclase-inhibiting dopamine receptor signaling pathway,negative regulation of neuron projection development,negative regulation of transcription from RNA polymerase I promoter,actin cytoskeleton organization,regulation of cell migration,actin cytoskeleton reorganization,regulation of actin fil…	;G-protein coupled receptor binding,RNA binding,actin binding,signal transducer activity,protein kinase C binding,protein binding,transcription factor binding,potassium channel regulator activity,Rho GTPase binding,Ral GTPase binding,kinase binding,small GTPase binding,Fc-gamma receptor I complex binding,protein homodimerization activity,ion channel binding,cadherin binding,Rac GTPase binding,act…	;nucleus,nucleolus,cytoplasm,trans-Golgi network,cytosol,plasma membrane,brush border,cell-cell junction,focal adhesion,cell cortex,actin cytoskeleton,membrane,Z disc,growth cone,extracellular matrix,Myb complex,actin filament bundle,extracellular exosome,filamentous actin	tr;sp	1	1;5	uniprot_mouse_proteome	>tr|B7FAU9|B7FAU9_MOUSE Filamin, alpha OS=Mus musculus GN=Flna PE=1 SV=1;>sp|Q8BTM8|FLNA_MOUSE Filamin-A OS=Mus musculus GN=Flna PE=1 SV=5	117	181
B7FAU9;Q8BTM8	Flna	B7FAU9;Q8BTM8	B7FAU9_MOUSE;FLNA_MOUSE	Filamin, alpha;Filamin-A	TRUE	Inflamed_Proximal / Healthy_Middle	Inflamed_Proximal	Healthy_Middle	724	B7FAU9;Q8BTM8	9234473	7.03351e+06	-0.392785	0.392785	-23.8342	0.761658	-1.00784	1.00784	-50.2711	0.497289	0	1.42861e-29	2.19434e-28	723	0.085253	Mus musculus	;angiogenesis,epithelial to mesenchymal transition,blood vessel remodeling,heart morphogenesis,adenylate cyclase-inhibiting dopamine receptor signaling pathway,negative regulation of neuron projection development,negative regulation of transcription from RNA polymerase I promoter,actin cytoskeleton organization,regulation of cell migration,actin cytoskeleton reorganization,regulation of actin fil…	;G-protein coupled receptor binding,RNA binding,actin binding,signal transducer activity,protein kinase C binding,protein binding,transcription factor binding,potassium channel regulator activity,Rho GTPase binding,Ral GTPase binding,kinase binding,small GTPase binding,Fc-gamma receptor I complex binding,protein homodimerization activity,ion channel binding,cadherin binding,Rac GTPase binding,act…	;nucleus,nucleolus,cytoplasm,trans-Golgi network,cytosol,plasma membrane,brush border,cell-cell junction,focal adhesion,cell cortex,actin cytoskeleton,membrane,Z disc,growth cone,extracellular matrix,Myb complex,actin filament bundle,extracellular exosome,filamentous actin	tr;sp	1	1;5	uniprot_mouse_proteome	>tr|B7FAU9|B7FAU9_MOUSE Filamin, alpha OS=Mus musculus GN=Flna PE=1 SV=1;>sp|Q8BTM8|FLNA_MOUSE Filamin-A OS=Mus musculus GN=Flna PE=1 SV=5	117	181
B7FAU9;Q8BTM8	Flna	B7FAU9;Q8BTM8	B7FAU9_MOUSE;FLNA_MOUSE	Filamin, alpha;Filamin-A	TRUE	HealthyAdj_Middle / Healthy_Middle	HealthyAdj_Middle	Healthy_Middle	724	B7FAU9;Q8BTM8	9234473	9863219	0.0950289	0.0950289	6.80868	1.06809	-0.685333	0.685333	-37.8138	0.621862	0	1.39415e-16	1.71015e-15	723	0.0808818	Mus musculus	;angiogenesis,epithelial to mesenchymal transition,blood vessel remodeling,heart morphogenesis,adenylate cyclase-inhibiting dopamine receptor signaling pathway,negative regulation of neuron projection development,negative regulation of transcription from RNA polymerase I promoter,actin cytoskeleton organization,regulation of cell migration,actin cytoskeleton reorganization,regulation of actin fil…	;G-protein coupled receptor binding,RNA binding,actin binding,signal transducer activity,protein kinase C binding,protein binding,transcription factor binding,potassium channel regulator activity,Rho GTPase binding,Ral GTPase binding,kinase binding,small GTPase binding,Fc-gamma receptor I complex binding,protein homodimerization activity,ion channel binding,cadherin binding,Rac GTPase binding,act…	;nucleus,nucleolus,cytoplasm,trans-Golgi network,cytosol,plasma membrane,brush border,cell-cell junction,focal adhesion,cell cortex,actin cytoskeleton,membrane,Z disc,growth cone,extracellular matrix,Myb complex,actin filament bundle,extracellular exosome,filamentous actin	tr;sp	1	1;5	uniprot_mouse_proteome	>tr|B7FAU9|B7FAU9_MOUSE Filamin, alpha OS=Mus musculus GN=Flna PE=1 SV=1;>sp|Q8BTM8|FLNA_MOUSE Filamin-A OS=Mus musculus GN=Flna PE=1 SV=5	117	181
B7FAU9;Q8BTM8	Flna	B7FAU9;Q8BTM8	B7FAU9_MOUSE;FLNA_MOUSE	Filamin, alpha;Filamin-A	TRUE	HealthyAdj_Middle / Inflamed_Proximal	HealthyAdj_Middle	Inflamed_Proximal	724	B7FAU9;Q8BTM8	7.03351e+06	9863219	0.487814	0.487814	40.2318	1.40232	0.322512	0.322512	25.0506	1.25051	0	0.000105641	0.00102244	723	0.0826624	Mus musculus	;angiogenesis,epithelial to mesenchymal transition,blood vessel remodeling,heart morphogenesis,adenylate cyclase-inhibiting dopamine receptor signaling pathway,negative regulation of neuron projection development,negative regulation of transcription from RNA polymerase I promoter,actin cytoskeleton organization,regulation of cell migration,actin cytoskeleton reorganization,regulation of actin fil…	;G-protein coupled receptor binding,RNA binding,actin binding,signal transducer activity,protein kinase C binding,protein binding,transcription factor binding,potassium channel regulator activity,Rho GTPase binding,Ral GTPase binding,kinase binding,small GTPase binding,Fc-gamma receptor I complex binding,protein homodimerization activity,ion channel binding,cadherin binding,Rac GTPase binding,act…	;nucleus,nucleolus,cytoplasm,trans-Golgi network,cytosol,plasma membrane,brush border,cell-cell junction,focal adhesion,cell cortex,actin cytoskeleton,membrane,Z disc,growth cone,extracellular matrix,Myb complex,actin filament bundle,extracellular exosome,filamentous actin	tr;sp	1	1;5	uniprot_mouse_proteome	>tr|B7FAU9|B7FAU9_MOUSE Filamin, alpha OS=Mus musculus GN=Flna PE=1 SV=1;>sp|Q8BTM8|FLNA_MOUSE Filamin-A OS=Mus musculus GN=Flna PE=1 SV=5	117	181
D3YUG3;D3YUT3;D3Z5R8;D3Z722;Q9CZX8	Rps19	D3YUG3;D3YUT3;D3Z5R8;D3Z722;Q9CZX8	D3YUG3_MOUSE;D3YUT3_MOUSE;D3Z5R8_MOUSE;D3Z722_MOUSE;RS19_MOUSE	40S ribosomal protein S19 (Fragment);40S ribosomal protein S19 (Fragment);40S ribosomal protein S19 (Fragment);40S ribosomal protein S19;40S ribosomal protein S19	TRUE	Healthy_Middle / Healthy_Proximal	Healthy_Middle	Healthy_Proximal	30	D3YUG3;D3YUT3;D3Z5R8;D3Z722;Q9CZX8	155077	245213	0.661049	0.661049	58.1232	1.58123	0.899315	0.899315	86.5181	1.86518	0	0.000203975	0.000324535	29	0.208285	Mus musculus	;;;;ribosomal small subunit assembly,maturation of SSU-rRNA from tricistronic rRNA transcript (SSU-rRNA, 5.8S rRNA, LSU-rRNA),monocyte chemotaxis,rRNA processing,translation,nucleolus organization,Notch signaling pathway,erythrocyte differentiation,maturation of SSU-rRNA,killing of cells of other organism,ribosomal small subunit biogenesis,defense response to Gram-negative bacterium,protein tetra…	;;;;RNA binding,structural constituent of ribosome,fibroblast growth factor binding,protein kinase binding,translation initiation factor binding,protein complex binding,protein homodimerization activity	;;;;nucleolus,cytoplasm,cytosol,ribosome,focal adhesion,membrane,cytosolic small ribosomal subunit,extracellular matrix,extracellular exosome	tr;tr;tr;tr;sp	1	8;2;8;1;3	uniprot_mouse_proteome	>tr|D3YUG3|D3YUG3_MOUSE 40S ribosomal protein S19 (Fragment) OS=Mus musculus GN=Rps19 PE=1 SV=8;>tr|D3YUT3|D3YUT3_MOUSE 40S ribosomal protein S19 (Fragment) OS=Mus musculus GN=Rps19 PE=1 SV=2;>tr|D3Z5R8|D3Z5R8_MOUSE 40S ribosomal protein S19 (Fragment) OS=Mus musculus GN=Rps19 PE=1 SV=8;>tr|D3Z722|D3Z722_MOUSE 40S ribosomal protein S19 OS=Mus musculus GN=Rps19 PE=1 SV=1;>sp|Q9CZX8|RS19_MOUSE 40S …	5	6
D3YUG3;D3YUT3;D3Z5R8;D3Z722;Q9CZX8	Rps19	D3YUG3;D3YUT3;D3Z5R8;D3Z722;Q9CZX8	D3YUG3_MOUSE;D3YUT3_MOUSE;D3Z5R8_MOUSE;D3Z722_MOUSE;RS19_MOUSE	40S ribosomal protein S19 (Fragment);40S ribosomal protein S19 (Fragment);40S ribosomal protein S19 (Fragment);40S ribosomal protein S19;40S ribosomal protein S19	TRUE	Inflamed_Proximal / Healthy_Proximal	Inflamed_Proximal	Healthy_Proximal	24	D3YUG3;D3YUT3;D3Z5R8;D3Z722;Q9CZX8	155077	333586	1.10507	1.10507	115.11	2.1511	1.28207	1.28207	143.188	2.43188	0	6.34154e-05	0.000345131	23	0.257638	Mus musculus	;;;;ribosomal small subunit assembly,maturation of SSU-rRNA from tricistronic rRNA transcript (SSU-rRNA, 5.8S rRNA, LSU-rRNA),monocyte chemotaxis,rRNA processing,translation,nucleolus organization,Notch signaling pathway,erythrocyte differentiation,maturation of SSU-rRNA,killing of cells of other organism,ribosomal small subunit biogenesis,defense response to Gram-negative bacterium,protein tetra…	;;;;RNA binding,structural constituent of ribosome,fibroblast growth factor binding,protein kinase binding,translation initiation factor binding,protein complex binding,protein homodimerization activity	;;;;nucleolus,cytoplasm,cytosol,ribosome,focal adhesion,membrane,cytosolic small ribosomal subunit,extracellular matrix,extracellular exosome	tr;tr;tr;tr;sp	1	8;2;8;1;3	uniprot_mouse_proteome	>tr|D3YUG3|D3YUG3_MOUSE 40S ribosomal protein S19 (Fragment) OS=Mus musculus GN=Rps19 PE=1 SV=8;>tr|D3YUT3|D3YUT3_MOUSE 40S ribosomal protein S19 (Fragment) OS=Mus musculus GN=Rps19 PE=1 SV=2;>tr|D3Z5R8|D3Z5R8_MOUSE 40S ribosomal protein S19 (Fragment) OS=Mus musculus GN=Rps19 PE=1 SV=8;>tr|D3Z722|D3Z722_MOUSE 40S ribosomal protein S19 OS=Mus musculus GN=Rps19 PE=1 SV=1;>sp|Q9CZX8|RS19_MOUSE 40S …	5	6
D3YUG3;D3YUT3;D3Z5R8;D3Z722;Q9CZX8	Rps19	D3YUG3;D3YUT3;D3Z5R8;D3Z722;Q9CZX8	D3YUG3_MOUSE;D3YUT3_MOUSE;D3Z5R8_MOUSE;D3Z722_MOUSE;RS19_MOUSE	40S ribosomal protein S19 (Fragment);40S ribosomal protein S19 (Fragment);40S ribosomal protein S19 (Fragment);40S ribosomal protein S19;40S ribosomal protein S19	TRUE	HealthyAdj_Middle / Healthy_Proximal	HealthyAdj_Middle	Healthy_Proximal	24	D3YUG3;D3YUT3;D3Z5R8;D3Z722;Q9CZX8	155077	349156	1.17088	1.17088	125.149	2.25149	1.39926	1.39926	163.767	2.63767	0	3.15113e-05	0.0001717	23	0.265834	Mus musculus	;;;;ribosomal small subunit assembly,maturation of SSU-rRNA from tricistronic rRNA transcript (SSU-rRNA, 5.8S rRNA, LSU-rRNA),monocyte chemotaxis,rRNA processing,translation,nucleolus organization,Notch signaling pathway,erythrocyte differentiation,maturation of SSU-rRNA,killing of cells of other organism,ribosomal small subunit biogenesis,defense response to Gram-negative bacterium,protein tetra…	;;;;RNA binding,structural constituent of ribosome,fibroblast growth factor binding,protein kinase binding,translation initiation factor binding,protein complex binding,protein homodimerization activity	;;;;nucleolus,cytoplasm,cytosol,ribosome,focal adhesion,membrane,cytosolic small ribosomal subunit,extracellular matrix,extracellular exosome	tr;tr;tr;tr;sp	1	8;2;8;1;3	uniprot_mouse_proteome	>tr|D3YUG3|D3YUG3_MOUSE 40S ribosomal protein S19 (Fragment) OS=Mus musculus GN=Rps19 PE=1 SV=8;>tr|D3YUT3|D3YUT3_MOUSE 40S ribosomal protein S19 (Fragment) OS=Mus musculus GN=Rps19 PE=1 SV=2;>tr|D3Z5R8|D3Z5R8_MOUSE 40S ribosomal protein S19 (Fragment) OS=Mus musculus GN=Rps19 PE=1 SV=8;>tr|D3Z722|D3Z722_MOUSE 40S ribosomal protein S19 OS=Mus musculus GN=Rps19 PE=1 SV=1;>sp|Q9CZX8|RS19_MOUSE 40S …	5	6
D3YUG3;D3YUT3;D3Z5R8;D3Z722;Q9CZX8	Rps19	D3YUG3;D3YUT3;D3Z5R8;D3Z722;Q9CZX8	D3YUG3_MOUSE;D3YUT3_MOUSE;D3Z5R8_MOUSE;D3Z722_MOUSE;RS19_MOUSE	40S ribosomal protein S19 (Fragment);40S ribosomal protein S19 (Fragment);40S ribosomal protein S19 (Fragment);40S ribosomal protein S19;40S ribosomal protein S19	TRUE	Inflamed_Proximal / Healthy_Middle	Inflamed_Proximal	Healthy_Middle	24	D3YUG3;D3YUT3;D3Z5R8;D3Z722;Q9CZX8	245213	333586	0.444023	0.444023	36.0392	1.36039	0.289614	0.289614	22.2313	1.22231	0	0.0920552	0.0331606	23	0.161295	Mus musculus	;;;;ribosomal small subunit assembly,maturation of SSU-rRNA from tricistronic rRNA transcript (SSU-rRNA, 5.8S rRNA, LSU-rRNA),monocyte chemotaxis,rRNA processing,translation,nucleolus organization,Notch signaling pathway,erythrocyte differentiation,maturation of SSU-rRNA,killing of cells of other organism,ribosomal small subunit biogenesis,defense response to Gram-negative bacterium,protein tetra…	;;;;RNA binding,structural constituent of ribosome,fibroblast growth factor binding,protein kinase binding,translation initiation factor binding,protein complex binding,protein homodimerization activity	;;;;nucleolus,cytoplasm,cytosol,ribosome,focal adhesion,membrane,cytosolic small ribosomal subunit,extracellular matrix,extracellular exosome	tr;tr;tr;tr;sp	1	8;2;8;1;3	uniprot_mouse_proteome	>tr|D3YUG3|D3YUG3_MOUSE 40S ribosomal protein S19 (Fragment) OS=Mus musculus GN=Rps19 PE=1 SV=8;>tr|D3YUT3|D3YUT3_MOUSE 40S ribosomal protein S19 (Fragment) OS=Mus musculus GN=Rps19 PE=1 SV=2;>tr|D3Z5R8|D3Z5R8_MOUSE 40S ribosomal protein S19 (Fragment) OS=Mus musculus GN=Rps19 PE=1 SV=8;>tr|D3Z722|D3Z722_MOUSE 40S ribosomal protein S19 OS=Mus musculus GN=Rps19 PE=1 SV=1;>sp|Q9CZX8|RS19_MOUSE 40S …	5	6
D3YUG3;D3YUT3;D3Z5R8;D3Z722;Q9CZX8	Rps19	D3YUG3;D3YUT3;D3Z5R8;D3Z722;Q9CZX8	D3YUG3_MOUSE;D3YUT3_MOUSE;D3Z5R8_MOUSE;D3Z722_MOUSE;RS19_MOUSE	40S ribosomal protein S19 (Fragment);40S ribosomal protein S19 (Fragment);40S ribosomal protein S19 (Fragment);40S ribosomal protein S19;40S ribosomal protein S19	TRUE	HealthyAdj_Middle / Healthy_Middle	HealthyAdj_Middle	Healthy_Middle	24	D3YUG3;D3YUT3;D3Z5R8;D3Z722;Q9CZX8	245213	349156	0.509833	0.509833	42.3885	1.42389	0.406808	0.406808	32.5749	1.32575	0	0.0371052	0.0199049	23	0.180001	Mus musculus	;;;;ribosomal small subunit assembly,maturation of SSU-rRNA from tricistronic rRNA transcript (SSU-rRNA, 5.8S rRNA, LSU-rRNA),monocyte chemotaxis,rRNA processing,translation,nucleolus organization,Notch signaling pathway,erythrocyte differentiation,maturation of SSU-rRNA,killing of cells of other organism,ribosomal small subunit biogenesis,defense response to Gram-negative bacterium,protein tetra…	;;;;RNA binding,structural constituent of ribosome,fibroblast growth factor binding,protein kinase binding,translation initiation factor binding,protein complex binding,protein homodimerization activity	;;;;nucleolus,cytoplasm,cytosol,ribosome,focal adhesion,membrane,cytosolic small ribosomal subunit,extracellular matrix,extracellular exosome	tr;tr;tr;tr;sp	1	8;2;8;1;3	uniprot_mouse_proteome	>tr|D3YUG3|D3YUG3_MOUSE 40S ribosomal protein S19 (Fragment) OS=Mus musculus GN=Rps19 PE=1 SV=8;>tr|D3YUT3|D3YUT3_MOUSE 40S ribosomal protein S19 (Fragment) OS=Mus musculus GN=Rps19 PE=1 SV=2;>tr|D3Z5R8|D3Z5R8_MOUSE 40S ribosomal protein S19 (Fragment) OS=Mus musculus GN=Rps19 PE=1 SV=8;>tr|D3Z722|D3Z722_MOUSE 40S ribosomal protein S19 OS=Mus musculus GN=Rps19 PE=1 SV=1;>sp|Q9CZX8|RS19_MOUSE 40S …	5	6
D3YUG3;D3YUT3;D3Z5R8;D3Z722;Q9CZX8	Rps19	D3YUG3;D3YUT3;D3Z5R8;D3Z722;Q9CZX8	D3YUG3_MOUSE;D3YUT3_MOUSE;D3Z5R8_MOUSE;D3Z722_MOUSE;RS19_MOUSE	40S ribosomal protein S19 (Fragment);40S ribosomal protein S19 (Fragment);40S ribosomal protein S19 (Fragment);40S ribosomal protein S19;40S ribosomal protein S19	TRUE	HealthyAdj_Middle / Inflamed_Proximal	HealthyAdj_Middle	Inflamed_Proximal	24	D3YUG3;D3YUT3;D3Z5R8;D3Z722;Q9CZX8	333586	349156	0.0658105	0.0658105	4.66728	1.04667	0.117194	0.117194	8.4623	1.08462	0	0.576854	0.453475	23	0.202688	Mus musculus	;;;;ribosomal small subunit assembly,maturation of SSU-rRNA from tricistronic rRNA transcript (SSU-rRNA, 5.8S rRNA, LSU-rRNA),monocyte chemotaxis,rRNA processing,translation,nucleolus organization,Notch signaling pathway,erythrocyte differentiation,maturation of SSU-rRNA,killing of cells of other organism,ribosomal small subunit biogenesis,defense response to Gram-negative bacterium,protein tetra…	;;;;RNA binding,structural constituent of ribosome,fibroblast growth factor binding,protein kinase binding,translation initiation factor binding,protein complex binding,protein homodimerization activity	;;;;nucleolus,cytoplasm,cytosol,ribosome,focal adhesion,membrane,cytosolic small ribosomal subunit,extracellular matrix,extracellular exosome	tr;tr;tr;tr;sp	1	8;2;8;1;3	uniprot_mouse_proteome	>tr|D3YUG3|D3YUG3_MOUSE 40S ribosomal protein S19 (Fragment) OS=Mus musculus GN=Rps19 PE=1 SV=8;>tr|D3YUT3|D3YUT3_MOUSE 40S ribosomal protein S19 (Fragment) OS=Mus musculus GN=Rps19 PE=1 SV=2;>tr|D3Z5R8|D3Z5R8_MOUSE 40S ribosomal protein S19 (Fragment) OS=Mus musculus GN=Rps19 PE=1 SV=8;>tr|D3Z722|D3Z722_MOUSE 40S ribosomal protein S19 OS=Mus musculus GN=Rps19 PE=1 SV=1;>sp|Q9CZX8|RS19_MOUSE 40S …	5	6
D3YW19;I1E4X5;Q8BWQ6	9030624J02Rik;9030624J02Rik;	D3YW19;I1E4X5;Q8BWQ6	D3YW19_MOUSE;I1E4X5_MOUSE;CP062_MOUSE	Protein 9030624J02Rik (Fragment);Protein 9030624J02Rik;UPF0505 protein C16orf62 homolog	TRUE	Healthy_Middle / Healthy_Proximal	Healthy_Middle	Healthy_Proximal	35	D3YW19;I1E4X5;Q8BWQ6	129227	87364.1	-0.5648	0.5648	-32.3951	0.676049	-0.0992827	0.0992827	-6.6503	0.933497	0	0.736319	0.240845	34	0.288228	Mus musculus	;;Golgi to plasma membrane transport,protein transport	;;molecular_function	;;early endosome,integral component of membrane	tr;tr;sp	1	2;1;2	uniprot_mouse_proteome	>tr|D3YW19|D3YW19_MOUSE Protein 9030624J02Rik (Fragment) OS=Mus musculus GN=9030624J02Rik PE=1 SV=2;>tr|I1E4X5|I1E4X5_MOUSE Protein 9030624J02Rik OS=Mus musculus GN=9030624J02Rik PE=1 SV=1;>sp|Q8BWQ6|CP062_MOUSE UPF0505 protein C16orf62 homolog OS=Mus musculus PE=1 SV=2	7	7
D3YW19;I1E4X5;Q8BWQ6	9030624J02Rik;9030624J02Rik;	D3YW19;I1E4X5;Q8BWQ6	D3YW19_MOUSE;I1E4X5_MOUSE;CP062_MOUSE	Protein 9030624J02Rik (Fragment);Protein 9030624J02Rik;UPF0505 protein C16orf62 homolog	TRUE	Inflamed_Proximal / Healthy_Proximal	Inflamed_Proximal	Healthy_Proximal	28	D3YW19;I1E4X5;Q8BWQ6	129227	101794	-0.344255	0.344255	-21.2285	0.787715	-0.0220715	0.0220715	-1.51824	0.984818	0	0.950662	0.434373	27	0.347043	Mus musculus	;;Golgi to plasma membrane transport,protein transport	;;molecular_function	;;early endosome,integral component of membrane	tr;tr;sp	1	2;1;2	uniprot_mouse_proteome	>tr|D3YW19|D3YW19_MOUSE Protein 9030624J02Rik (Fragment) OS=Mus musculus GN=9030624J02Rik PE=1 SV=2;>tr|I1E4X5|I1E4X5_MOUSE Protein 9030624J02Rik OS=Mus musculus GN=9030624J02Rik PE=1 SV=1;>sp|Q8BWQ6|CP062_MOUSE UPF0505 protein C16orf62 homolog OS=Mus musculus PE=1 SV=2	7	7
D3YW19;I1E4X5;Q8BWQ6	9030624J02Rik;9030624J02Rik;	D3YW19;I1E4X5;Q8BWQ6	D3YW19_MOUSE;I1E4X5_MOUSE;CP062_MOUSE	Protein 9030624J02Rik (Fragment);Protein 9030624J02Rik;UPF0505 protein C16orf62 homolog	TRUE	HealthyAdj_Middle / Healthy_Proximal	HealthyAdj_Middle	Healthy_Proximal	28	D3YW19;I1E4X5;Q8BWQ6	129227	87757	-0.558327	0.558327	-32.0911	0.679089	-0.215695	0.215695	-13.8869	0.861131	0	0.551735	0.285245	27	0.351433	Mus musculus	;;Golgi to plasma membrane transport,protein transport	;;molecular_function	;;early endosome,integral component of membrane	tr;tr;sp	1	2;1;2	uniprot_mouse_proteome	>tr|D3YW19|D3YW19_MOUSE Protein 9030624J02Rik (Fragment) OS=Mus musculus GN=9030624J02Rik PE=1 SV=2;>tr|I1E4X5|I1E4X5_MOUSE Protein 9030624J02Rik OS=Mus musculus GN=9030624J02Rik PE=1 SV=1;>sp|Q8BWQ6|CP062_MOUSE UPF0505 protein C16orf62 homolog OS=Mus musculus PE=1 SV=2	7	7
D3YW19;I1E4X5;Q8BWQ6	9030624J02Rik;9030624J02Rik;	D3YW19;I1E4X5;Q8BWQ6	D3YW19_MOUSE;I1E4X5_MOUSE;CP062_MOUSE	Protein 9030624J02Rik (Fragment);Protein 9030624J02Rik;UPF0505 protein C16orf62 homolog	TRUE	Inflamed_Proximal / Healthy_Middle	Inflamed_Proximal	Healthy_Middle	28	D3YW19;I1E4X5;Q8BWQ6	87364.1	101794	0.220546	0.220546	16.5174	1.16517	-0.0709226	0.0709226	-4.7971	0.952029	0	0.755687	0.188004	27	0.221567	Mus musculus	;;Golgi to plasma membrane transport,protein transport	;;molecular_function	;;early endosome,integral component of membrane	tr;tr;sp	1	2;1;2	uniprot_mouse_proteome	>tr|D3YW19|D3YW19_MOUSE Protein 9030624J02Rik (Fragment) OS=Mus musculus GN=9030624J02Rik PE=1 SV=2;>tr|I1E4X5|I1E4X5_MOUSE Protein 9030624J02Rik OS=Mus musculus GN=9030624J02Rik PE=1 SV=1;>sp|Q8BWQ6|CP062_MOUSE UPF0505 protein C16orf62 homolog OS=Mus musculus PE=1 SV=2	7	7
D3YW19;I1E4X5;Q8BWQ6	9030624J02Rik;9030624J02Rik;	D3YW19;I1E4X5;Q8BWQ6	D3YW19_MOUSE;I1E4X5_MOUSE;CP062_MOUSE	Protein 9030624J02Rik (Fragment);Protein 9030624J02Rik;UPF0505 protein C16orf62 homolog	TRUE	HealthyAdj_Middle / Healthy_Middle	HealthyAdj_Middle	Healthy_Middle	28	D3YW19;I1E4X5;Q8BWQ6	87364.1	87757	0.0064731	0.0064731	0.449689	1.0045	-0.264546	0.264546	-16.7539	0.832461	0	0.387221	0.133225	27	0.295585	Mus musculus	;;Golgi to plasma membrane transport,protein transport	;;molecular_function	;;early endosome,integral component of membrane	tr;tr;sp	1	2;1;2	uniprot_mouse_proteome	>tr|D3YW19|D3YW19_MOUSE Protein 9030624J02Rik (Fragment) OS=Mus musculus GN=9030624J02Rik PE=1 SV=2;>tr|I1E4X5|I1E4X5_MOUSE Protein 9030624J02Rik OS=Mus musculus GN=9030624J02Rik PE=1 SV=1;>sp|Q8BWQ6|CP062_MOUSE UPF0505 protein C16orf62 homolog OS=Mus musculus PE=1 SV=2	7	7
D3YW19;I1E4X5;Q8BWQ6	9030624J02Rik;9030624J02Rik;	D3YW19;I1E4X5;Q8BWQ6	D3YW19_MOUSE;I1E4X5_MOUSE;CP062_MOUSE	Protein 9030624J02Rik (Fragment);Protein 9030624J02Rik;UPF0505 protein C16orf62 homolog	TRUE	HealthyAdj_Middle / Inflamed_Proximal	HealthyAdj_Middle	Inflamed_Proximal	28	D3YW19;I1E4X5;Q8BWQ6	101794	87757	-0.214072	0.214072	-13.79	0.8621	-0.193624	0.193624	-12.5593	0.874407	0	0.562149	0.448094	27	0.323969	Mus musculus	;;Golgi to plasma membrane transport,protein transport	;;molecular_function	;;early endosome,integral component of membrane	tr;tr;sp	1	2;1;2	uniprot_mouse_proteome	>tr|D3YW19|D3YW19_MOUSE Protein 9030624J02Rik (Fragment) OS=Mus musculus GN=9030624J02Rik PE=1 SV=2;>tr|I1E4X5|I1E4X5_MOUSE Protein 9030624J02Rik OS=Mus musculus GN=9030624J02Rik PE=1 SV=1;>sp|Q8BWQ6|CP062_MOUSE UPF0505 protein C16orf62 homolog OS=Mus musculus PE=1 SV=2	7	7
D3YXG6;Q9CVB6	Arpc2	D3YXG6;Q9CVB6	D3YXG6_MOUSE;ARPC2_MOUSE	Actin-related protein 2/3 complex subunit 2	TRUE	Healthy_Middle / Healthy_Proximal	Healthy_Middle	Healthy_Proximal	15	D3YXG6;Q9CVB6	33520.6	43548.7	0.377583	0.377583	29.9164	1.29916	1.42605	1.42605	168.711	2.68711	0	0.115943	0.0566908	14	0.822499	Mus musculus	;positive regulation of lamellipodium assembly,actin filament polymerization,positive regulation of actin filament polymerization,Arp2/3 complex-mediated actin nucleation,positive regulation of substrate adhesion-dependent cell spreading	;structural constituent of cytoskeleton,protein binding,actin filament binding	;endosome,Arp2/3 protein complex,plasma membrane,focal adhesion,cell leading edge,muscle cell projection membrane,neuron projection,synapse,extracellular exosome	tr;sp	1	1;3	uniprot_mouse_proteome	>tr|D3YXG6|D3YXG6_MOUSE Actin-related protein 2/3 complex subunit 2 OS=Mus musculus GN=Arpc2 PE=1 SV=1;>sp|Q9CVB6|ARPC2_MOUSE Actin-related protein 2/3 complex subunit 2 OS=Mus musculus GN=Arpc2 PE=1 SV=3	3	3
D3YXG6;Q9CVB6	Arpc2	D3YXG6;Q9CVB6	D3YXG6_MOUSE;ARPC2_MOUSE	Actin-related protein 2/3 complex subunit 2	TRUE	Inflamed_Proximal / Healthy_Proximal	Inflamed_Proximal	Healthy_Proximal	12	D3YXG6;Q9CVB6	33520.6	30236.9	-0.148737	0.148737	-9.79602	0.90204	-0.0143062	0.0143062	-0.98673	0.990133	0	0.973153	0.440673	11	0.397857	Mus musculus	;positive regulation of lamellipodium assembly,actin filament polymerization,positive regulation of actin filament polymerization,Arp2/3 complex-mediated actin nucleation,positive regulation of substrate adhesion-dependent cell spreading	;structural constituent of cytoskeleton,protein binding,actin filament binding	;endosome,Arp2/3 protein complex,plasma membrane,focal adhesion,cell leading edge,muscle cell projection membrane,neuron projection,synapse,extracellular exosome	tr;sp	1	1;3	uniprot_mouse_proteome	>tr|D3YXG6|D3YXG6_MOUSE Actin-related protein 2/3 complex subunit 2 OS=Mus musculus GN=Arpc2 PE=1 SV=1;>sp|Q9CVB6|ARPC2_MOUSE Actin-related protein 2/3 complex subunit 2 OS=Mus musculus GN=Arpc2 PE=1 SV=3	3	3
D3YXG6;Q9CVB6	Arpc2	D3YXG6;Q9CVB6	D3YXG6_MOUSE;ARPC2_MOUSE	Actin-related protein 2/3 complex subunit 2	TRUE	HealthyAdj_Middle / Healthy_Proximal	HealthyAdj_Middle	Healthy_Proximal	12	D3YXG6;Q9CVB6	33520.6	42117.9	0.329387	0.329387	25.6479	1.25648	0.292851	0.292851	22.5059	1.22506	0	0.424736	0.239346	11	0.338313	Mus musculus	;positive regulation of lamellipodium assembly,actin filament polymerization,positive regulation of actin filament polymerization,Arp2/3 complex-mediated actin nucleation,positive regulation of substrate adhesion-dependent cell spreading	;structural constituent of cytoskeleton,protein binding,actin filament binding	;endosome,Arp2/3 protein complex,plasma membrane,focal adhesion,cell leading edge,muscle cell projection membrane,neuron projection,synapse,extracellular exosome	tr;sp	1	1;3	uniprot_mouse_proteome	>tr|D3YXG6|D3YXG6_MOUSE Actin-related protein 2/3 complex subunit 2 OS=Mus musculus GN=Arpc2 PE=1 SV=1;>sp|Q9CVB6|ARPC2_MOUSE Actin-related protein 2/3 complex subunit 2 OS=Mus musculus GN=Arpc2 PE=1 SV=3	3	3
D3YXG6;Q9CVB6	Arpc2	D3YXG6;Q9CVB6	D3YXG6_MOUSE;ARPC2_MOUSE	Actin-related protein 2/3 complex subunit 2	TRUE	Inflamed_Proximal / Healthy_Middle	Inflamed_Proximal	Healthy_Middle	12	D3YXG6;Q9CVB6	43548.7	30236.9	-0.52632	0.52632	-30.5677	0.694323	-0.512233	0.512233	-29.8864	0.701136	0	0.192114	0.059796	11	0.353165	Mus musculus	;positive regulation of lamellipodium assembly,actin filament polymerization,positive regulation of actin filament polymerization,Arp2/3 complex-mediated actin nucleation,positive regulation of substrate adhesion-dependent cell spreading	;structural constituent of cytoskeleton,protein binding,actin filament binding	;endosome,Arp2/3 protein complex,plasma membrane,focal adhesion,cell leading edge,muscle cell projection membrane,neuron projection,synapse,extracellular exosome	tr;sp	1	1;3	uniprot_mouse_proteome	>tr|D3YXG6|D3YXG6_MOUSE Actin-related protein 2/3 complex subunit 2 OS=Mus musculus GN=Arpc2 PE=1 SV=1;>sp|Q9CVB6|ARPC2_MOUSE Actin-related protein 2/3 complex subunit 2 OS=Mus musculus GN=Arpc2 PE=1 SV=3	3	3
D3YXG6;Q9CVB6	Arpc2	D3YXG6;Q9CVB6	D3YXG6_MOUSE;ARPC2_MOUSE	Actin-related protein 2/3 complex subunit 2	TRUE	HealthyAdj_Middle / Healthy_Middle	HealthyAdj_Middle	Healthy_Middle	12	D3YXG6;Q9CVB6	43548.7	42117.9	-0.0481961	0.0481961	-3.28551	0.967145	-0.205076	0.205076	-13.2507	0.867493	0	0.406593	0.138748	11	0.227595	Mus musculus	;positive regulation of lamellipodium assembly,actin filament polymerization,positive regulation of actin filament polymerization,Arp2/3 complex-mediated actin nucleation,positive regulation of substrate adhesion-dependent cell spreading	;structural constituent of cytoskeleton,protein binding,actin filament binding	;endosome,Arp2/3 protein complex,plasma membrane,focal adhesion,cell leading edge,muscle cell projection membrane,neuron projection,synapse,extracellular exosome	tr;sp	1	1;3	uniprot_mouse_proteome	>tr|D3YXG6|D3YXG6_MOUSE Actin-related protein 2/3 complex subunit 2 OS=Mus musculus GN=Arpc2 PE=1 SV=1;>sp|Q9CVB6|ARPC2_MOUSE Actin-related protein 2/3 complex subunit 2 OS=Mus musculus GN=Arpc2 PE=1 SV=3	3	3
D3YXG6;Q9CVB6	Arpc2	D3YXG6;Q9CVB6	D3YXG6_MOUSE;ARPC2_MOUSE	Actin-related protein 2/3 complex subunit 2	TRUE	HealthyAdj_Middle / Inflamed_Proximal	HealthyAdj_Middle	Inflamed_Proximal	12	D3YXG6;Q9CVB6	30236.9	42117.9	0.478124	0.478124	39.2931	1.39293	0.307158	0.307158	23.7268	1.23727	0	0.514103	0.429458	11	0.436267	Mus musculus	;positive regulation of lamellipodium assembly,actin filament polymerization,positive regulation of actin filament polymerization,Arp2/3 complex-mediated actin nucleation,positive regulation of substrate adhesion-dependent cell spreading	;structural constituent of cytoskeleton,protein binding,actin filament binding	;endosome,Arp2/3 protein complex,plasma membrane,focal adhesion,cell leading edge,muscle cell projection membrane,neuron projection,synapse,extracellular exosome	tr;sp	1	1;3	uniprot_mouse_proteome	>tr|D3YXG6|D3YXG6_MOUSE Actin-related protein 2/3 complex subunit 2 OS=Mus musculus GN=Arpc2 PE=1 SV=1;>sp|Q9CVB6|ARPC2_MOUSE Actin-related protein 2/3 complex subunit 2 OS=Mus musculus GN=Arpc2 PE=1 SV=3	3	3
D3YYK8;E9Q6X0;Q8R001;Q8R001-2	Mapre2	D3YYK8;E9Q6X0;Q8R001;Q8R001-2	D3YYK8_MOUSE;E9Q6X0_MOUSE;MARE2_MOUSE;MARE2_MOUSE	Microtubule-associated protein RP/EB family member 2 (Fragment);Microtubule-associated protein RP/EB family member 2;Microtubule-associated protein RP/EB family member 2;Isoform 2 of Microtubule-associated protein RP/EB family member 2	TRUE	Healthy_Middle / Healthy_Proximal	Healthy_Middle	Healthy_Proximal	35	D3YYK8;E9Q6X0;Q8R001;Q8R001-2	293072	221467	-0.404162	0.404162	-24.4325	0.755675	-0.150698	0.150698	-9.91855	0.900814	0	0.461568	0.16914	34	0.199449	Mus musculus	;;cell cycle,cell division;	;;protein binding,microtubule binding,identical protein binding;	;;cytoplasm,microtubule plus-end;	tr;tr;sp;sp	1;1;1;	1;1;1;	uniprot_mouse_proteome	>tr|D3YYK8|D3YYK8_MOUSE Microtubule-associated protein RP/EB family member 2 (Fragment) OS=Mus musculus GN=Mapre2 PE=1 SV=1;>tr|E9Q6X0|E9Q6X0_MOUSE Microtubule-associated protein RP/EB family member 2 OS=Mus musculus GN=Mapre2 PE=1 SV=1;>sp|Q8R001|MARE2_MOUSE Microtubule-associated protein RP/EB family member 2 OS=Mus musculus GN=Mapre2 PE=1 SV=1;>sp|Q8R001-2|MARE2_MOUSE Isoform 2 of Microtubule-…	6	7
D3YYK8;E9Q6X0;Q8R001;Q8R001-2	Mapre2	D3YYK8;E9Q6X0;Q8R001;Q8R001-2	D3YYK8_MOUSE;E9Q6X0_MOUSE;MARE2_MOUSE;MARE2_MOUSE	Microtubule-associated protein RP/EB family member 2 (Fragment);Microtubule-associated protein RP/EB family member 2;Microtubule-associated protein RP/EB family member 2;Isoform 2 of Microtubule-associated protein RP/EB family member 2	TRUE	Inflamed_Proximal / Healthy_Proximal	Inflamed_Proximal	Healthy_Proximal	28	D3YYK8;E9Q6X0;Q8R001;Q8R001-2	293072	78503	-1.90043	1.90043	-73.2137	0.267863	-2.16524	2.16524	-77.7055	0.222945	0	8.40878e-05	0.000436541	27	0.460262	Mus musculus	;;cell cycle,cell division;	;;protein binding,microtubule binding,identical protein binding;	;;cytoplasm,microtubule plus-end;	tr;tr;sp;sp	1;1;1;	1;1;1;	uniprot_mouse_proteome	>tr|D3YYK8|D3YYK8_MOUSE Microtubule-associated protein RP/EB family member 2 (Fragment) OS=Mus musculus GN=Mapre2 PE=1 SV=1;>tr|E9Q6X0|E9Q6X0_MOUSE Microtubule-associated protein RP/EB family member 2 OS=Mus musculus GN=Mapre2 PE=1 SV=1;>sp|Q8R001|MARE2_MOUSE Microtubule-associated protein RP/EB family member 2 OS=Mus musculus GN=Mapre2 PE=1 SV=1;>sp|Q8R001-2|MARE2_MOUSE Isoform 2 of Microtubule-…	6	7
D3YYK8;E9Q6X0;Q8R001;Q8R001-2	Mapre2	D3YYK8;E9Q6X0;Q8R001;Q8R001-2	D3YYK8_MOUSE;E9Q6X0_MOUSE;MARE2_MOUSE;MARE2_MOUSE	Microtubule-associated protein RP/EB family member 2 (Fragment);Microtubule-associated protein RP/EB family member 2;Microtubule-associated protein RP/EB family member 2;Isoform 2 of Microtubule-associated protein RP/EB family member 2	TRUE	HealthyAdj_Middle / Healthy_Proximal	HealthyAdj_Middle	Healthy_Proximal	28	D3YYK8;E9Q6X0;Q8R001;Q8R001-2	293072	89829.6	-1.70599	1.70599	-69.3489	0.306511	-2.21806	2.21806	-78.507	0.21493	0	0.000126396	0.000546665	27	0.487495	Mus musculus	;;cell cycle,cell division;	;;protein binding,microtubule binding,identical protein binding;	;;cytoplasm,microtubule plus-end;	tr;tr;sp;sp	1;1;1;	1;1;1;	uniprot_mouse_proteome	>tr|D3YYK8|D3YYK8_MOUSE Microtubule-associated protein RP/EB family member 2 (Fragment) OS=Mus musculus GN=Mapre2 PE=1 SV=1;>tr|E9Q6X0|E9Q6X0_MOUSE Microtubule-associated protein RP/EB family member 2 OS=Mus musculus GN=Mapre2 PE=1 SV=1;>sp|Q8R001|MARE2_MOUSE Microtubule-associated protein RP/EB family member 2 OS=Mus musculus GN=Mapre2 PE=1 SV=1;>sp|Q8R001-2|MARE2_MOUSE Isoform 2 of Microtubule-…	6	7
D3YYK8;E9Q6X0;Q8R001;Q8R001-2	Mapre2	D3YYK8;E9Q6X0;Q8R001;Q8R001-2	D3YYK8_MOUSE;E9Q6X0_MOUSE;MARE2_MOUSE;MARE2_MOUSE	Microtubule-associated protein RP/EB family member 2 (Fragment);Microtubule-associated protein RP/EB family member 2;Microtubule-associated protein RP/EB family member 2;Isoform 2 of Microtubule-associated protein RP/EB family member 2	TRUE	Inflamed_Proximal / Healthy_Middle	Inflamed_Proximal	Healthy_Middle	28	D3YYK8;E9Q6X0;Q8R001;Q8R001-2	221467	78503	-1.49627	1.49627	-64.5532	0.354468	-1.81043	1.81043	-71.4893	0.285107	0	5.89352e-05	7.15044e-05	27	0.374143	Mus musculus	;;cell cycle,cell division;	;;protein binding,microtubule binding,identical protein binding;	;;cytoplasm,microtubule plus-end;	tr;tr;sp;sp	1;1;1;	1;1;1;	uniprot_mouse_proteome	>tr|D3YYK8|D3YYK8_MOUSE Microtubule-associated protein RP/EB family member 2 (Fragment) OS=Mus musculus GN=Mapre2 PE=1 SV=1;>tr|E9Q6X0|E9Q6X0_MOUSE Microtubule-associated protein RP/EB family member 2 OS=Mus musculus GN=Mapre2 PE=1 SV=1;>sp|Q8R001|MARE2_MOUSE Microtubule-associated protein RP/EB family member 2 OS=Mus musculus GN=Mapre2 PE=1 SV=1;>sp|Q8R001-2|MARE2_MOUSE Isoform 2 of Microtubule-…	6	7
D3YYK8;E9Q6X0;Q8R001;Q8R001-2	Mapre2	D3YYK8;E9Q6X0;Q8R001;Q8R001-2	D3YYK8_MOUSE;E9Q6X0_MOUSE;MARE2_MOUSE;MARE2_MOUSE	Microtubule-associated protein RP/EB family member 2 (Fragment);Microtubule-associated protein RP/EB family member 2;Microtubule-associated protein RP/EB family member 2;Isoform 2 of Microtubule-associated protein RP/EB family member 2	TRUE	HealthyAdj_Middle / Healthy_Middle	HealthyAdj_Middle	Healthy_Middle	28	D3YYK8;E9Q6X0;Q8R001;Q8R001-2	221467	89829.6	-1.30183	1.30183	-59.4388	0.405612	-1.86325	1.86325	-72.5143	0.274857	0	0.000504916	0.000553662	27	0.463377	Mus musculus	;;cell cycle,cell division;	;;protein binding,microtubule binding,identical protein binding;	;;cytoplasm,microtubule plus-end;	tr;tr;sp;sp	1;1;1;	1;1;1;	uniprot_mouse_proteome	>tr|D3YYK8|D3YYK8_MOUSE Microtubule-associated protein RP/EB family member 2 (Fragment) OS=Mus musculus GN=Mapre2 PE=1 SV=1;>tr|E9Q6X0|E9Q6X0_MOUSE Microtubule-associated protein RP/EB family member 2 OS=Mus musculus GN=Mapre2 PE=1 SV=1;>sp|Q8R001|MARE2_MOUSE Microtubule-associated protein RP/EB family member 2 OS=Mus musculus GN=Mapre2 PE=1 SV=1;>sp|Q8R001-2|MARE2_MOUSE Isoform 2 of Microtubule-…	6	7
D3YYK8;E9Q6X0;Q8R001;Q8R001-2	Mapre2	D3YYK8;E9Q6X0;Q8R001;Q8R001-2	D3YYK8_MOUSE;E9Q6X0_MOUSE;MARE2_MOUSE;MARE2_MOUSE	Microtubule-associated protein RP/EB family member 2 (Fragment);Microtubule-associated protein RP/EB family member 2;Microtubule-associated protein RP/EB family member 2;Isoform 2 of Microtubule-associated protein RP/EB family member 2	TRUE	HealthyAdj_Middle / Inflamed_Proximal	HealthyAdj_Middle	Inflamed_Proximal	28	D3YYK8;E9Q6X0;Q8R001;Q8R001-2	78503	89829.6	0.194442	0.194442	14.4281	1.14428	-0.0528215	0.0528215	-3.59509	0.964049	0	0.925862	0.573371	27	0.552244	Mus musculus	;;cell cycle,cell division;	;;protein binding,microtubule binding,identical protein binding;	;;cytoplasm,microtubule plus-end;	tr;tr;sp;sp	1;1;1;	1;1;1;	uniprot_mouse_proteome	>tr|D3YYK8|D3YYK8_MOUSE Microtubule-associated protein RP/EB family member 2 (Fragment) OS=Mus musculus GN=Mapre2 PE=1 SV=1;>tr|E9Q6X0|E9Q6X0_MOUSE Microtubule-associated protein RP/EB family member 2 OS=Mus musculus GN=Mapre2 PE=1 SV=1;>sp|Q8R001|MARE2_MOUSE Microtubule-associated protein RP/EB family member 2 OS=Mus musculus GN=Mapre2 PE=1 SV=1;>sp|Q8R001-2|MARE2_MOUSE Isoform 2 of Microtubule-…	6	7
D3Z2H2;E9Q8Z4;E9Q8Z5;E9Q8Z6;E9Q8Z8;E9Q8Z9;E9Q901;E9Q903;E9Q904;G3X9V2;P30999;P30999-2;P30999-3	Ctnnd1	D3Z2H2;E9Q8Z4;E9Q8Z5;E9Q8Z6;E9Q8Z8;E9Q8Z9;E9Q901;E9Q903;E9Q904;G3X9V2;P30999;P30999-2;P30999-3	D3Z2H2_MOUSE;E9Q8Z4_MOUSE;E9Q8Z5_MOUSE;E9Q8Z6_MOUSE;E9Q8Z8_MOUSE;E9Q8Z9_MOUSE;E9Q901_MOUSE;E9Q903_MOUSE;E9Q904_MOUSE;G3X9V2_MOUSE;CTND1_MOUSE;CTND1_MOUSE;CTND1_MOUSE	Catenin delta-1;Catenin delta-1;Catenin delta-1;Catenin delta-1;Catenin delta-1;Catenin delta-1;Catenin delta-1;Catenin delta-1;Catenin delta-1;Catenin (Cadherin associated protein), delta 1, isoform CRA_a;Catenin delta-1;Isoform 2 of Catenin delta-1;Isoform 3 of Catenin delta-1	TRUE	Healthy_Middle / Healthy_Proximal	Healthy_Middle	Healthy_Proximal	135	D3Z2H2;E9Q8Z4;E9Q8Z5;E9Q8Z6;E9Q8Z8;E9Q8Z9;E9Q901;E9Q903;E9Q904;G3X9V2;P30999;P30999-2;P30999-3	537384	1.58264e+06	1.55831	1.55831	194.508	2.94508	2.50422	2.50422	467.344	5.67344	0	1.42327e-17	1.75777e-16	134	0.253097	Mus musculus	;;;;;;;;;;morphogenesis of a polarized epithelium,kidney development,transcription, DNA-templated,regulation of transcription, DNA-templated,cell adhesion,salivary gland morphogenesis,positive regulation of protein processing,Wnt signaling pathway,keratinocyte differentiation,epithelial cell differentiation involved in salivary gland development,glomerulus morphogenesis,negative regulation of can…	;;;;;;;;;;receptor binding,protein binding,protein phosphatase binding,protein domain specific binding,cadherin binding;;	;;;;;;;;;;nucleus,cytoplasm,cytosol,plasma membrane,cell-cell junction,cell-cell adherens junction,bicellular tight junction,membrane,flotillin complex,lamellipodium,midbody,extracellular exosome;;	tr;tr;tr;tr;tr;tr;tr;tr;tr;tr;sp;sp;sp	1;1;1;1;1;1;1;1;1;1;1;;	1;1;1;1;1;1;1;1;1;1;2;;	uniprot_mouse_proteome	>tr|D3Z2H2|D3Z2H2_MOUSE Catenin delta-1 OS=Mus musculus GN=Ctnnd1 PE=1 SV=1;>tr|E9Q8Z4|E9Q8Z4_MOUSE Catenin delta-1 OS=Mus musculus GN=Ctnnd1 PE=1 SV=1;>tr|E9Q8Z5|E9Q8Z5_MOUSE Catenin delta-1 OS=Mus musculus GN=Ctnnd1 PE=1 SV=1;>tr|E9Q8Z6|E9Q8Z6_MOUSE Catenin delta-1 OS=Mus musculus GN=Ctnnd1 PE=1 SV=1;>tr|E9Q8Z8|E9Q8Z8_MOUSE Catenin delta-1 OS=Mus musculus GN=Ctnnd1 PE=1 SV=1;>tr|E9Q8Z9|E9Q8Z9_M…	23	27
D3Z2H2;E9Q8Z4;E9Q8Z5;E9Q8Z6;E9Q8Z8;E9Q8Z9;E9Q901;E9Q903;E9Q904;G3X9V2;P30999;P30999-2;P30999-3	Ctnnd1	D3Z2H2;E9Q8Z4;E9Q8Z5;E9Q8Z6;E9Q8Z8;E9Q8Z9;E9Q901;E9Q903;E9Q904;G3X9V2;P30999;P30999-2;P30999-3	D3Z2H2_MOUSE;E9Q8Z4_MOUSE;E9Q8Z5_MOUSE;E9Q8Z6_MOUSE;E9Q8Z8_MOUSE;E9Q8Z9_MOUSE;E9Q901_MOUSE;E9Q903_MOUSE;E9Q904_MOUSE;G3X9V2_MOUSE;CTND1_MOUSE;CTND1_MOUSE;CTND1_MOUSE	Catenin delta-1;Catenin delta-1;Catenin delta-1;Catenin delta-1;Catenin delta-1;Catenin delta-1;Catenin delta-1;Catenin delta-1;Catenin delta-1;Catenin (Cadherin associated protein), delta 1, isoform CRA_a;Catenin delta-1;Isoform 2 of Catenin delta-1;Isoform 3 of Catenin delta-1	TRUE	Inflamed_Proximal / Healthy_Proximal	Inflamed_Proximal	Healthy_Proximal	108	D3Z2H2;E9Q8Z4;E9Q8Z5;E9Q8Z6;E9Q8Z8;E9Q8Z9;E9Q901;E9Q903;E9Q904;G3X9V2;P30999;P30999-2;P30999-3	537384	429482	-0.323358	0.323358	-20.0792	0.799208	-0.122744	0.122744	-8.1561	0.918439	0	0.601509	0.324828	107	0.233252	Mus musculus	;;;;;;;;;;morphogenesis of a polarized epithelium,kidney development,transcription, DNA-templated,regulation of transcription, DNA-templated,cell adhesion,salivary gland morphogenesis,positive regulation of protein processing,Wnt signaling pathway,keratinocyte differentiation,epithelial cell differentiation involved in salivary gland development,glomerulus morphogenesis,negative regulation of can…	;;;;;;;;;;receptor binding,protein binding,protein phosphatase binding,protein domain specific binding,cadherin binding;;	;;;;;;;;;;nucleus,cytoplasm,cytosol,plasma membrane,cell-cell junction,cell-cell adherens junction,bicellular tight junction,membrane,flotillin complex,lamellipodium,midbody,extracellular exosome;;	tr;tr;tr;tr;tr;tr;tr;tr;tr;tr;sp;sp;sp	1;1;1;1;1;1;1;1;1;1;1;;	1;1;1;1;1;1;1;1;1;1;2;;	uniprot_mouse_proteome	>tr|D3Z2H2|D3Z2H2_MOUSE Catenin delta-1 OS=Mus musculus GN=Ctnnd1 PE=1 SV=1;>tr|E9Q8Z4|E9Q8Z4_MOUSE Catenin delta-1 OS=Mus musculus GN=Ctnnd1 PE=1 SV=1;>tr|E9Q8Z5|E9Q8Z5_MOUSE Catenin delta-1 OS=Mus musculus GN=Ctnnd1 PE=1 SV=1;>tr|E9Q8Z6|E9Q8Z6_MOUSE Catenin delta-1 OS=Mus musculus GN=Ctnnd1 PE=1 SV=1;>tr|E9Q8Z8|E9Q8Z8_MOUSE Catenin delta-1 OS=Mus musculus GN=Ctnnd1 PE=1 SV=1;>tr|E9Q8Z9|E9Q8Z9_M…	23	27
D3Z2H2;E9Q8Z4;E9Q8Z5;E9Q8Z6;E9Q8Z8;E9Q8Z9;E9Q901;E9Q903;E9Q904;G3X9V2;P30999;P30999-2;P30999-3	Ctnnd1	D3Z2H2;E9Q8Z4;E9Q8Z5;E9Q8Z6;E9Q8Z8;E9Q8Z9;E9Q901;E9Q903;E9Q904;G3X9V2;P30999;P30999-2;P30999-3	D3Z2H2_MOUSE;E9Q8Z4_MOUSE;E9Q8Z5_MOUSE;E9Q8Z6_MOUSE;E9Q8Z8_MOUSE;E9Q8Z9_MOUSE;E9Q901_MOUSE;E9Q903_MOUSE;E9Q904_MOUSE;G3X9V2_MOUSE;CTND1_MOUSE;CTND1_MOUSE;CTND1_MOUSE	Catenin delta-1;Catenin delta-1;Catenin delta-1;Catenin delta-1;Catenin delta-1;Catenin delta-1;Catenin delta-1;Catenin delta-1;Catenin delta-1;Catenin (Cadherin associated protein), delta 1, isoform CRA_a;Catenin delta-1;Isoform 2 of Catenin delta-1;Isoform 3 of Catenin delta-1	TRUE	HealthyAdj_Middle / Healthy_Proximal	HealthyAdj_Middle	Healthy_Proximal	108	D3Z2H2;E9Q8Z4;E9Q8Z5;E9Q8Z6;E9Q8Z8;E9Q8Z9;E9Q901;E9Q903;E9Q904;G3X9V2;P30999;P30999-2;P30999-3	537384	741371	0.464242	0.464242	37.9592	1.37959	0.0396488	0.0396488	2.78636	1.02786	0	0.884925	0.39126	107	0.272032	Mus musculus	;;;;;;;;;;morphogenesis of a polarized epithelium,kidney development,transcription, DNA-templated,regulation of transcription, DNA-templated,cell adhesion,salivary gland morphogenesis,positive regulation of protein processing,Wnt signaling pathway,keratinocyte differentiation,epithelial cell differentiation involved in salivary gland development,glomerulus morphogenesis,negative regulation of can…	;;;;;;;;;;receptor binding,protein binding,protein phosphatase binding,protein domain specific binding,cadherin binding;;	;;;;;;;;;;nucleus,cytoplasm,cytosol,plasma membrane,cell-cell junction,cell-cell adherens junction,bicellular tight junction,membrane,flotillin complex,lamellipodium,midbody,extracellular exosome;;	tr;tr;tr;tr;tr;tr;tr;tr;tr;tr;sp;sp;sp	1;1;1;1;1;1;1;1;1;1;1;;	1;1;1;1;1;1;1;1;1;1;2;;	uniprot_mouse_proteome	>tr|D3Z2H2|D3Z2H2_MOUSE Catenin delta-1 OS=Mus musculus GN=Ctnnd1 PE=1 SV=1;>tr|E9Q8Z4|E9Q8Z4_MOUSE Catenin delta-1 OS=Mus musculus GN=Ctnnd1 PE=1 SV=1;>tr|E9Q8Z5|E9Q8Z5_MOUSE Catenin delta-1 OS=Mus musculus GN=Ctnnd1 PE=1 SV=1;>tr|E9Q8Z6|E9Q8Z6_MOUSE Catenin delta-1 OS=Mus musculus GN=Ctnnd1 PE=1 SV=1;>tr|E9Q8Z8|E9Q8Z8_MOUSE Catenin delta-1 OS=Mus musculus GN=Ctnnd1 PE=1 SV=1;>tr|E9Q8Z9|E9Q8Z9_M…	23	27
D3Z2H2;E9Q8Z4;E9Q8Z5;E9Q8Z6;E9Q8Z8;E9Q8Z9;E9Q901;E9Q903;E9Q904;G3X9V2;P30999;P30999-2;P30999-3	Ctnnd1	D3Z2H2;E9Q8Z4;E9Q8Z5;E9Q8Z6;E9Q8Z8;E9Q8Z9;E9Q901;E9Q903;E9Q904;G3X9V2;P30999;P30999-2;P30999-3	D3Z2H2_MOUSE;E9Q8Z4_MOUSE;E9Q8Z5_MOUSE;E9Q8Z6_MOUSE;E9Q8Z8_MOUSE;E9Q8Z9_MOUSE;E9Q901_MOUSE;E9Q903_MOUSE;E9Q904_MOUSE;G3X9V2_MOUSE;CTND1_MOUSE;CTND1_MOUSE;CTND1_MOUSE	Catenin delta-1;Catenin delta-1;Catenin delta-1;Catenin delta-1;Catenin delta-1;Catenin delta-1;Catenin delta-1;Catenin delta-1;Catenin delta-1;Catenin (Cadherin associated protein), delta 1, isoform CRA_a;Catenin delta-1;Isoform 2 of Catenin delta-1;Isoform 3 of Catenin delta-1	TRUE	Inflamed_Proximal / Healthy_Middle	Inflamed_Proximal	Healthy_Middle	108	D3Z2H2;E9Q8Z4;E9Q8Z5;E9Q8Z6;E9Q8Z8;E9Q8Z9;E9Q901;E9Q903;E9Q904;G3X9V2;P30999;P30999-2;P30999-3	1.58264e+06	429482	-1.88166	1.88166	-72.863	0.27137	-2.63735	2.63735	-83.9277	0.160723	0	1.19338e-17	1.09435e-16	107	0.255414	Mus musculus	;;;;;;;;;;morphogenesis of a polarized epithelium,kidney development,transcription, DNA-templated,regulation of transcription, DNA-templated,cell adhesion,salivary gland morphogenesis,positive regulation of protein processing,Wnt signaling pathway,keratinocyte differentiation,epithelial cell differentiation involved in salivary gland development,glomerulus morphogenesis,negative regulation of can…	;;;;;;;;;;receptor binding,protein binding,protein phosphatase binding,protein domain specific binding,cadherin binding;;	;;;;;;;;;;nucleus,cytoplasm,cytosol,plasma membrane,cell-cell junction,cell-cell adherens junction,bicellular tight junction,membrane,flotillin complex,lamellipodium,midbody,extracellular exosome;;	tr;tr;tr;tr;tr;tr;tr;tr;tr;tr;sp;sp;sp	1;1;1;1;1;1;1;1;1;1;1;;	1;1;1;1;1;1;1;1;1;1;2;;	uniprot_mouse_proteome	>tr|D3Z2H2|D3Z2H2_MOUSE Catenin delta-1 OS=Mus musculus GN=Ctnnd1 PE=1 SV=1;>tr|E9Q8Z4|E9Q8Z4_MOUSE Catenin delta-1 OS=Mus musculus GN=Ctnnd1 PE=1 SV=1;>tr|E9Q8Z5|E9Q8Z5_MOUSE Catenin delta-1 OS=Mus musculus GN=Ctnnd1 PE=1 SV=1;>tr|E9Q8Z6|E9Q8Z6_MOUSE Catenin delta-1 OS=Mus musculus GN=Ctnnd1 PE=1 SV=1;>tr|E9Q8Z8|E9Q8Z8_MOUSE Catenin delta-1 OS=Mus musculus GN=Ctnnd1 PE=1 SV=1;>tr|E9Q8Z9|E9Q8Z9_M…	23	27
D3Z2H2;E9Q8Z4;E9Q8Z5;E9Q8Z6;E9Q8Z8;E9Q8Z9;E9Q901;E9Q903;E9Q904;G3X9V2;P30999;P30999-2;P30999-3	Ctnnd1	D3Z2H2;E9Q8Z4;E9Q8Z5;E9Q8Z6;E9Q8Z8;E9Q8Z9;E9Q901;E9Q903;E9Q904;G3X9V2;P30999;P30999-2;P30999-3	D3Z2H2_MOUSE;E9Q8Z4_MOUSE;E9Q8Z5_MOUSE;E9Q8Z6_MOUSE;E9Q8Z8_MOUSE;E9Q8Z9_MOUSE;E9Q901_MOUSE;E9Q903_MOUSE;E9Q904_MOUSE;G3X9V2_MOUSE;CTND1_MOUSE;CTND1_MOUSE;CTND1_MOUSE	Catenin delta-1;Catenin delta-1;Catenin delta-1;Catenin delta-1;Catenin delta-1;Catenin delta-1;Catenin delta-1;Catenin delta-1;Catenin delta-1;Catenin (Cadherin associated protein), delta 1, isoform CRA_a;Catenin delta-1;Isoform 2 of Catenin delta-1;Isoform 3 of Catenin delta-1	TRUE	HealthyAdj_Middle / Healthy_Middle	HealthyAdj_Middle	Healthy_Middle	108	D3Z2H2;E9Q8Z4;E9Q8Z5;E9Q8Z6;E9Q8Z8;E9Q8Z9;E9Q901;E9Q903;E9Q904;G3X9V2;P30999;P30999-2;P30999-3	1.58264e+06	741371	-1.09407	1.09407	-53.156	0.46844	-2.47496	2.47496	-82.0128	0.179872	0	1.78663e-14	1.6603e-13	107	0.277616	Mus musculus	;;;;;;;;;;morphogenesis of a polarized epithelium,kidney development,transcription, DNA-templated,regulation of transcription, DNA-templated,cell adhesion,salivary gland morphogenesis,positive regulation of protein processing,Wnt signaling pathway,keratinocyte differentiation,epithelial cell differentiation involved in salivary gland development,glomerulus morphogenesis,negative regulation of can…	;;;;;;;;;;receptor binding,protein binding,protein phosphatase binding,protein domain specific binding,cadherin binding;;	;;;;;;;;;;nucleus,cytoplasm,cytosol,plasma membrane,cell-cell junction,cell-cell adherens junction,bicellular tight junction,membrane,flotillin complex,lamellipodium,midbody,extracellular exosome;;	tr;tr;tr;tr;tr;tr;tr;tr;tr;tr;sp;sp;sp	1;1;1;1;1;1;1;1;1;1;1;;	1;1;1;1;1;1;1;1;1;1;2;;	uniprot_mouse_proteome	>tr|D3Z2H2|D3Z2H2_MOUSE Catenin delta-1 OS=Mus musculus GN=Ctnnd1 PE=1 SV=1;>tr|E9Q8Z4|E9Q8Z4_MOUSE Catenin delta-1 OS=Mus musculus GN=Ctnnd1 PE=1 SV=1;>tr|E9Q8Z5|E9Q8Z5_MOUSE Catenin delta-1 OS=Mus musculus GN=Ctnnd1 PE=1 SV=1;>tr|E9Q8Z6|E9Q8Z6_MOUSE Catenin delta-1 OS=Mus musculus GN=Ctnnd1 PE=1 SV=1;>tr|E9Q8Z8|E9Q8Z8_MOUSE Catenin delta-1 OS=Mus musculus GN=Ctnnd1 PE=1 SV=1;>tr|E9Q8Z9|E9Q8Z9_M…	23	27
D3Z2H2;E9Q8Z4;E9Q8Z5;E9Q8Z6;E9Q8Z8;E9Q8Z9;E9Q901;E9Q903;E9Q904;G3X9V2;P30999;P30999-2;P30999-3	Ctnnd1	D3Z2H2;E9Q8Z4;E9Q8Z5;E9Q8Z6;E9Q8Z8;E9Q8Z9;E9Q901;E9Q903;E9Q904;G3X9V2;P30999;P30999-2;P30999-3	D3Z2H2_MOUSE;E9Q8Z4_MOUSE;E9Q8Z5_MOUSE;E9Q8Z6_MOUSE;E9Q8Z8_MOUSE;E9Q8Z9_MOUSE;E9Q901_MOUSE;E9Q903_MOUSE;E9Q904_MOUSE;G3X9V2_MOUSE;CTND1_MOUSE;CTND1_MOUSE;CTND1_MOUSE	Catenin delta-1;Catenin delta-1;Catenin delta-1;Catenin delta-1;Catenin delta-1;Catenin delta-1;Catenin delta-1;Catenin delta-1;Catenin delta-1;Catenin (Cadherin associated protein), delta 1, isoform CRA_a;Catenin delta-1;Isoform 2 of Catenin delta-1;Isoform 3 of Catenin delta-1	TRUE	HealthyAdj_Middle / Inflamed_Proximal	HealthyAdj_Middle	Inflamed_Proximal	108	D3Z2H2;E9Q8Z4;E9Q8Z5;E9Q8Z6;E9Q8Z8;E9Q8Z9;E9Q901;E9Q903;E9Q904;G3X9V2;P30999;P30999-2;P30999-3	429482	741371	0.7876	0.7876	72.62	1.7262	0.162393	0.162393	11.9142	1.11914	0	0.467771	0.407413	107	0.221816	Mus musculus	;;;;;;;;;;morphogenesis of a polarized epithelium,kidney development,transcription, DNA-templated,regulation of transcription, DNA-templated,cell adhesion,salivary gland morphogenesis,positive regulation of protein processing,Wnt signaling pathway,keratinocyte differentiation,epithelial cell differentiation involved in salivary gland development,glomerulus morphogenesis,negative regulation of can…	;;;;;;;;;;receptor binding,protein binding,protein phosphatase binding,protein domain specific binding,cadherin binding;;	;;;;;;;;;;nucleus,cytoplasm,cytosol,plasma membrane,cell-cell junction,cell-cell adherens junction,bicellular tight junction,membrane,flotillin complex,lamellipodium,midbody,extracellular exosome;;	tr;tr;tr;tr;tr;tr;tr;tr;tr;tr;sp;sp;sp	1;1;1;1;1;1;1;1;1;1;1;;	1;1;1;1;1;1;1;1;1;1;2;;	uniprot_mouse_proteome	>tr|D3Z2H2|D3Z2H2_MOUSE Catenin delta-1 OS=Mus musculus GN=Ctnnd1 PE=1 SV=1;>tr|E9Q8Z4|E9Q8Z4_MOUSE Catenin delta-1 OS=Mus musculus GN=Ctnnd1 PE=1 SV=1;>tr|E9Q8Z5|E9Q8Z5_MOUSE Catenin delta-1 OS=Mus musculus GN=Ctnnd1 PE=1 SV=1;>tr|E9Q8Z6|E9Q8Z6_MOUSE Catenin delta-1 OS=Mus musculus GN=Ctnnd1 PE=1 SV=1;>tr|E9Q8Z8|E9Q8Z8_MOUSE Catenin delta-1 OS=Mus musculus GN=Ctnnd1 PE=1 SV=1;>tr|E9Q8Z9|E9Q8Z9_M…	23	27
D3Z4V1;Q922V4	Plrg1	D3Z4V1;Q922V4	D3Z4V1_MOUSE;PLRG1_MOUSE	Pleiotropic regulator 1	TRUE	Healthy_Middle / Healthy_Proximal	Healthy_Middle	Healthy_Proximal	25	D3Z4V1;Q922V4	32434.2	91271.1	1.49264	1.49264	181.404	2.81404	2.10611	2.10611	330.53	4.3053	0	9.71354e-07	2.95862e-06	24	0.31717	Mus musculus	;mRNA splicing, via spliceosome,protein localization to nucleus,positive regulation of G1/S transition of mitotic cell cycle	;molecular_function	;Prp19 complex,fibrillar center,nuclear speck,nuclear membrane,precatalytic spliceosome,catalytic step 2 spliceosome,Cul4-RING E3 ubiquitin ligase complex,DNA replication factor A complex	tr;sp	1	1	uniprot_mouse_proteome	>tr|D3Z4V1|D3Z4V1_MOUSE Pleiotropic regulator 1 OS=Mus musculus GN=Plrg1 PE=1 SV=1;>sp|Q922V4|PLRG1_MOUSE Pleiotropic regulator 1 OS=Mus musculus GN=Plrg1 PE=1 SV=1	5	5
D3Z4V1;Q922V4	Plrg1	D3Z4V1;Q922V4	D3Z4V1_MOUSE;PLRG1_MOUSE	Pleiotropic regulator 1	TRUE	Inflamed_Proximal / Healthy_Proximal	Inflamed_Proximal	Healthy_Proximal	20	D3Z4V1;Q922V4	32434.2	28186.5	-0.202516	0.202516	-13.0966	0.869034	0.286051	0.286051	21.9298	1.2193	0	0.483881	0.281559	19	0.390478	Mus musculus	;mRNA splicing, via spliceosome,protein localization to nucleus,positive regulation of G1/S transition of mitotic cell cycle	;molecular_function	;Prp19 complex,fibrillar center,nuclear speck,nuclear membrane,precatalytic spliceosome,catalytic step 2 spliceosome,Cul4-RING E3 ubiquitin ligase complex,DNA replication factor A complex	tr;sp	1	1	uniprot_mouse_proteome	>tr|D3Z4V1|D3Z4V1_MOUSE Pleiotropic regulator 1 OS=Mus musculus GN=Plrg1 PE=1 SV=1;>sp|Q922V4|PLRG1_MOUSE Pleiotropic regulator 1 OS=Mus musculus GN=Plrg1 PE=1 SV=1	5	5
D3Z4V1;Q922V4	Plrg1	D3Z4V1;Q922V4	D3Z4V1_MOUSE;PLRG1_MOUSE	Pleiotropic regulator 1	TRUE	HealthyAdj_Middle / Healthy_Proximal	HealthyAdj_Middle	Healthy_Proximal	20	D3Z4V1;Q922V4	32434.2	34395.8	0.0847154	0.0847154	6.04786	1.06048	0.768832	0.768832	70.389	1.70389	0	0.112016	0.095698	19	0.449758	Mus musculus	;mRNA splicing, via spliceosome,protein localization to nucleus,positive regulation of G1/S transition of mitotic cell cycle	;molecular_function	;Prp19 complex,fibrillar center,nuclear speck,nuclear membrane,precatalytic spliceosome,catalytic step 2 spliceosome,Cul4-RING E3 ubiquitin ligase complex,DNA replication factor A complex	tr;sp	1	1	uniprot_mouse_proteome	>tr|D3Z4V1|D3Z4V1_MOUSE Pleiotropic regulator 1 OS=Mus musculus GN=Plrg1 PE=1 SV=1;>sp|Q922V4|PLRG1_MOUSE Pleiotropic regulator 1 OS=Mus musculus GN=Plrg1 PE=1 SV=1	5	5
D3Z4V1;Q922V4	Plrg1	D3Z4V1;Q922V4	D3Z4V1_MOUSE;PLRG1_MOUSE	Pleiotropic regulator 1	TRUE	Inflamed_Proximal / Healthy_Middle	Inflamed_Proximal	Healthy_Middle	20	D3Z4V1;Q922V4	91271.1	28186.5	-1.69516	1.69516	-69.1179	0.308821	-1.7612	1.7612	-70.4997	0.295003	0	2.70235e-05	3.62603e-05	19	0.313454	Mus musculus	;mRNA splicing, via spliceosome,protein localization to nucleus,positive regulation of G1/S transition of mitotic cell cycle	;molecular_function	;Prp19 complex,fibrillar center,nuclear speck,nuclear membrane,precatalytic spliceosome,catalytic step 2 spliceosome,Cul4-RING E3 ubiquitin ligase complex,DNA replication factor A complex	tr;sp	1	1	uniprot_mouse_proteome	>tr|D3Z4V1|D3Z4V1_MOUSE Pleiotropic regulator 1 OS=Mus musculus GN=Plrg1 PE=1 SV=1;>sp|Q922V4|PLRG1_MOUSE Pleiotropic regulator 1 OS=Mus musculus GN=Plrg1 PE=1 SV=1	5	5
D3Z4V1;Q922V4	Plrg1	D3Z4V1;Q922V4	D3Z4V1_MOUSE;PLRG1_MOUSE	Pleiotropic regulator 1	TRUE	HealthyAdj_Middle / Healthy_Middle	HealthyAdj_Middle	Healthy_Middle	20	D3Z4V1;Q922V4	91271.1	34395.8	-1.40793	1.40793	-62.3147	0.376853	-1.27842	1.27842	-58.7753	0.412247	0	7.88635e-06	1.46279e-05	19	0.206126	Mus musculus	;mRNA splicing, via spliceosome,protein localization to nucleus,positive regulation of G1/S transition of mitotic cell cycle	;molecular_function	;Prp19 complex,fibrillar center,nuclear speck,nuclear membrane,precatalytic spliceosome,catalytic step 2 spliceosome,Cul4-RING E3 ubiquitin ligase complex,DNA replication factor A complex	tr;sp	1	1	uniprot_mouse_proteome	>tr|D3Z4V1|D3Z4V1_MOUSE Pleiotropic regulator 1 OS=Mus musculus GN=Plrg1 PE=1 SV=1;>sp|Q922V4|PLRG1_MOUSE Pleiotropic regulator 1 OS=Mus musculus GN=Plrg1 PE=1 SV=1	5	5
D3Z4V1;Q922V4	Plrg1	D3Z4V1;Q922V4	D3Z4V1_MOUSE;PLRG1_MOUSE	Pleiotropic regulator 1	TRUE	HealthyAdj_Middle / Inflamed_Proximal	HealthyAdj_Middle	Inflamed_Proximal	20	D3Z4V1;Q922V4	28186.5	34395.8	0.287231	0.287231	22.0296	1.2203	0.482781	0.482781	39.7435	1.39743	0	0.123878	0.194995	19	0.292319	Mus musculus	;mRNA splicing, via spliceosome,protein localization to nucleus,positive regulation of G1/S transition of mitotic cell cycle	;molecular_function	;Prp19 complex,fibrillar center,nuclear speck,nuclear membrane,precatalytic spliceosome,catalytic step 2 spliceosome,Cul4-RING E3 ubiquitin ligase complex,DNA replication factor A complex	tr;sp	1	1	uniprot_mouse_proteome	>tr|D3Z4V1|D3Z4V1_MOUSE Pleiotropic regulator 1 OS=Mus musculus GN=Plrg1 PE=1 SV=1;>sp|Q922V4|PLRG1_MOUSE Pleiotropic regulator 1 OS=Mus musculus GN=Plrg1 PE=1 SV=1	5	5
D3Z6U8;E9QAS8;E9QAS9;E9QAT0;E9QNF5;P35922;P35922-2;P35922-3;P35922-7;P35922-8;P35922-9;Q6AXB7	Fmr1	D3Z6U8;E9QAS8;E9QAS9;E9QAT0;E9QNF5;P35922;P35922-2;P35922-3;P35922-7;P35922-8;P35922-9;Q6AXB7	D3Z6U8_MOUSE;E9QAS8_MOUSE;E9QAS9_MOUSE;E9QAT0_MOUSE;E9QNF5_MOUSE;FMR1_MOUSE;FMR1_MOUSE;FMR1_MOUSE;FMR1_MOUSE;FMR1_MOUSE;FMR1_MOUSE;Q6AXB7_MOUSE	Synaptic functional regulator FMR1;Synaptic functional regulator FMR1;Synaptic functional regulator FMR1;Synaptic functional regulator FMR1;Synaptic functional regulator FMR1;Synaptic functional regulator FMR1;Isoform 2 of Synaptic functional regulator FMR1;Isoform 3 of Synaptic functional regulator FMR1;Isoform 7 of Synaptic functional regulator FMR1;Isoform 8 of Synaptic functional regulator FM…	TRUE	Healthy_Middle / Healthy_Proximal	Healthy_Middle	Healthy_Proximal	20	D3Z6U8;E9QAS8;E9QAS9;E9QAT0;E9QNF5;P35922;P35922-2;P35922-3;P35922-7;P35922-8;P35922-9;Q6AXB7	13864.2	32697.5	1.23781	1.23781	135.841	2.35841	4.30139	4.30139	1871.73	19.7173	0	0.00106001	0.00132801	19	1.08791	Mus musculus	;;;;;regulation of alternative mRNA splicing, via spliceosome,positive regulation of receptor internalization,mRNA processing,cellular response to DNA damage stimulus,glutamate receptor signaling pathway,central nervous system development,anterograde axonal transport,RNA splicing,negative regulation of gene expression,negative regulation of translation,gene silencing by RNA,positive regulation of…	;;;;;G-quadruplex RNA binding,chromatin binding,RNA binding,mRNA binding,mRNA 3'-UTR binding,protein binding,microtubule binding,poly(U) RNA binding,translation repressor activity,translation initiation factor binding,RNA strand annealing activity,poly(G) binding,methylated histone binding,siRNA binding,miRNA binding,RNA stem-loop binding,identical protein binding,protein homodimerization activit…	;;;;;chromosome, centromeric region,nucleus,nucleoplasm,chromosome,nucleolus,cytoplasm,cytosol,polysome,mRNA cap binding complex,chromocenter,cytoplasmic stress granule,postsynaptic density,Cajal body,membrane,viral replication complex,extrinsic component of plasma membrane,cell junction,axon,dendrite,growth cone,intracellular ribonucleoprotein complex,filopodium tip,cytoplasmic ribonucleoprotein…	tr;tr;tr;tr;tr;sp;sp;sp;sp;sp;sp;tr	1;1;1;1;1;1;;;;;;1	1;1;1;1;1;1;;;;;;1	uniprot_mouse_proteome	>tr|D3Z6U8|D3Z6U8_MOUSE Synaptic functional regulator FMR1 OS=Mus musculus GN=Fmr1 PE=1 SV=1;>tr|E9QAS8|E9QAS8_MOUSE Synaptic functional regulator FMR1 OS=Mus musculus GN=Fmr1 PE=1 SV=1;>tr|E9QAS9|E9QAS9_MOUSE Synaptic functional regulator FMR1 OS=Mus musculus GN=Fmr1 PE=1 SV=1;>tr|E9QAT0|E9QAT0_MOUSE Synaptic functional regulator FMR1 OS=Mus musculus GN=Fmr1 PE=1 SV=1;>tr|E9QNF5|E9QNF5_MOUSE Syn…	4	4
D3Z6U8;E9QAS8;E9QAS9;E9QAT0;E9QNF5;P35922;P35922-2;P35922-3;P35922-7;P35922-8;P35922-9;Q6AXB7	Fmr1	D3Z6U8;E9QAS8;E9QAS9;E9QAT0;E9QNF5;P35922;P35922-2;P35922-3;P35922-7;P35922-8;P35922-9;Q6AXB7	D3Z6U8_MOUSE;E9QAS8_MOUSE;E9QAS9_MOUSE;E9QAT0_MOUSE;E9QNF5_MOUSE;FMR1_MOUSE;FMR1_MOUSE;FMR1_MOUSE;FMR1_MOUSE;FMR1_MOUSE;FMR1_MOUSE;Q6AXB7_MOUSE	Synaptic functional regulator FMR1;Synaptic functional regulator FMR1;Synaptic functional regulator FMR1;Synaptic functional regulator FMR1;Synaptic functional regulator FMR1;Synaptic functional regulator FMR1;Isoform 2 of Synaptic functional regulator FMR1;Isoform 3 of Synaptic functional regulator FMR1;Isoform 7 of Synaptic functional regulator FMR1;Isoform 8 of Synaptic functional regulator FM…	TRUE	Inflamed_Proximal / Healthy_Proximal	Inflamed_Proximal	Healthy_Proximal	16	D3Z6U8;E9QAS8;E9QAS9;E9QAT0;E9QNF5;P35922;P35922-2;P35922-3;P35922-7;P35922-8;P35922-9;Q6AXB7	13864.2	5993.13	-1.20998	1.20998	-56.7726	0.432274	-1.54832	1.54832	-65.8091	0.341909	0	0.193091	0.155492	15	1.10045	Mus musculus	;;;;;regulation of alternative mRNA splicing, via spliceosome,positive regulation of receptor internalization,mRNA processing,cellular response to DNA damage stimulus,glutamate receptor signaling pathway,central nervous system development,anterograde axonal transport,RNA splicing,negative regulation of gene expression,negative regulation of translation,gene silencing by RNA,positive regulation of…	;;;;;G-quadruplex RNA binding,chromatin binding,RNA binding,mRNA binding,mRNA 3'-UTR binding,protein binding,microtubule binding,poly(U) RNA binding,translation repressor activity,translation initiation factor binding,RNA strand annealing activity,poly(G) binding,methylated histone binding,siRNA binding,miRNA binding,RNA stem-loop binding,identical protein binding,protein homodimerization activit…	;;;;;chromosome, centromeric region,nucleus,nucleoplasm,chromosome,nucleolus,cytoplasm,cytosol,polysome,mRNA cap binding complex,chromocenter,cytoplasmic stress granule,postsynaptic density,Cajal body,membrane,viral replication complex,extrinsic component of plasma membrane,cell junction,axon,dendrite,growth cone,intracellular ribonucleoprotein complex,filopodium tip,cytoplasmic ribonucleoprotein…	tr;tr;tr;tr;tr;sp;sp;sp;sp;sp;sp;tr	1;1;1;1;1;1;;;;;;1	1;1;1;1;1;1;;;;;;1	uniprot_mouse_proteome	>tr|D3Z6U8|D3Z6U8_MOUSE Synaptic functional regulator FMR1 OS=Mus musculus GN=Fmr1 PE=1 SV=1;>tr|E9QAS8|E9QAS8_MOUSE Synaptic functional regulator FMR1 OS=Mus musculus GN=Fmr1 PE=1 SV=1;>tr|E9QAS9|E9QAS9_MOUSE Synaptic functional regulator FMR1 OS=Mus musculus GN=Fmr1 PE=1 SV=1;>tr|E9QAT0|E9QAT0_MOUSE Synaptic functional regulator FMR1 OS=Mus musculus GN=Fmr1 PE=1 SV=1;>tr|E9QNF5|E9QNF5_MOUSE Syn…	4	4
D3Z6U8;E9QAS8;E9QAS9;E9QAT0;E9QNF5;P35922;P35922-2;P35922-3;P35922-7;P35922-8;P35922-9;Q6AXB7	Fmr1	D3Z6U8;E9QAS8;E9QAS9;E9QAT0;E9QNF5;P35922;P35922-2;P35922-3;P35922-7;P35922-8;P35922-9;Q6AXB7	D3Z6U8_MOUSE;E9QAS8_MOUSE;E9QAS9_MOUSE;E9QAT0_MOUSE;E9QNF5_MOUSE;FMR1_MOUSE;FMR1_MOUSE;FMR1_MOUSE;FMR1_MOUSE;FMR1_MOUSE;FMR1_MOUSE;Q6AXB7_MOUSE	Synaptic functional regulator FMR1;Synaptic functional regulator FMR1;Synaptic functional regulator FMR1;Synaptic functional regulator FMR1;Synaptic functional regulator FMR1;Synaptic functional regulator FMR1;Isoform 2 of Synaptic functional regulator FMR1;Isoform 3 of Synaptic functional regulator FMR1;Isoform 7 of Synaptic functional regulator FMR1;Isoform 8 of Synaptic functional regulator FM…	TRUE	HealthyAdj_Middle / Healthy_Proximal	HealthyAdj_Middle	Healthy_Proximal	16	D3Z6U8;E9QAS8;E9QAS9;E9QAT0;E9QNF5;P35922;P35922-2;P35922-3;P35922-7;P35922-8;P35922-9;Q6AXB7	13864.2	8736.2	-0.666288	0.666288	-36.9874	0.630126	0.906551	0.906551	87.4559	1.87456	0	0.478929	0.260754	15	1.2089	Mus musculus	;;;;;regulation of alternative mRNA splicing, via spliceosome,positive regulation of receptor internalization,mRNA processing,cellular response to DNA damage stimulus,glutamate receptor signaling pathway,central nervous system development,anterograde axonal transport,RNA splicing,negative regulation of gene expression,negative regulation of translation,gene silencing by RNA,positive regulation of…	;;;;;G-quadruplex RNA binding,chromatin binding,RNA binding,mRNA binding,mRNA 3'-UTR binding,protein binding,microtubule binding,poly(U) RNA binding,translation repressor activity,translation initiation factor binding,RNA strand annealing activity,poly(G) binding,methylated histone binding,siRNA binding,miRNA binding,RNA stem-loop binding,identical protein binding,protein homodimerization activit…	;;;;;chromosome, centromeric region,nucleus,nucleoplasm,chromosome,nucleolus,cytoplasm,cytosol,polysome,mRNA cap binding complex,chromocenter,cytoplasmic stress granule,postsynaptic density,Cajal body,membrane,viral replication complex,extrinsic component of plasma membrane,cell junction,axon,dendrite,growth cone,intracellular ribonucleoprotein complex,filopodium tip,cytoplasmic ribonucleoprotein…	tr;tr;tr;tr;tr;sp;sp;sp;sp;sp;sp;tr	1;1;1;1;1;1;;;;;;1	1;1;1;1;1;1;;;;;;1	uniprot_mouse_proteome	>tr|D3Z6U8|D3Z6U8_MOUSE Synaptic functional regulator FMR1 OS=Mus musculus GN=Fmr1 PE=1 SV=1;>tr|E9QAS8|E9QAS8_MOUSE Synaptic functional regulator FMR1 OS=Mus musculus GN=Fmr1 PE=1 SV=1;>tr|E9QAS9|E9QAS9_MOUSE Synaptic functional regulator FMR1 OS=Mus musculus GN=Fmr1 PE=1 SV=1;>tr|E9QAT0|E9QAT0_MOUSE Synaptic functional regulator FMR1 OS=Mus musculus GN=Fmr1 PE=1 SV=1;>tr|E9QNF5|E9QNF5_MOUSE Syn…	4	4
D3Z6U8;E9QAS8;E9QAS9;E9QAT0;E9QNF5;P35922;P35922-2;P35922-3;P35922-7;P35922-8;P35922-9;Q6AXB7	Fmr1	D3Z6U8;E9QAS8;E9QAS9;E9QAT0;E9QNF5;P35922;P35922-2;P35922-3;P35922-7;P35922-8;P35922-9;Q6AXB7	D3Z6U8_MOUSE;E9QAS8_MOUSE;E9QAS9_MOUSE;E9QAT0_MOUSE;E9QNF5_MOUSE;FMR1_MOUSE;FMR1_MOUSE;FMR1_MOUSE;FMR1_MOUSE;FMR1_MOUSE;FMR1_MOUSE;Q6AXB7_MOUSE	Synaptic functional regulator FMR1;Synaptic functional regulator FMR1;Synaptic functional regulator FMR1;Synaptic functional regulator FMR1;Synaptic functional regulator FMR1;Synaptic functional regulator FMR1;Isoform 2 of Synaptic functional regulator FMR1;Isoform 3 of Synaptic functional regulator FMR1;Isoform 7 of Synaptic functional regulator FMR1;Isoform 8 of Synaptic functional regulator FM…	TRUE	Inflamed_Proximal / Healthy_Middle	Inflamed_Proximal	Healthy_Middle	16	D3Z6U8;E9QAS8;E9QAS9;E9QAT0;E9QNF5;P35922;P35922-2;P35922-3;P35922-7;P35922-8;P35922-9;Q6AXB7	32697.5	5993.13	-2.4478	2.4478	-81.671	0.18329	-5.15018	5.15018	-97.1839	0.0281606	0	0.00070364	0.000585478	15	1.17742	Mus musculus	;;;;;regulation of alternative mRNA splicing, via spliceosome,positive regulation of receptor internalization,mRNA processing,cellular response to DNA damage stimulus,glutamate receptor signaling pathway,central nervous system development,anterograde axonal transport,RNA splicing,negative regulation of gene expression,negative regulation of translation,gene silencing by RNA,positive regulation of…	;;;;;G-quadruplex RNA binding,chromatin binding,RNA binding,mRNA binding,mRNA 3'-UTR binding,protein binding,microtubule binding,poly(U) RNA binding,translation repressor activity,translation initiation factor binding,RNA strand annealing activity,poly(G) binding,methylated histone binding,siRNA binding,miRNA binding,RNA stem-loop binding,identical protein binding,protein homodimerization activit…	;;;;;chromosome, centromeric region,nucleus,nucleoplasm,chromosome,nucleolus,cytoplasm,cytosol,polysome,mRNA cap binding complex,chromocenter,cytoplasmic stress granule,postsynaptic density,Cajal body,membrane,viral replication complex,extrinsic component of plasma membrane,cell junction,axon,dendrite,growth cone,intracellular ribonucleoprotein complex,filopodium tip,cytoplasmic ribonucleoprotein…	tr;tr;tr;tr;tr;sp;sp;sp;sp;sp;sp;tr	1;1;1;1;1;1;;;;;;1	1;1;1;1;1;1;;;;;;1	uniprot_mouse_proteome	>tr|D3Z6U8|D3Z6U8_MOUSE Synaptic functional regulator FMR1 OS=Mus musculus GN=Fmr1 PE=1 SV=1;>tr|E9QAS8|E9QAS8_MOUSE Synaptic functional regulator FMR1 OS=Mus musculus GN=Fmr1 PE=1 SV=1;>tr|E9QAS9|E9QAS9_MOUSE Synaptic functional regulator FMR1 OS=Mus musculus GN=Fmr1 PE=1 SV=1;>tr|E9QAT0|E9QAT0_MOUSE Synaptic functional regulator FMR1 OS=Mus musculus GN=Fmr1 PE=1 SV=1;>tr|E9QNF5|E9QNF5_MOUSE Syn…	4	4
D3Z6U8;E9QAS8;E9QAS9;E9QAT0;E9QNF5;P35922;P35922-2;P35922-3;P35922-7;P35922-8;P35922-9;Q6AXB7	Fmr1	D3Z6U8;E9QAS8;E9QAS9;E9QAT0;E9QNF5;P35922;P35922-2;P35922-3;P35922-7;P35922-8;P35922-9;Q6AXB7	D3Z6U8_MOUSE;E9QAS8_MOUSE;E9QAS9_MOUSE;E9QAT0_MOUSE;E9QNF5_MOUSE;FMR1_MOUSE;FMR1_MOUSE;FMR1_MOUSE;FMR1_MOUSE;FMR1_MOUSE;FMR1_MOUSE;Q6AXB7_MOUSE	Synaptic functional regulator FMR1;Synaptic functional regulator FMR1;Synaptic functional regulator FMR1;Synaptic functional regulator FMR1;Synaptic functional regulator FMR1;Synaptic functional regulator FMR1;Isoform 2 of Synaptic functional regulator FMR1;Isoform 3 of Synaptic functional regulator FMR1;Isoform 7 of Synaptic functional regulator FMR1;Isoform 8 of Synaptic functional regulator FM…	TRUE	HealthyAdj_Middle / Healthy_Middle	HealthyAdj_Middle	Healthy_Middle	16	D3Z6U8;E9QAS8;E9QAS9;E9QAT0;E9QNF5;P35922;P35922-2;P35922-3;P35922-7;P35922-8;P35922-9;Q6AXB7	32697.5	8736.2	-1.9041	1.9041	-73.2818	0.267182	-2.69531	2.69531	-84.5606	0.154394	0	0.00195655	0.00177168	15	0.698568	Mus musculus	;;;;;regulation of alternative mRNA splicing, via spliceosome,positive regulation of receptor internalization,mRNA processing,cellular response to DNA damage stimulus,glutamate receptor signaling pathway,central nervous system development,anterograde axonal transport,RNA splicing,negative regulation of gene expression,negative regulation of translation,gene silencing by RNA,positive regulation of…	;;;;;G-quadruplex RNA binding,chromatin binding,RNA binding,mRNA binding,mRNA 3'-UTR binding,protein binding,microtubule binding,poly(U) RNA binding,translation repressor activity,translation initiation factor binding,RNA strand annealing activity,poly(G) binding,methylated histone binding,siRNA binding,miRNA binding,RNA stem-loop binding,identical protein binding,protein homodimerization activit…	;;;;;chromosome, centromeric region,nucleus,nucleoplasm,chromosome,nucleolus,cytoplasm,cytosol,polysome,mRNA cap binding complex,chromocenter,cytoplasmic stress granule,postsynaptic density,Cajal body,membrane,viral replication complex,extrinsic component of plasma membrane,cell junction,axon,dendrite,growth cone,intracellular ribonucleoprotein complex,filopodium tip,cytoplasmic ribonucleoprotein…	tr;tr;tr;tr;tr;sp;sp;sp;sp;sp;sp;tr	1;1;1;1;1;1;;;;;;1	1;1;1;1;1;1;;;;;;1	uniprot_mouse_proteome	>tr|D3Z6U8|D3Z6U8_MOUSE Synaptic functional regulator FMR1 OS=Mus musculus GN=Fmr1 PE=1 SV=1;>tr|E9QAS8|E9QAS8_MOUSE Synaptic functional regulator FMR1 OS=Mus musculus GN=Fmr1 PE=1 SV=1;>tr|E9QAS9|E9QAS9_MOUSE Synaptic functional regulator FMR1 OS=Mus musculus GN=Fmr1 PE=1 SV=1;>tr|E9QAT0|E9QAT0_MOUSE Synaptic functional regulator FMR1 OS=Mus musculus GN=Fmr1 PE=1 SV=1;>tr|E9QNF5|E9QNF5_MOUSE Syn…	4	4
D3Z6U8;E9QAS8;E9QAS9;E9QAT0;E9QNF5;P35922;P35922-2;P35922-3;P35922-7;P35922-8;P35922-9;Q6AXB7	Fmr1	D3Z6U8;E9QAS8;E9QAS9;E9QAT0;E9QNF5;P35922;P35922-2;P35922-3;P35922-7;P35922-8;P35922-9;Q6AXB7	D3Z6U8_MOUSE;E9QAS8_MOUSE;E9QAS9_MOUSE;E9QAT0_MOUSE;E9QNF5_MOUSE;FMR1_MOUSE;FMR1_MOUSE;FMR1_MOUSE;FMR1_MOUSE;FMR1_MOUSE;FMR1_MOUSE;Q6AXB7_MOUSE	Synaptic functional regulator FMR1;Synaptic functional regulator FMR1;Synaptic functional regulator FMR1;Synaptic functional regulator FMR1;Synaptic functional regulator FMR1;Synaptic functional regulator FMR1;Isoform 2 of Synaptic functional regulator FMR1;Isoform 3 of Synaptic functional regulator FMR1;Isoform 7 of Synaptic functional regulator FMR1;Isoform 8 of Synaptic functional regulator FM…	TRUE	HealthyAdj_Middle / Inflamed_Proximal	HealthyAdj_Middle	Inflamed_Proximal	16	D3Z6U8;E9QAS8;E9QAS9;E9QAT0;E9QNF5;P35922;P35922-2;P35922-3;P35922-7;P35922-8;P35922-9;Q6AXB7	5993.13	8736.2	0.543695	0.543695	45.7701	1.4577	2.45487	2.45487	448.263	5.48263	0	0.0193962	0.061311	15	0.908881	Mus musculus	;;;;;regulation of alternative mRNA splicing, via spliceosome,positive regulation of receptor internalization,mRNA processing,cellular response to DNA damage stimulus,glutamate receptor signaling pathway,central nervous system development,anterograde axonal transport,RNA splicing,negative regulation of gene expression,negative regulation of translation,gene silencing by RNA,positive regulation of…	;;;;;G-quadruplex RNA binding,chromatin binding,RNA binding,mRNA binding,mRNA 3'-UTR binding,protein binding,microtubule binding,poly(U) RNA binding,translation repressor activity,translation initiation factor binding,RNA strand annealing activity,poly(G) binding,methylated histone binding,siRNA binding,miRNA binding,RNA stem-loop binding,identical protein binding,protein homodimerization activit…	;;;;;chromosome, centromeric region,nucleus,nucleoplasm,chromosome,nucleolus,cytoplasm,cytosol,polysome,mRNA cap binding complex,chromocenter,cytoplasmic stress granule,postsynaptic density,Cajal body,membrane,viral replication complex,extrinsic component of plasma membrane,cell junction,axon,dendrite,growth cone,intracellular ribonucleoprotein complex,filopodium tip,cytoplasmic ribonucleoprotein…	tr;tr;tr;tr;tr;sp;sp;sp;sp;sp;sp;tr	1;1;1;1;1;1;;;;;;1	1;1;1;1;1;1;;;;;;1	uniprot_mouse_proteome	>tr|D3Z6U8|D3Z6U8_MOUSE Synaptic functional regulator FMR1 OS=Mus musculus GN=Fmr1 PE=1 SV=1;>tr|E9QAS8|E9QAS8_MOUSE Synaptic functional regulator FMR1 OS=Mus musculus GN=Fmr1 PE=1 SV=1;>tr|E9QAS9|E9QAS9_MOUSE Synaptic functional regulator FMR1 OS=Mus musculus GN=Fmr1 PE=1 SV=1;>tr|E9QAT0|E9QAT0_MOUSE Synaptic functional regulator FMR1 OS=Mus musculus GN=Fmr1 PE=1 SV=1;>tr|E9QNF5|E9QNF5_MOUSE Syn…	4	4
D6RFQ2;E9PXK7;Q9Z210	Gm42957;Pex11b;Pex11b	D6RFQ2;E9PXK7;Q9Z210	D6RFQ2_MOUSE;E9PXK7_MOUSE;PX11B_MOUSE	Protein Gm42957;Peroxisomal membrane protein 11B;Peroxisomal membrane protein 11B	TRUE	Healthy_Middle / Healthy_Proximal	Healthy_Middle	Healthy_Proximal	15	D6RFQ2;E9PXK7;Q9Z210	35769.3	24656.9	-0.536733	0.536733	-31.067	0.68933	-0.00268545	0.00268545	-0.185968	0.99814	0	0.997971	0.303691	14	1.00222	Mus musculus	peroxisome fission;;peroxisome organization,signal transduction,peroxisome fission,regulation of peroxisome size,protein homooligomerization	;;protein homodimerization activity	integral component of peroxisomal membrane;;mitochondrion,peroxisome,peroxisomal membrane,integral component of peroxisomal membrane,membrane,protein complex,extracellular exosome	tr;tr;sp	1	1	uniprot_mouse_proteome	>tr|D6RFQ2|D6RFQ2_MOUSE Protein Gm42957 OS=Mus musculus GN=Gm42957 PE=1 SV=1;>tr|E9PXK7|E9PXK7_MOUSE Peroxisomal membrane protein 11B OS=Mus musculus GN=Pex11b PE=1 SV=1;>sp|Q9Z210|PX11B_MOUSE Peroxisomal membrane protein 11B OS=Mus musculus GN=Pex11b PE=1 SV=1	3	3
D6RFQ2;E9PXK7;Q9Z210	Gm42957;Pex11b;Pex11b	D6RFQ2;E9PXK7;Q9Z210	D6RFQ2_MOUSE;E9PXK7_MOUSE;PX11B_MOUSE	Protein Gm42957;Peroxisomal membrane protein 11B;Peroxisomal membrane protein 11B	TRUE	Inflamed_Proximal / Healthy_Proximal	Inflamed_Proximal	Healthy_Proximal	12	D6RFQ2;E9PXK7;Q9Z210	35769.3	85183.4	1.25185	1.25185	138.147	2.38147	2.06102	2.06102	317.28	4.1728	0	0.0722604	0.0832331	11	0.994011	Mus musculus	peroxisome fission;;peroxisome organization,signal transduction,peroxisome fission,regulation of peroxisome size,protein homooligomerization	;;protein homodimerization activity	integral component of peroxisomal membrane;;mitochondrion,peroxisome,peroxisomal membrane,integral component of peroxisomal membrane,membrane,protein complex,extracellular exosome	tr;tr;sp	1	1	uniprot_mouse_proteome	>tr|D6RFQ2|D6RFQ2_MOUSE Protein Gm42957 OS=Mus musculus GN=Gm42957 PE=1 SV=1;>tr|E9PXK7|E9PXK7_MOUSE Peroxisomal membrane protein 11B OS=Mus musculus GN=Pex11b PE=1 SV=1;>sp|Q9Z210|PX11B_MOUSE Peroxisomal membrane protein 11B OS=Mus musculus GN=Pex11b PE=1 SV=1	3	3
D6RFQ2;E9PXK7;Q9Z210	Gm42957;Pex11b;Pex11b	D6RFQ2;E9PXK7;Q9Z210	D6RFQ2_MOUSE;E9PXK7_MOUSE;PX11B_MOUSE	Protein Gm42957;Peroxisomal membrane protein 11B;Peroxisomal membrane protein 11B	TRUE	HealthyAdj_Middle / Healthy_Proximal	HealthyAdj_Middle	Healthy_Proximal	12	D6RFQ2;E9PXK7;Q9Z210	35769.3	86318.2	1.27094	1.27094	141.319	2.41319	2.3217	2.3217	399.923	4.99923	0	0.0362555	0.0445231	11	0.934468	Mus musculus	peroxisome fission;;peroxisome organization,signal transduction,peroxisome fission,regulation of peroxisome size,protein homooligomerization	;;protein homodimerization activity	integral component of peroxisomal membrane;;mitochondrion,peroxisome,peroxisomal membrane,integral component of peroxisomal membrane,membrane,protein complex,extracellular exosome	tr;tr;sp	1	1	uniprot_mouse_proteome	>tr|D6RFQ2|D6RFQ2_MOUSE Protein Gm42957 OS=Mus musculus GN=Gm42957 PE=1 SV=1;>tr|E9PXK7|E9PXK7_MOUSE Peroxisomal membrane protein 11B OS=Mus musculus GN=Pex11b PE=1 SV=1;>sp|Q9Z210|PX11B_MOUSE Peroxisomal membrane protein 11B OS=Mus musculus GN=Pex11b PE=1 SV=1	3	3
D6RFQ2;E9PXK7;Q9Z210	Gm42957;Pex11b;Pex11b	D6RFQ2;E9PXK7;Q9Z210	D6RFQ2_MOUSE;E9PXK7_MOUSE;PX11B_MOUSE	Protein Gm42957;Peroxisomal membrane protein 11B;Peroxisomal membrane protein 11B	TRUE	Inflamed_Proximal / Healthy_Middle	Inflamed_Proximal	Healthy_Middle	12	D6RFQ2;E9PXK7;Q9Z210	24656.9	85183.4	1.78858	1.78858	245.476	3.45476	1.68581	1.68581	221.72	3.2172	0	0.0039859	0.00262987	11	0.447348	Mus musculus	peroxisome fission;;peroxisome organization,signal transduction,peroxisome fission,regulation of peroxisome size,protein homooligomerization	;;protein homodimerization activity	integral component of peroxisomal membrane;;mitochondrion,peroxisome,peroxisomal membrane,integral component of peroxisomal membrane,membrane,protein complex,extracellular exosome	tr;tr;sp	1	1	uniprot_mouse_proteome	>tr|D6RFQ2|D6RFQ2_MOUSE Protein Gm42957 OS=Mus musculus GN=Gm42957 PE=1 SV=1;>tr|E9PXK7|E9PXK7_MOUSE Peroxisomal membrane protein 11B OS=Mus musculus GN=Pex11b PE=1 SV=1;>sp|Q9Z210|PX11B_MOUSE Peroxisomal membrane protein 11B OS=Mus musculus GN=Pex11b PE=1 SV=1	3	3
D6RFQ2;E9PXK7;Q9Z210	Gm42957;Pex11b;Pex11b	D6RFQ2;E9PXK7;Q9Z210	D6RFQ2_MOUSE;E9PXK7_MOUSE;PX11B_MOUSE	Protein Gm42957;Peroxisomal membrane protein 11B;Peroxisomal membrane protein 11B	TRUE	HealthyAdj_Middle / Healthy_Middle	HealthyAdj_Middle	Healthy_Middle	12	D6RFQ2;E9PXK7;Q9Z210	24656.9	86318.2	1.80768	1.80768	250.078	3.50078	1.9465	1.9465	285.437	3.85437	0	0.000739649	0.000777688	11	0.406552	Mus musculus	peroxisome fission;;peroxisome organization,signal transduction,peroxisome fission,regulation of peroxisome size,protein homooligomerization	;;protein homodimerization activity	integral component of peroxisomal membrane;;mitochondrion,peroxisome,peroxisomal membrane,integral component of peroxisomal membrane,membrane,protein complex,extracellular exosome	tr;tr;sp	1	1	uniprot_mouse_proteome	>tr|D6RFQ2|D6RFQ2_MOUSE Protein Gm42957 OS=Mus musculus GN=Gm42957 PE=1 SV=1;>tr|E9PXK7|E9PXK7_MOUSE Peroxisomal membrane protein 11B OS=Mus musculus GN=Pex11b PE=1 SV=1;>sp|Q9Z210|PX11B_MOUSE Peroxisomal membrane protein 11B OS=Mus musculus GN=Pex11b PE=1 SV=1	3	3
D6RFQ2;E9PXK7;Q9Z210	Gm42957;Pex11b;Pex11b	D6RFQ2;E9PXK7;Q9Z210	D6RFQ2_MOUSE;E9PXK7_MOUSE;PX11B_MOUSE	Protein Gm42957;Peroxisomal membrane protein 11B;Peroxisomal membrane protein 11B	TRUE	HealthyAdj_Middle / Inflamed_Proximal	HealthyAdj_Middle	Inflamed_Proximal	12	D6RFQ2;E9PXK7;Q9Z210	85183.4	86318.2	0.0190919	0.0190919	1.33214	1.01332	0.260689	0.260689	19.805	1.19805	0	0.401107	0.375966	11	0.285849	Mus musculus	peroxisome fission;;peroxisome organization,signal transduction,peroxisome fission,regulation of peroxisome size,protein homooligomerization	;;protein homodimerization activity	integral component of peroxisomal membrane;;mitochondrion,peroxisome,peroxisomal membrane,integral component of peroxisomal membrane,membrane,protein complex,extracellular exosome	tr;tr;sp	1	1	uniprot_mouse_proteome	>tr|D6RFQ2|D6RFQ2_MOUSE Protein Gm42957 OS=Mus musculus GN=Gm42957 PE=1 SV=1;>tr|E9PXK7|E9PXK7_MOUSE Peroxisomal membrane protein 11B OS=Mus musculus GN=Pex11b PE=1 SV=1;>sp|Q9Z210|PX11B_MOUSE Peroxisomal membrane protein 11B OS=Mus musculus GN=Pex11b PE=1 SV=1	3	3
E9PV24	Fga	E9PV24	FIBA_MOUSE	Fibrinogen alpha chain	TRUE	Healthy_Middle / Healthy_Proximal	Healthy_Middle	Healthy_Proximal	130	E9PV24	13163902	2421623	-2.44254	2.44254	-81.6041	0.183959	-2.34469	2.34469	-80.313	0.19687	0	3.0864e-37	9.04135e-36	129	0.128989	Mus musculus	adaptive immune response,protein complex assembly,cell-matrix adhesion,signal transduction,blood coagulation,plasminogen activation,positive regulation of heterotypic cell-cell adhesion,fibrinolysis,induction of bacterial agglutination,cellular protein complex assembly,innate immune response,positive regulation of vasoconstriction,positive regulation of exocytosis,positive regulation of protein s…	structural molecule activity,protein binding, bridging,metal ion binding,receptor binding,cell adhesion molecule binding	fibrinogen complex,extracellular space,cell cortex,external side of plasma membrane,cell surface,platelet alpha granule,extracellular exosome,blood microparticle,extracellular vesicle	sp	1	1	uniprot_mouse_proteome	>sp|E9PV24|FIBA_MOUSE Fibrinogen alpha chain OS=Mus musculus GN=Fga PE=1 SV=1	19	26
E9PV24	Fga	E9PV24	FIBA_MOUSE	Fibrinogen alpha chain	TRUE	Inflamed_Proximal / Healthy_Proximal	Inflamed_Proximal	Healthy_Proximal	104	E9PV24	13163902	28387836	1.10869	1.10869	115.649	2.15649	1.33563	1.33563	152.386	2.52386	0	4.55104e-17	2.14927e-15	103	0.131677	Mus musculus	adaptive immune response,protein complex assembly,cell-matrix adhesion,signal transduction,blood coagulation,plasminogen activation,positive regulation of heterotypic cell-cell adhesion,fibrinolysis,induction of bacterial agglutination,cellular protein complex assembly,innate immune response,positive regulation of vasoconstriction,positive regulation of exocytosis,positive regulation of protein s…	structural molecule activity,protein binding, bridging,metal ion binding,receptor binding,cell adhesion molecule binding	fibrinogen complex,extracellular space,cell cortex,external side of plasma membrane,cell surface,platelet alpha granule,extracellular exosome,blood microparticle,extracellular vesicle	sp	1	1	uniprot_mouse_proteome	>sp|E9PV24|FIBA_MOUSE Fibrinogen alpha chain OS=Mus musculus GN=Fga PE=1 SV=1	19	26
E9PV24	Fga	E9PV24	FIBA_MOUSE	Fibrinogen alpha chain	TRUE	HealthyAdj_Middle / Healthy_Proximal	HealthyAdj_Middle	Healthy_Proximal	104	E9PV24	13163902	18004384	0.451761	0.451761	36.7709	1.36771	0.555255	0.555255	46.9428	1.46943	0	1.65807e-05	0.00010126	103	0.122261	Mus musculus	adaptive immune response,protein complex assembly,cell-matrix adhesion,signal transduction,blood coagulation,plasminogen activation,positive regulation of heterotypic cell-cell adhesion,fibrinolysis,induction of bacterial agglutination,cellular protein complex assembly,innate immune response,positive regulation of vasoconstriction,positive regulation of exocytosis,positive regulation of protein s…	structural molecule activity,protein binding, bridging,metal ion binding,receptor binding,cell adhesion molecule binding	fibrinogen complex,extracellular space,cell cortex,external side of plasma membrane,cell surface,platelet alpha granule,extracellular exosome,blood microparticle,extracellular vesicle	sp	1	1	uniprot_mouse_proteome	>sp|E9PV24|FIBA_MOUSE Fibrinogen alpha chain OS=Mus musculus GN=Fga PE=1 SV=1	19	26
E9PV24	Fga	E9PV24	FIBA_MOUSE	Fibrinogen alpha chain	TRUE	Inflamed_Proximal / Healthy_Middle	Inflamed_Proximal	Healthy_Middle	104	E9PV24	2421623	28387836	3.55123	3.55123	1072.26	11.7226	3.97835	3.97835	1476.17	15.7617	0	6.94886e-48	2.32031e-46	103	0.149117	Mus musculus	adaptive immune response,protein complex assembly,cell-matrix adhesion,signal transduction,blood coagulation,plasminogen activation,positive regulation of heterotypic cell-cell adhesion,fibrinolysis,induction of bacterial agglutination,cellular protein complex assembly,innate immune response,positive regulation of vasoconstriction,positive regulation of exocytosis,positive regulation of protein s…	structural molecule activity,protein binding, bridging,metal ion binding,receptor binding,cell adhesion molecule binding	fibrinogen complex,extracellular space,cell cortex,external side of plasma membrane,cell surface,platelet alpha granule,extracellular exosome,blood microparticle,extracellular vesicle	sp	1	1	uniprot_mouse_proteome	>sp|E9PV24|FIBA_MOUSE Fibrinogen alpha chain OS=Mus musculus GN=Fga PE=1 SV=1	19	26
E9PV24	Fga	E9PV24	FIBA_MOUSE	Fibrinogen alpha chain	TRUE	HealthyAdj_Middle / Healthy_Middle	HealthyAdj_Middle	Healthy_Middle	104	E9PV24	2421623	18004384	2.8943	2.8943	643.484	7.43484	3.19797	3.19797	817.668	9.17668	0	1.08201e-36	5.53028e-35	103	0.161687	Mus musculus	adaptive immune response,protein complex assembly,cell-matrix adhesion,signal transduction,blood coagulation,plasminogen activation,positive regulation of heterotypic cell-cell adhesion,fibrinolysis,induction of bacterial agglutination,cellular protein complex assembly,innate immune response,positive regulation of vasoconstriction,positive regulation of exocytosis,positive regulation of protein s…	structural molecule activity,protein binding, bridging,metal ion binding,receptor binding,cell adhesion molecule binding	fibrinogen complex,extracellular space,cell cortex,external side of plasma membrane,cell surface,platelet alpha granule,extracellular exosome,blood microparticle,extracellular vesicle	sp	1	1	uniprot_mouse_proteome	>sp|E9PV24|FIBA_MOUSE Fibrinogen alpha chain OS=Mus musculus GN=Fga PE=1 SV=1	19	26
E9PV24	Fga	E9PV24	FIBA_MOUSE	Fibrinogen alpha chain	TRUE	HealthyAdj_Middle / Inflamed_Proximal	HealthyAdj_Middle	Inflamed_Proximal	104	E9PV24	28387836	18004384	-0.656925	0.656925	-36.5771	0.634229	-0.780376	0.780376	-41.7785	0.582215	0	1.54042e-12	9.65995e-11	103	0.096526	Mus musculus	adaptive immune response,protein complex assembly,cell-matrix adhesion,signal transduction,blood coagulation,plasminogen activation,positive regulation of heterotypic cell-cell adhesion,fibrinolysis,induction of bacterial agglutination,cellular protein complex assembly,innate immune response,positive regulation of vasoconstriction,positive regulation of exocytosis,positive regulation of protein s…	structural molecule activity,protein binding, bridging,metal ion binding,receptor binding,cell adhesion molecule binding	fibrinogen complex,extracellular space,cell cortex,external side of plasma membrane,cell surface,platelet alpha granule,extracellular exosome,blood microparticle,extracellular vesicle	sp	1	1	uniprot_mouse_proteome	>sp|E9PV24|FIBA_MOUSE Fibrinogen alpha chain OS=Mus musculus GN=Fga PE=1 SV=1	19	26
E9PWQ3	Col6a3	E9PWQ3	E9PWQ3_MOUSE	Protein Col6a3	TRUE	Healthy_Middle / Healthy_Proximal	Healthy_Middle	Healthy_Proximal	1185	E9PWQ3	186921264	49388148	-1.92019	1.92019	-73.5781	0.264219	-1.87647	1.87647	-72.7651	0.272349	0	9.84806e-184	4.90433e-181	1184	0.0538181	Mus musculus	negative regulation of endopeptidase activity	serine-type endopeptidase inhibitor activity	proteinaceous extracellular matrix,collagen trimer,extracellular space,extracellular matrix,sarcolemma,extracellular exosome,extracellular vesicle	tr	1	2	uniprot_mouse_proteome	>tr|E9PWQ3|E9PWQ3_MOUSE Protein Col6a3 OS=Mus musculus GN=Col6a3 PE=1 SV=2	140	239
E9PWQ3	Col6a3	E9PWQ3	E9PWQ3_MOUSE	Protein Col6a3	TRUE	Inflamed_Proximal / Healthy_Proximal	Inflamed_Proximal	Healthy_Proximal	948	E9PWQ3	186921264	121140368	-0.625751	0.625751	-35.1918	0.648082	-0.672368	0.672368	-37.2524	0.627476	0	2.15505e-29	3.15499e-27	947	0.0576993	Mus musculus	negative regulation of endopeptidase activity	serine-type endopeptidase inhibitor activity	proteinaceous extracellular matrix,collagen trimer,extracellular space,extracellular matrix,sarcolemma,extracellular exosome,extracellular vesicle	tr	1	2	uniprot_mouse_proteome	>tr|E9PWQ3|E9PWQ3_MOUSE Protein Col6a3 OS=Mus musculus GN=Col6a3 PE=1 SV=2	140	239
E9PWQ3	Col6a3	E9PWQ3	E9PWQ3_MOUSE	Protein Col6a3	TRUE	HealthyAdj_Middle / Healthy_Proximal	HealthyAdj_Middle	Healthy_Proximal	948	E9PWQ3	186921264	88800664	-1.07379	1.07379	-52.493	0.47507	-1.54899	1.54899	-65.825	0.34175	0	1.89715e-93	2.62566e-90	947	0.0672676	Mus musculus	negative regulation of endopeptidase activity	serine-type endopeptidase inhibitor activity	proteinaceous extracellular matrix,collagen trimer,extracellular space,extracellular matrix,sarcolemma,extracellular exosome,extracellular vesicle	tr	1	2	uniprot_mouse_proteome	>tr|E9PWQ3|E9PWQ3_MOUSE Protein Col6a3 OS=Mus musculus GN=Col6a3 PE=1 SV=2	140	239
E9PWQ3	Col6a3	E9PWQ3	E9PWQ3_MOUSE	Protein Col6a3	TRUE	Inflamed_Proximal / Healthy_Middle	Inflamed_Proximal	Healthy_Middle	948	E9PWQ3	49388148	121140368	1.29444	1.29444	145.282	2.45282	1.53337	1.53337	189.462	2.89462	0	2.78309e-122	5.34354e-120	947	0.0559021	Mus musculus	negative regulation of endopeptidase activity	serine-type endopeptidase inhibitor activity	proteinaceous extracellular matrix,collagen trimer,extracellular space,extracellular matrix,sarcolemma,extracellular exosome,extracellular vesicle	tr	1	2	uniprot_mouse_proteome	>tr|E9PWQ3|E9PWQ3_MOUSE Protein Col6a3 OS=Mus musculus GN=Col6a3 PE=1 SV=2	140	239
E9PWQ3	Col6a3	E9PWQ3	E9PWQ3_MOUSE	Protein Col6a3	TRUE	HealthyAdj_Middle / Healthy_Middle	HealthyAdj_Middle	Healthy_Middle	948	E9PWQ3	49388148	88800664	0.846406	0.846406	79.8016	1.79802	0.656757	0.656757	57.6535	1.57653	0	5.80584e-20	1.04733e-18	947	0.070157	Mus musculus	negative regulation of endopeptidase activity	serine-type endopeptidase inhibitor activity	proteinaceous extracellular matrix,collagen trimer,extracellular space,extracellular matrix,sarcolemma,extracellular exosome,extracellular vesicle	tr	1	2	uniprot_mouse_proteome	>tr|E9PWQ3|E9PWQ3_MOUSE Protein Col6a3 OS=Mus musculus GN=Col6a3 PE=1 SV=2	140	239
E9PWQ3	Col6a3	E9PWQ3	E9PWQ3_MOUSE	Protein Col6a3	TRUE	HealthyAdj_Middle / Inflamed_Proximal	HealthyAdj_Middle	Inflamed_Proximal	948	E9PWQ3	121140368	88800664	-0.448037	0.448037	-26.6961	0.733039	-0.876617	0.876617	-45.5357	0.544643	0	9.41872e-40	9.155e-37	947	0.0633568	Mus musculus	negative regulation of endopeptidase activity	serine-type endopeptidase inhibitor activity	proteinaceous extracellular matrix,collagen trimer,extracellular space,extracellular matrix,sarcolemma,extracellular exosome,extracellular vesicle	tr	1	2	uniprot_mouse_proteome	>tr|E9PWQ3|E9PWQ3_MOUSE Protein Col6a3 OS=Mus musculus GN=Col6a3 PE=1 SV=2	140	239
E9PX70;Q60847;Q60847-2;Q60847-5	Col12a1	E9PX70;Q60847;Q60847-2;Q60847-5	E9PX70_MOUSE;COCA1_MOUSE;COCA1_MOUSE;COCA1_MOUSE	Collagen alpha-1(XII) chain;Collagen alpha-1(XII) chain;Isoform 2 of Collagen alpha-1(XII) chain;Isoform 5 of Collagen alpha-1(XII) chain	TRUE	Healthy_Middle / Healthy_Proximal	Healthy_Middle	Healthy_Proximal	645	E9PX70;Q60847;Q60847-2;Q60847-5	14374645	4025743	-1.8362	1.8362	-71.9941	0.280059	-1.29295	1.29295	-59.1883	0.408117	0	6.77085e-47	2.8099e-45	644	0.0826893	Mus musculus	;cell adhesion,endodermal cell differentiation;;	;;;	;proteinaceous extracellular matrix,collagen trimer,extracellular space,extracellular matrix,extracellular exosome,extracellular vesicle;;	tr;sp;sp;sp	1;2;;	1;3;;	uniprot_mouse_proteome	>tr|E9PX70|E9PX70_MOUSE Collagen alpha-1(XII) chain OS=Mus musculus GN=Col12a1 PE=1 SV=1;>sp|Q60847|COCA1_MOUSE Collagen alpha-1(XII) chain OS=Mus musculus GN=Col12a1 PE=2 SV=3;>sp|Q60847-2|COCA1_MOUSE Isoform 2 of Collagen alpha-1(XII) chain OS=Mus musculus GN=Col12a1;>sp|Q60847-5|COCA1_MOUSE Isoform 5 of Collagen alpha-1(XII) chain OS=Mus musculus GN=Col12a1	90	130
E9PX70;Q60847;Q60847-2;Q60847-5	Col12a1	E9PX70;Q60847;Q60847-2;Q60847-5	E9PX70_MOUSE;COCA1_MOUSE;COCA1_MOUSE;COCA1_MOUSE	Collagen alpha-1(XII) chain;Collagen alpha-1(XII) chain;Isoform 2 of Collagen alpha-1(XII) chain;Isoform 5 of Collagen alpha-1(XII) chain	TRUE	Inflamed_Proximal / Healthy_Proximal	Inflamed_Proximal	Healthy_Proximal	516	E9PX70;Q60847;Q60847-2;Q60847-5	14374645	12886638	-0.15765	0.15765	-10.3516	0.896484	1.18862	1.18862	127.935	2.27935	0	1.43732e-19	1.1075e-17	515	0.125975	Mus musculus	;cell adhesion,endodermal cell differentiation;;	;;;	;proteinaceous extracellular matrix,collagen trimer,extracellular space,extracellular matrix,extracellular exosome,extracellular vesicle;;	tr;sp;sp;sp	1;2;;	1;3;;	uniprot_mouse_proteome	>tr|E9PX70|E9PX70_MOUSE Collagen alpha-1(XII) chain OS=Mus musculus GN=Col12a1 PE=1 SV=1;>sp|Q60847|COCA1_MOUSE Collagen alpha-1(XII) chain OS=Mus musculus GN=Col12a1 PE=2 SV=3;>sp|Q60847-2|COCA1_MOUSE Isoform 2 of Collagen alpha-1(XII) chain OS=Mus musculus GN=Col12a1;>sp|Q60847-5|COCA1_MOUSE Isoform 5 of Collagen alpha-1(XII) chain OS=Mus musculus GN=Col12a1	90	130
E9PX70;Q60847;Q60847-2;Q60847-5	Col12a1	E9PX70;Q60847;Q60847-2;Q60847-5	E9PX70_MOUSE;COCA1_MOUSE;COCA1_MOUSE;COCA1_MOUSE	Collagen alpha-1(XII) chain;Collagen alpha-1(XII) chain;Isoform 2 of Collagen alpha-1(XII) chain;Isoform 5 of Collagen alpha-1(XII) chain	TRUE	HealthyAdj_Middle / Healthy_Proximal	HealthyAdj_Middle	Healthy_Proximal	516	E9PX70;Q60847;Q60847-2;Q60847-5	14374645	10928757	-0.395397	0.395397	-23.972	0.76028	0.583985	0.583985	49.8984	1.49898	0	2.65846e-06	2.1643e-05	515	0.12286	Mus musculus	;cell adhesion,endodermal cell differentiation;;	;;;	;proteinaceous extracellular matrix,collagen trimer,extracellular space,extracellular matrix,extracellular exosome,extracellular vesicle;;	tr;sp;sp;sp	1;2;;	1;3;;	uniprot_mouse_proteome	>tr|E9PX70|E9PX70_MOUSE Collagen alpha-1(XII) chain OS=Mus musculus GN=Col12a1 PE=1 SV=1;>sp|Q60847|COCA1_MOUSE Collagen alpha-1(XII) chain OS=Mus musculus GN=Col12a1 PE=2 SV=3;>sp|Q60847-2|COCA1_MOUSE Isoform 2 of Collagen alpha-1(XII) chain OS=Mus musculus GN=Col12a1;>sp|Q60847-5|COCA1_MOUSE Isoform 5 of Collagen alpha-1(XII) chain OS=Mus musculus GN=Col12a1	90	130
E9PX70;Q60847;Q60847-2;Q60847-5	Col12a1	E9PX70;Q60847;Q60847-2;Q60847-5	E9PX70_MOUSE;COCA1_MOUSE;COCA1_MOUSE;COCA1_MOUSE	Collagen alpha-1(XII) chain;Collagen alpha-1(XII) chain;Isoform 2 of Collagen alpha-1(XII) chain;Isoform 5 of Collagen alpha-1(XII) chain	TRUE	Inflamed_Proximal / Healthy_Middle	Inflamed_Proximal	Healthy_Middle	516	E9PX70;Q60847;Q60847-2;Q60847-5	4025743	12886638	1.67855	1.67855	220.106	3.20106	2.56397	2.56397	491.334	5.91334	0	2.96722e-98	3.25546e-96	515	0.0966621	Mus musculus	;cell adhesion,endodermal cell differentiation;;	;;;	;proteinaceous extracellular matrix,collagen trimer,extracellular space,extracellular matrix,extracellular exosome,extracellular vesicle;;	tr;sp;sp;sp	1;2;;	1;3;;	uniprot_mouse_proteome	>tr|E9PX70|E9PX70_MOUSE Collagen alpha-1(XII) chain OS=Mus musculus GN=Col12a1 PE=1 SV=1;>sp|Q60847|COCA1_MOUSE Collagen alpha-1(XII) chain OS=Mus musculus GN=Col12a1 PE=2 SV=3;>sp|Q60847-2|COCA1_MOUSE Isoform 2 of Collagen alpha-1(XII) chain OS=Mus musculus GN=Col12a1;>sp|Q60847-5|COCA1_MOUSE Isoform 5 of Collagen alpha-1(XII) chain OS=Mus musculus GN=Col12a1	90	130
E9PX70;Q60847;Q60847-2;Q60847-5	Col12a1	E9PX70;Q60847;Q60847-2;Q60847-5	E9PX70_MOUSE;COCA1_MOUSE;COCA1_MOUSE;COCA1_MOUSE	Collagen alpha-1(XII) chain;Collagen alpha-1(XII) chain;Isoform 2 of Collagen alpha-1(XII) chain;Isoform 5 of Collagen alpha-1(XII) chain	TRUE	HealthyAdj_Middle / Healthy_Middle	HealthyAdj_Middle	Healthy_Middle	516	E9PX70;Q60847;Q60847-2;Q60847-5	4025743	10928757	1.4408	1.4408	171.472	2.71472	1.95934	1.95934	288.883	3.88883	0	2.69678e-54	2.48103e-52	515	0.111666	Mus musculus	;cell adhesion,endodermal cell differentiation;;	;;;	;proteinaceous extracellular matrix,collagen trimer,extracellular space,extracellular matrix,extracellular exosome,extracellular vesicle;;	tr;sp;sp;sp	1;2;;	1;3;;	uniprot_mouse_proteome	>tr|E9PX70|E9PX70_MOUSE Collagen alpha-1(XII) chain OS=Mus musculus GN=Col12a1 PE=1 SV=1;>sp|Q60847|COCA1_MOUSE Collagen alpha-1(XII) chain OS=Mus musculus GN=Col12a1 PE=2 SV=3;>sp|Q60847-2|COCA1_MOUSE Isoform 2 of Collagen alpha-1(XII) chain OS=Mus musculus GN=Col12a1;>sp|Q60847-5|COCA1_MOUSE Isoform 5 of Collagen alpha-1(XII) chain OS=Mus musculus GN=Col12a1	90	130
E9PX70;Q60847;Q60847-2;Q60847-5	Col12a1	E9PX70;Q60847;Q60847-2;Q60847-5	E9PX70_MOUSE;COCA1_MOUSE;COCA1_MOUSE;COCA1_MOUSE	Collagen alpha-1(XII) chain;Collagen alpha-1(XII) chain;Isoform 2 of Collagen alpha-1(XII) chain;Isoform 5 of Collagen alpha-1(XII) chain	TRUE	HealthyAdj_Middle / Inflamed_Proximal	HealthyAdj_Middle	Inflamed_Proximal	516	E9PX70;Q60847;Q60847-2;Q60847-5	12886638	10928757	-0.237747	0.237747	-15.1931	0.848069	-0.604635	0.604635	-34.2362	0.657638	0	5.21716e-14	4.2259e-12	515	0.0780216	Mus musculus	;cell adhesion,endodermal cell differentiation;;	;;;	;proteinaceous extracellular matrix,collagen trimer,extracellular space,extracellular matrix,extracellular exosome,extracellular vesicle;;	tr;sp;sp;sp	1;2;;	1;3;;	uniprot_mouse_proteome	>tr|E9PX70|E9PX70_MOUSE Collagen alpha-1(XII) chain OS=Mus musculus GN=Col12a1 PE=1 SV=1;>sp|Q60847|COCA1_MOUSE Collagen alpha-1(XII) chain OS=Mus musculus GN=Col12a1 PE=2 SV=3;>sp|Q60847-2|COCA1_MOUSE Isoform 2 of Collagen alpha-1(XII) chain OS=Mus musculus GN=Col12a1;>sp|Q60847-5|COCA1_MOUSE Isoform 5 of Collagen alpha-1(XII) chain OS=Mus musculus GN=Col12a1	90	130
E9PZ16	Hspg2	E9PZ16	E9PZ16_MOUSE	Basement membrane-specific heparan sulfate proteoglycan core protein	TRUE	Healthy_Middle / Healthy_Proximal	Healthy_Middle	Healthy_Proximal	1155	E9PZ16	39659916	10116775	-1.97093	1.97093	-74.4912	0.255088	-2.06147	2.06147	-76.0429	0.239571	0	5.22966e-202	5.20875e-199	1154	0.0549297	Mus musculus				tr	1	1	uniprot_mouse_proteome	>tr|E9PZ16|E9PZ16_MOUSE Basement membrane-specific heparan sulfate proteoglycan core protein OS=Mus musculus GN=Hspg2 PE=1 SV=1	146	232
E9PZ16	Hspg2	E9PZ16	E9PZ16_MOUSE	Basement membrane-specific heparan sulfate proteoglycan core protein	TRUE	Inflamed_Proximal / Healthy_Proximal	Inflamed_Proximal	Healthy_Proximal	924	E9PZ16	39659916	45459516	0.196901	0.196901	14.6233	1.14623	-0.119184	0.119184	-7.92918	0.920708	0	0.0548007	0.0688064	923	0.061948	Mus musculus				tr	1	1	uniprot_mouse_proteome	>tr|E9PZ16|E9PZ16_MOUSE Basement membrane-specific heparan sulfate proteoglycan core protein OS=Mus musculus GN=Hspg2 PE=1 SV=1	146	232
E9PZ16	Hspg2	E9PZ16	E9PZ16_MOUSE	Basement membrane-specific heparan sulfate proteoglycan core protein	TRUE	HealthyAdj_Middle / Healthy_Proximal	HealthyAdj_Middle	Healthy_Proximal	924	E9PZ16	39659916	30516394	-0.378097	0.378097	-23.0548	0.769452	-0.974558	0.974558	-49.1104	0.508896	0	7.40902e-51	1.28176e-48	923	0.0610052	Mus musculus				tr	1	1	uniprot_mouse_proteome	>tr|E9PZ16|E9PZ16_MOUSE Basement membrane-specific heparan sulfate proteoglycan core protein OS=Mus musculus GN=Hspg2 PE=1 SV=1	146	232
E9PZ16	Hspg2	E9PZ16	E9PZ16_MOUSE	Basement membrane-specific heparan sulfate proteoglycan core protein	TRUE	Inflamed_Proximal / Healthy_Middle	Inflamed_Proximal	Healthy_Middle	924	E9PZ16	10116775	45459516	2.16783	2.16783	349.348	4.49348	2.21573	2.21573	364.515	4.64515	0	5.67934e-197	2.18087e-194	923	0.056874	Mus musculus				tr	1	1	uniprot_mouse_proteome	>tr|E9PZ16|E9PZ16_MOUSE Basement membrane-specific heparan sulfate proteoglycan core protein OS=Mus musculus GN=Hspg2 PE=1 SV=1	146	232
E9PZ16	Hspg2	E9PZ16	E9PZ16_MOUSE	Basement membrane-specific heparan sulfate proteoglycan core protein	TRUE	HealthyAdj_Middle / Healthy_Middle	HealthyAdj_Middle	Healthy_Middle	924	E9PZ16	10116775	30516394	1.59284	1.59284	201.642	3.01642	1.36035	1.36035	156.748	2.56748	0	5.96949e-70	9.15322e-68	923	0.0704677	Mus musculus				tr	1	1	uniprot_mouse_proteome	>tr|E9PZ16|E9PZ16_MOUSE Basement membrane-specific heparan sulfate proteoglycan core protein OS=Mus musculus GN=Hspg2 PE=1 SV=1	146	232
E9PZ16	Hspg2	E9PZ16	E9PZ16_MOUSE	Basement membrane-specific heparan sulfate proteoglycan core protein	TRUE	HealthyAdj_Middle / Inflamed_Proximal	HealthyAdj_Middle	Inflamed_Proximal	924	E9PZ16	45459516	30516394	-0.574998	0.574998	-32.8713	0.671287	-0.855374	0.855374	-44.7278	0.552722	0	1.70284e-38	1.10344e-35	923	0.0628918	Mus musculus				tr	1	1	uniprot_mouse_proteome	>tr|E9PZ16|E9PZ16_MOUSE Basement membrane-specific heparan sulfate proteoglycan core protein OS=Mus musculus GN=Hspg2 PE=1 SV=1	146	232
E9Q557	Dsp	E9Q557	DESP_MOUSE	Desmoplakin	TRUE	Healthy_Middle / Healthy_Proximal	Healthy_Middle	Healthy_Proximal	710	E9Q557	6.31214e+06	3.05759e+06	-1.04573	1.04573	-51.5602	0.484398	-0.774909	0.774909	-41.5575	0.584425	0	1.12106e-23	1.86096e-22	709	0.0744521	Mus musculus	desmosome organization,ventricular compact myocardium morphogenesis,peptide cross-linking,keratinocyte differentiation,adherens junction organization,wound healing,skin development,intermediate filament cytoskeleton organization,intermediate filament organization,protein localization to adherens junction,bundle of His cell-Purkinje myocyte adhesion involved in cell communication,regulation of hea…	RNA binding,protein kinase C binding,structural molecule activity,protein binding,protein binding, bridging,cell adhesion molecule binding,scaffold protein binding	cornified envelope,nucleus,cytoplasm,plasma membrane,cell-cell junction,fascia adherens,intercalated disc,membrane,basolateral plasma membrane,desmosome,extracellular matrix,extracellular exosome,intermediate filament	sp	1	1	uniprot_mouse_proteome	>sp|E9Q557|DESP_MOUSE Desmoplakin OS=Mus musculus GN=Dsp PE=1 SV=1	114	142
E9Q557	Dsp	E9Q557	DESP_MOUSE	Desmoplakin	TRUE	Inflamed_Proximal / Healthy_Proximal	Inflamed_Proximal	Healthy_Proximal	568	E9Q557	6.31214e+06	7.0906e+06	0.167779	0.167779	12.3328	1.12333	0.498541	0.498541	41.2784	1.41278	0	5.25468e-08	6.69412e-07	567	0.090288	Mus musculus	desmosome organization,ventricular compact myocardium morphogenesis,peptide cross-linking,keratinocyte differentiation,adherens junction organization,wound healing,skin development,intermediate filament cytoskeleton organization,intermediate filament organization,protein localization to adherens junction,bundle of His cell-Purkinje myocyte adhesion involved in cell communication,regulation of hea…	RNA binding,protein kinase C binding,structural molecule activity,protein binding,protein binding, bridging,cell adhesion molecule binding,scaffold protein binding	cornified envelope,nucleus,cytoplasm,plasma membrane,cell-cell junction,fascia adherens,intercalated disc,membrane,basolateral plasma membrane,desmosome,extracellular matrix,extracellular exosome,intermediate filament	sp	1	1	uniprot_mouse_proteome	>sp|E9Q557|DESP_MOUSE Desmoplakin OS=Mus musculus GN=Dsp PE=1 SV=1	114	142
E9Q557	Dsp	E9Q557	DESP_MOUSE	Desmoplakin	TRUE	HealthyAdj_Middle / Healthy_Proximal	HealthyAdj_Middle	Healthy_Proximal	568	E9Q557	6.31214e+06	4743812	-0.412082	0.412082	-24.8462	0.751538	-0.523673	0.523673	-30.4401	0.695599	0	5.78788e-08	6.86216e-07	567	0.0951487	Mus musculus	desmosome organization,ventricular compact myocardium morphogenesis,peptide cross-linking,keratinocyte differentiation,adherens junction organization,wound healing,skin development,intermediate filament cytoskeleton organization,intermediate filament organization,protein localization to adherens junction,bundle of His cell-Purkinje myocyte adhesion involved in cell communication,regulation of hea…	RNA binding,protein kinase C binding,structural molecule activity,protein binding,protein binding, bridging,cell adhesion molecule binding,scaffold protein binding	cornified envelope,nucleus,cytoplasm,plasma membrane,cell-cell junction,fascia adherens,intercalated disc,membrane,basolateral plasma membrane,desmosome,extracellular matrix,extracellular exosome,intermediate filament	sp	1	1	uniprot_mouse_proteome	>sp|E9Q557|DESP_MOUSE Desmoplakin OS=Mus musculus GN=Dsp PE=1 SV=1	114	142
E9Q557	Dsp	E9Q557	DESP_MOUSE	Desmoplakin	TRUE	Inflamed_Proximal / Healthy_Middle	Inflamed_Proximal	Healthy_Middle	568	E9Q557	3.05759e+06	7.0906e+06	1.21351	1.21351	131.902	2.31902	1.47146	1.47146	177.303	2.77303	0	1.4159e-69	8.3647e-68	567	0.0722113	Mus musculus	desmosome organization,ventricular compact myocardium morphogenesis,peptide cross-linking,keratinocyte differentiation,adherens junction organization,wound healing,skin development,intermediate filament cytoskeleton organization,intermediate filament organization,protein localization to adherens junction,bundle of His cell-Purkinje myocyte adhesion involved in cell communication,regulation of hea…	RNA binding,protein kinase C binding,structural molecule activity,protein binding,protein binding, bridging,cell adhesion molecule binding,scaffold protein binding	cornified envelope,nucleus,cytoplasm,plasma membrane,cell-cell junction,fascia adherens,intercalated disc,membrane,basolateral plasma membrane,desmosome,extracellular matrix,extracellular exosome,intermediate filament	sp	1	1	uniprot_mouse_proteome	>sp|E9Q557|DESP_MOUSE Desmoplakin OS=Mus musculus GN=Dsp PE=1 SV=1	114	142
E9Q557	Dsp	E9Q557	DESP_MOUSE	Desmoplakin	TRUE	HealthyAdj_Middle / Healthy_Middle	HealthyAdj_Middle	Healthy_Middle	568	E9Q557	3.05759e+06	4743812	0.633652	0.633652	55.1487	1.55149	0.449249	0.449249	36.5329	1.36533	0	1.02166e-06	2.34982e-06	567	0.0908322	Mus musculus	desmosome organization,ventricular compact myocardium morphogenesis,peptide cross-linking,keratinocyte differentiation,adherens junction organization,wound healing,skin development,intermediate filament cytoskeleton organization,intermediate filament organization,protein localization to adherens junction,bundle of His cell-Purkinje myocyte adhesion involved in cell communication,regulation of hea…	RNA binding,protein kinase C binding,structural molecule activity,protein binding,protein binding, bridging,cell adhesion molecule binding,scaffold protein binding	cornified envelope,nucleus,cytoplasm,plasma membrane,cell-cell junction,fascia adherens,intercalated disc,membrane,basolateral plasma membrane,desmosome,extracellular matrix,extracellular exosome,intermediate filament	sp	1	1	uniprot_mouse_proteome	>sp|E9Q557|DESP_MOUSE Desmoplakin OS=Mus musculus GN=Dsp PE=1 SV=1	114	142
E9Q557	Dsp	E9Q557	DESP_MOUSE	Desmoplakin	TRUE	HealthyAdj_Middle / Inflamed_Proximal	HealthyAdj_Middle	Inflamed_Proximal	568	E9Q557	7.0906e+06	4743812	-0.579861	0.579861	-33.0972	0.669028	-1.02221	1.02221	-50.764	0.49236	0	2.73612e-27	1.0638e-24	567	0.0895104	Mus musculus	desmosome organization,ventricular compact myocardium morphogenesis,peptide cross-linking,keratinocyte differentiation,adherens junction organization,wound healing,skin development,intermediate filament cytoskeleton organization,intermediate filament organization,protein localization to adherens junction,bundle of His cell-Purkinje myocyte adhesion involved in cell communication,regulation of hea…	RNA binding,protein kinase C binding,structural molecule activity,protein binding,protein binding, bridging,cell adhesion molecule binding,scaffold protein binding	cornified envelope,nucleus,cytoplasm,plasma membrane,cell-cell junction,fascia adherens,intercalated disc,membrane,basolateral plasma membrane,desmosome,extracellular matrix,extracellular exosome,intermediate filament	sp	1	1	uniprot_mouse_proteome	>sp|E9Q557|DESP_MOUSE Desmoplakin OS=Mus musculus GN=Dsp PE=1 SV=1	114	142
E9Q616	Ahnak	E9Q616	E9Q616_MOUSE	Protein Ahnak	TRUE	Healthy_Middle / Healthy_Proximal	Healthy_Middle	Healthy_Proximal	835	E9Q616	513161	2317569	2.17513	2.17513	351.626	4.51626	3.55724	3.55724	1077.16	11.7716	0	1.58509e-131	5.2625e-129	834	0.120536	Mus musculus	regulation of RNA splicing,protein oligomerization,regulation of voltage-gated calcium channel activity	RNA binding,S100 protein binding,cadherin binding,structural molecule activity conferring elasticity	nucleus,cytoplasm,lysosomal membrane,cytosol,plasma membrane,cell-cell junction,focal adhesion,actin cytoskeleton,membrane,vesicle,sarcolemma,costamere,cell-cell contact zone,extracellular exosome,T-tubule,membrane raft	tr	1	1	uniprot_mouse_proteome	>tr|E9Q616|E9Q616_MOUSE Protein Ahnak OS=Mus musculus GN=Ahnak PE=1 SV=1	144	167
E9Q616	Ahnak	E9Q616	E9Q616_MOUSE	Protein Ahnak	TRUE	Inflamed_Proximal / Healthy_Proximal	Inflamed_Proximal	Healthy_Proximal	668	E9Q616	513161	236620	-1.11684	1.11684	-53.8898	0.461102	-1.20827	1.20827	-56.7214	0.432786	0	1.85294e-19	1.35635e-17	667	0.129718	Mus musculus	regulation of RNA splicing,protein oligomerization,regulation of voltage-gated calcium channel activity	RNA binding,S100 protein binding,cadherin binding,structural molecule activity conferring elasticity	nucleus,cytoplasm,lysosomal membrane,cytosol,plasma membrane,cell-cell junction,focal adhesion,actin cytoskeleton,membrane,vesicle,sarcolemma,costamere,cell-cell contact zone,extracellular exosome,T-tubule,membrane raft	tr	1	1	uniprot_mouse_proteome	>tr|E9Q616|E9Q616_MOUSE Protein Ahnak OS=Mus musculus GN=Ahnak PE=1 SV=1	144	167
E9Q616	Ahnak	E9Q616	E9Q616_MOUSE	Protein Ahnak	TRUE	HealthyAdj_Middle / Healthy_Proximal	HealthyAdj_Middle	Healthy_Proximal	668	E9Q616	513161	381431	-0.42799	0.42799	-25.6703	0.743297	-0.621396	0.621396	-34.9958	0.650042	0	1.17749e-05	7.83487e-05	667	0.140638	Mus musculus	regulation of RNA splicing,protein oligomerization,regulation of voltage-gated calcium channel activity	RNA binding,S100 protein binding,cadherin binding,structural molecule activity conferring elasticity	nucleus,cytoplasm,lysosomal membrane,cytosol,plasma membrane,cell-cell junction,focal adhesion,actin cytoskeleton,membrane,vesicle,sarcolemma,costamere,cell-cell contact zone,extracellular exosome,T-tubule,membrane raft	tr	1	1	uniprot_mouse_proteome	>tr|E9Q616|E9Q616_MOUSE Protein Ahnak OS=Mus musculus GN=Ahnak PE=1 SV=1	144	167
E9Q616	Ahnak	E9Q616	E9Q616_MOUSE	Protein Ahnak	TRUE	Inflamed_Proximal / Healthy_Middle	Inflamed_Proximal	Healthy_Middle	668	E9Q616	2317569	236620	-3.29197	3.29197	-89.7902	0.102098	-4.83549	4.83549	-96.4976	0.0350244	0	3.08909e-125	7.90807e-123	667	0.161635	Mus musculus	regulation of RNA splicing,protein oligomerization,regulation of voltage-gated calcium channel activity	RNA binding,S100 protein binding,cadherin binding,structural molecule activity conferring elasticity	nucleus,cytoplasm,lysosomal membrane,cytosol,plasma membrane,cell-cell junction,focal adhesion,actin cytoskeleton,membrane,vesicle,sarcolemma,costamere,cell-cell contact zone,extracellular exosome,T-tubule,membrane raft	tr	1	1	uniprot_mouse_proteome	>tr|E9Q616|E9Q616_MOUSE Protein Ahnak OS=Mus musculus GN=Ahnak PE=1 SV=1	144	167
E9Q616	Ahnak	E9Q616	E9Q616_MOUSE	Protein Ahnak	TRUE	HealthyAdj_Middle / Healthy_Middle	HealthyAdj_Middle	Healthy_Middle	668	E9Q616	2317569	381431	-2.60312	2.60312	-83.5418	0.164582	-4.24862	4.24862	-94.7394	0.0526064	0	8.2029e-122	7.54667e-119	667	0.145003	Mus musculus	regulation of RNA splicing,protein oligomerization,regulation of voltage-gated calcium channel activity	RNA binding,S100 protein binding,cadherin binding,structural molecule activity conferring elasticity	nucleus,cytoplasm,lysosomal membrane,cytosol,plasma membrane,cell-cell junction,focal adhesion,actin cytoskeleton,membrane,vesicle,sarcolemma,costamere,cell-cell contact zone,extracellular exosome,T-tubule,membrane raft	tr	1	1	uniprot_mouse_proteome	>tr|E9Q616|E9Q616_MOUSE Protein Ahnak OS=Mus musculus GN=Ahnak PE=1 SV=1	144	167
E9Q616	Ahnak	E9Q616	E9Q616_MOUSE	Protein Ahnak	TRUE	HealthyAdj_Middle / Inflamed_Proximal	HealthyAdj_Middle	Inflamed_Proximal	668	E9Q616	236620	381431	0.688851	0.688851	61.1999	1.612	0.586877	0.586877	50.1992	1.50199	0	2.08327e-05	0.000253117	667	0.136812	Mus musculus	regulation of RNA splicing,protein oligomerization,regulation of voltage-gated calcium channel activity	RNA binding,S100 protein binding,cadherin binding,structural molecule activity conferring elasticity	nucleus,cytoplasm,lysosomal membrane,cytosol,plasma membrane,cell-cell junction,focal adhesion,actin cytoskeleton,membrane,vesicle,sarcolemma,costamere,cell-cell contact zone,extracellular exosome,T-tubule,membrane raft	tr	1	1	uniprot_mouse_proteome	>tr|E9Q616|E9Q616_MOUSE Protein Ahnak OS=Mus musculus GN=Ahnak PE=1 SV=1	144	167
E9Q6R7	Utrn	E9Q6R7	E9Q6R7_MOUSE	Protein Utrn	TRUE	Healthy_Middle / Healthy_Proximal	Healthy_Middle	Healthy_Proximal	120	E9Q6R7	162843	142550	-0.192014	0.192014	-12.4617	0.875383	0.467678	0.467678	38.2882	1.38288	0	0.0241954	0.0166198	119	0.203983	Mus musculus	positive regulation of cell-matrix adhesion,adult somatic muscle development,neuromuscular junction development,response to denervation involved in regulation of muscle adaptation	actin binding,integrin binding,protein binding,zinc ion binding,vinculin binding,protein kinase binding,actin filament binding	nucleoplasm,cytoplasm,plasma membrane,dystrophin-associated glycoprotein complex,filopodium,growth cone,cortical actin cytoskeleton,filopodium membrane,neuromuscular junction,sarcolemma,protein complex,synapse,postsynaptic membrane,extracellular exosome,contractile ring	tr	1	1	uniprot_mouse_proteome	>tr|E9Q6R7|E9Q6R7_MOUSE Protein Utrn OS=Mus musculus GN=Utrn PE=1 SV=1	23	24
E9Q6R7	Utrn	E9Q6R7	E9Q6R7_MOUSE	Protein Utrn	TRUE	Inflamed_Proximal / Healthy_Proximal	Inflamed_Proximal	Healthy_Proximal	96	E9Q6R7	162843	102862	-0.662777	0.662777	-36.8339	0.631661	-0.421279	0.421279	-25.3238	0.746762	0	0.158306	0.136762	95	0.294715	Mus musculus	positive regulation of cell-matrix adhesion,adult somatic muscle development,neuromuscular junction development,response to denervation involved in regulation of muscle adaptation	actin binding,integrin binding,protein binding,zinc ion binding,vinculin binding,protein kinase binding,actin filament binding	nucleoplasm,cytoplasm,plasma membrane,dystrophin-associated glycoprotein complex,filopodium,growth cone,cortical actin cytoskeleton,filopodium membrane,neuromuscular junction,sarcolemma,protein complex,synapse,postsynaptic membrane,extracellular exosome,contractile ring	tr	1	1	uniprot_mouse_proteome	>tr|E9Q6R7|E9Q6R7_MOUSE Protein Utrn OS=Mus musculus GN=Utrn PE=1 SV=1	23	24
E9Q6R7	Utrn	E9Q6R7	E9Q6R7_MOUSE	Protein Utrn	TRUE	HealthyAdj_Middle / Healthy_Proximal	HealthyAdj_Middle	Healthy_Proximal	96	E9Q6R7	162843	121972	-0.416937	0.416937	-25.0987	0.749013	-0.464315	0.464315	-27.5185	0.724815	0	0.0394253	0.0465171	95	0.221157	Mus musculus	positive regulation of cell-matrix adhesion,adult somatic muscle development,neuromuscular junction development,response to denervation involved in regulation of muscle adaptation	actin binding,integrin binding,protein binding,zinc ion binding,vinculin binding,protein kinase binding,actin filament binding	nucleoplasm,cytoplasm,plasma membrane,dystrophin-associated glycoprotein complex,filopodium,growth cone,cortical actin cytoskeleton,filopodium membrane,neuromuscular junction,sarcolemma,protein complex,synapse,postsynaptic membrane,extracellular exosome,contractile ring	tr	1	1	uniprot_mouse_proteome	>tr|E9Q6R7|E9Q6R7_MOUSE Protein Utrn OS=Mus musculus GN=Utrn PE=1 SV=1	23	24
E9Q6R7	Utrn	E9Q6R7	E9Q6R7_MOUSE	Protein Utrn	TRUE	Inflamed_Proximal / Healthy_Middle	Inflamed_Proximal	Healthy_Middle	96	E9Q6R7	142550	102862	-0.470763	0.470763	-27.8417	0.721583	-1.08573	1.08573	-52.8846	0.471154	0	6.8e-06	1.05717e-05	95	0.226702	Mus musculus	positive regulation of cell-matrix adhesion,adult somatic muscle development,neuromuscular junction development,response to denervation involved in regulation of muscle adaptation	actin binding,integrin binding,protein binding,zinc ion binding,vinculin binding,protein kinase binding,actin filament binding	nucleoplasm,cytoplasm,plasma membrane,dystrophin-associated glycoprotein complex,filopodium,growth cone,cortical actin cytoskeleton,filopodium membrane,neuromuscular junction,sarcolemma,protein complex,synapse,postsynaptic membrane,extracellular exosome,contractile ring	tr	1	1	uniprot_mouse_proteome	>tr|E9Q6R7|E9Q6R7_MOUSE Protein Utrn OS=Mus musculus GN=Utrn PE=1 SV=1	23	24
E9Q6R7	Utrn	E9Q6R7	E9Q6R7_MOUSE	Protein Utrn	TRUE	HealthyAdj_Middle / Healthy_Middle	HealthyAdj_Middle	Healthy_Middle	96	E9Q6R7	142550	121972	-0.224923	0.224923	-14.4359	0.855641	-1.12877	1.12877	-54.2693	0.457307	0	2.36413e-07	6.23209e-07	95	0.201595	Mus musculus	positive regulation of cell-matrix adhesion,adult somatic muscle development,neuromuscular junction development,response to denervation involved in regulation of muscle adaptation	actin binding,integrin binding,protein binding,zinc ion binding,vinculin binding,protein kinase binding,actin filament binding	nucleoplasm,cytoplasm,plasma membrane,dystrophin-associated glycoprotein complex,filopodium,growth cone,cortical actin cytoskeleton,filopodium membrane,neuromuscular junction,sarcolemma,protein complex,synapse,postsynaptic membrane,extracellular exosome,contractile ring	tr	1	1	uniprot_mouse_proteome	>tr|E9Q6R7|E9Q6R7_MOUSE Protein Utrn OS=Mus musculus GN=Utrn PE=1 SV=1	23	24
E9Q6R7	Utrn	E9Q6R7	E9Q6R7_MOUSE	Protein Utrn	TRUE	HealthyAdj_Middle / Inflamed_Proximal	HealthyAdj_Middle	Inflamed_Proximal	96	E9Q6R7	102862	121972	0.245841	0.245841	18.5784	1.18578	-0.0430358	0.0430358	-2.93896	0.97061	0	0.84625	0.551752	95	0.220182	Mus musculus	positive regulation of cell-matrix adhesion,adult somatic muscle development,neuromuscular junction development,response to denervation involved in regulation of muscle adaptation	actin binding,integrin binding,protein binding,zinc ion binding,vinculin binding,protein kinase binding,actin filament binding	nucleoplasm,cytoplasm,plasma membrane,dystrophin-associated glycoprotein complex,filopodium,growth cone,cortical actin cytoskeleton,filopodium membrane,neuromuscular junction,sarcolemma,protein complex,synapse,postsynaptic membrane,extracellular exosome,contractile ring	tr	1	1	uniprot_mouse_proteome	>tr|E9Q6R7|E9Q6R7_MOUSE Protein Utrn OS=Mus musculus GN=Utrn PE=1 SV=1	23	24
E9Q828;F7AAP4	Atp2b4	E9Q828;F7AAP4	E9Q828_MOUSE;F7AAP4_MOUSE	Calcium-transporting ATPase	TRUE	Healthy_Middle / Healthy_Proximal	Healthy_Middle	Healthy_Proximal	65	E9Q828;F7AAP4	378727	176698	-1.09987	1.09987	-53.3442	0.466558	-0.883257	0.883257	-45.7858	0.542142	0	0.00267463	0.00285523	64	0.280492	Mus musculus	;	;	;	tr	1	1	uniprot_mouse_proteome	>tr|E9Q828|E9Q828_MOUSE Calcium-transporting ATPase OS=Mus musculus GN=Atp2b4 PE=1 SV=1;>tr|F7AAP4|F7AAP4_MOUSE Calcium-transporting ATPase OS=Mus musculus GN=Atp2b4 PE=1 SV=1	12	13
E9Q828;F7AAP4	Atp2b4	E9Q828;F7AAP4	E9Q828_MOUSE;F7AAP4_MOUSE	Calcium-transporting ATPase	TRUE	Inflamed_Proximal / Healthy_Proximal	Inflamed_Proximal	Healthy_Proximal	52	E9Q828;F7AAP4	378727	129937	-1.54335	1.54335	-65.6912	0.343088	-1.69101	1.69101	-69.0289	0.309711	0	8.85588e-08	1.0372e-06	51	0.268745	Mus musculus	;	;	;	tr	1	1	uniprot_mouse_proteome	>tr|E9Q828|E9Q828_MOUSE Calcium-transporting ATPase OS=Mus musculus GN=Atp2b4 PE=1 SV=1;>tr|F7AAP4|F7AAP4_MOUSE Calcium-transporting ATPase OS=Mus musculus GN=Atp2b4 PE=1 SV=1	12	13
E9Q828;F7AAP4	Atp2b4	E9Q828;F7AAP4	E9Q828_MOUSE;F7AAP4_MOUSE	Calcium-transporting ATPase	TRUE	HealthyAdj_Middle / Healthy_Proximal	HealthyAdj_Middle	Healthy_Proximal	52	E9Q828;F7AAP4	378727	349718	-0.114965	0.114965	-7.65956	0.923404	0.156353	0.156353	11.4466	1.11447	0	0.54225	0.281211	51	0.252378	Mus musculus	;	;	;	tr	1	1	uniprot_mouse_proteome	>tr|E9Q828|E9Q828_MOUSE Calcium-transporting ATPase OS=Mus musculus GN=Atp2b4 PE=1 SV=1;>tr|F7AAP4|F7AAP4_MOUSE Calcium-transporting ATPase OS=Mus musculus GN=Atp2b4 PE=1 SV=1	12	13
E9Q828;F7AAP4	Atp2b4	E9Q828;F7AAP4	E9Q828_MOUSE;F7AAP4_MOUSE	Calcium-transporting ATPase	TRUE	Inflamed_Proximal / Healthy_Middle	Inflamed_Proximal	Healthy_Middle	52	E9Q828;F7AAP4	176698	129937	-0.443476	0.443476	-26.4639	0.735361	-0.953517	0.953517	-48.3628	0.516372	0	0.00255902	0.00178342	51	0.297654	Mus musculus	;	;	;	tr	1	1	uniprot_mouse_proteome	>tr|E9Q828|E9Q828_MOUSE Calcium-transporting ATPase OS=Mus musculus GN=Atp2b4 PE=1 SV=1;>tr|F7AAP4|F7AAP4_MOUSE Calcium-transporting ATPase OS=Mus musculus GN=Atp2b4 PE=1 SV=1	12	13
E9Q828;F7AAP4	Atp2b4	E9Q828;F7AAP4	E9Q828_MOUSE;F7AAP4_MOUSE	Calcium-transporting ATPase	TRUE	HealthyAdj_Middle / Healthy_Middle	HealthyAdj_Middle	Healthy_Middle	52	E9Q828;F7AAP4	176698	349718	0.984908	0.984908	97.9187	1.97919	0.893842	0.893842	85.8117	1.85812	0	0.000130952	0.000171702	51	0.213896	Mus musculus	;	;	;	tr	1	1	uniprot_mouse_proteome	>tr|E9Q828|E9Q828_MOUSE Calcium-transporting ATPase OS=Mus musculus GN=Atp2b4 PE=1 SV=1;>tr|F7AAP4|F7AAP4_MOUSE Calcium-transporting ATPase OS=Mus musculus GN=Atp2b4 PE=1 SV=1	12	13
E9Q828;F7AAP4	Atp2b4	E9Q828;F7AAP4	E9Q828_MOUSE;F7AAP4_MOUSE	Calcium-transporting ATPase	TRUE	HealthyAdj_Middle / Inflamed_Proximal	HealthyAdj_Middle	Inflamed_Proximal	52	E9Q828;F7AAP4	129937	349718	1.42838	1.42838	169.145	2.69145	1.84736	1.84736	259.841	3.59841	0	4.65564e-10	1.77462e-08	51	0.238353	Mus musculus	;	;	;	tr	1	1	uniprot_mouse_proteome	>tr|E9Q828|E9Q828_MOUSE Calcium-transporting ATPase OS=Mus musculus GN=Atp2b4 PE=1 SV=1;>tr|F7AAP4|F7AAP4_MOUSE Calcium-transporting ATPase OS=Mus musculus GN=Atp2b4 PE=1 SV=1	12	13
E9QN70;P02469	Lamb1	E9QN70;P02469	E9QN70_MOUSE;LAMB1_MOUSE	Laminin subunit beta-1	TRUE	Healthy_Middle / Healthy_Proximal	Healthy_Middle	Healthy_Proximal	250	E9QN70;P02469	5302595	1.77931e+06	-1.57538	1.57538	-66.4446	0.335554	-1.74684	1.74684	-70.2046	0.297954	0	1.07281e-28	2.37448e-27	249	0.13769	Mus musculus	;receptor-mediated endocytosis,negative regulation of cell adhesion,axon guidance,embryo implantation,learning or memory,cell migration,neuronal-glial interaction involved in cerebral cortex radial glia guided migration,extracellular matrix disassembly,extracellular matrix organization,positive regulation of cell migration,neuron projection development,substrate adhesion-dependent cell spreading,…	;integrin binding,extracellular matrix structural constituent,protein binding,enzyme binding,glycosphingolipid binding	;extracellular region,proteinaceous extracellular matrix,basement membrane,basal lamina,laminin-1 complex,laminin-2 complex,extracellular space,nucleus,extracellular matrix,laminin complex,laminin-8 complex,laminin-10 complex,perinuclear region of cytoplasm,extracellular exosome	tr;sp	1	1;3	uniprot_mouse_proteome	>tr|E9QN70|E9QN70_MOUSE Laminin subunit beta-1 OS=Mus musculus GN=Lamb1 PE=1 SV=1;>sp|P02469|LAMB1_MOUSE Laminin subunit beta-1 OS=Mus musculus GN=Lamb1 PE=1 SV=3	41	50
E9QN70;P02469	Lamb1	E9QN70;P02469	E9QN70_MOUSE;LAMB1_MOUSE	Laminin subunit beta-1	TRUE	Inflamed_Proximal / Healthy_Proximal	Inflamed_Proximal	Healthy_Proximal	200	E9QN70;P02469	5302595	4842893	-0.130829	0.130829	-8.66938	0.913306	-0.222045	0.222045	-14.2651	0.857349	0	0.121447	0.116513	199	0.142403	Mus musculus	;receptor-mediated endocytosis,negative regulation of cell adhesion,axon guidance,embryo implantation,learning or memory,cell migration,neuronal-glial interaction involved in cerebral cortex radial glia guided migration,extracellular matrix disassembly,extracellular matrix organization,positive regulation of cell migration,neuron projection development,substrate adhesion-dependent cell spreading,…	;integrin binding,extracellular matrix structural constituent,protein binding,enzyme binding,glycosphingolipid binding	;extracellular region,proteinaceous extracellular matrix,basement membrane,basal lamina,laminin-1 complex,laminin-2 complex,extracellular space,nucleus,extracellular matrix,laminin complex,laminin-8 complex,laminin-10 complex,perinuclear region of cytoplasm,extracellular exosome	tr;sp	1	1;3	uniprot_mouse_proteome	>tr|E9QN70|E9QN70_MOUSE Laminin subunit beta-1 OS=Mus musculus GN=Lamb1 PE=1 SV=1;>sp|P02469|LAMB1_MOUSE Laminin subunit beta-1 OS=Mus musculus GN=Lamb1 PE=1 SV=3	41	50
E9QN70;P02469	Lamb1	E9QN70;P02469	E9QN70_MOUSE;LAMB1_MOUSE	Laminin subunit beta-1	TRUE	HealthyAdj_Middle / Healthy_Proximal	HealthyAdj_Middle	Healthy_Proximal	200	E9QN70;P02469	5302595	3.096e+06	-0.776292	0.776292	-41.6134	0.583866	-1.16403	1.16403	-55.3735	0.446265	0	2.81618e-11	6.71999e-10	199	0.164609	Mus musculus	;receptor-mediated endocytosis,negative regulation of cell adhesion,axon guidance,embryo implantation,learning or memory,cell migration,neuronal-glial interaction involved in cerebral cortex radial glia guided migration,extracellular matrix disassembly,extracellular matrix organization,positive regulation of cell migration,neuron projection development,substrate adhesion-dependent cell spreading,…	;integrin binding,extracellular matrix structural constituent,protein binding,enzyme binding,glycosphingolipid binding	;extracellular region,proteinaceous extracellular matrix,basement membrane,basal lamina,laminin-1 complex,laminin-2 complex,extracellular space,nucleus,extracellular matrix,laminin complex,laminin-8 complex,laminin-10 complex,perinuclear region of cytoplasm,extracellular exosome	tr;sp	1	1;3	uniprot_mouse_proteome	>tr|E9QN70|E9QN70_MOUSE Laminin subunit beta-1 OS=Mus musculus GN=Lamb1 PE=1 SV=1;>sp|P02469|LAMB1_MOUSE Laminin subunit beta-1 OS=Mus musculus GN=Lamb1 PE=1 SV=3	41	50
E9QN70;P02469	Lamb1	E9QN70;P02469	E9QN70_MOUSE;LAMB1_MOUSE	Laminin subunit beta-1	TRUE	Inflamed_Proximal / Healthy_Middle	Inflamed_Proximal	Healthy_Middle	200	E9QN70;P02469	1.77931e+06	4842893	1.44455	1.44455	172.179	2.72179	1.63824	1.63824	211.285	3.11285	0	1.45174e-21	1.61585e-20	199	0.151929	Mus musculus	;receptor-mediated endocytosis,negative regulation of cell adhesion,axon guidance,embryo implantation,learning or memory,cell migration,neuronal-glial interaction involved in cerebral cortex radial glia guided migration,extracellular matrix disassembly,extracellular matrix organization,positive regulation of cell migration,neuron projection development,substrate adhesion-dependent cell spreading,…	;integrin binding,extracellular matrix structural constituent,protein binding,enzyme binding,glycosphingolipid binding	;extracellular region,proteinaceous extracellular matrix,basement membrane,basal lamina,laminin-1 complex,laminin-2 complex,extracellular space,nucleus,extracellular matrix,laminin complex,laminin-8 complex,laminin-10 complex,perinuclear region of cytoplasm,extracellular exosome	tr;sp	1	1;3	uniprot_mouse_proteome	>tr|E9QN70|E9QN70_MOUSE Laminin subunit beta-1 OS=Mus musculus GN=Lamb1 PE=1 SV=1;>sp|P02469|LAMB1_MOUSE Laminin subunit beta-1 OS=Mus musculus GN=Lamb1 PE=1 SV=3	41	50
E9QN70;P02469	Lamb1	E9QN70;P02469	E9QN70_MOUSE;LAMB1_MOUSE	Laminin subunit beta-1	TRUE	HealthyAdj_Middle / Healthy_Middle	HealthyAdj_Middle	Healthy_Middle	200	E9QN70;P02469	1.77931e+06	3.096e+06	0.799093	0.799093	74.0006	1.74001	0.696256	0.696256	62.0295	1.62029	0	2.44051e-05	3.93907e-05	199	0.16069	Mus musculus	;receptor-mediated endocytosis,negative regulation of cell adhesion,axon guidance,embryo implantation,learning or memory,cell migration,neuronal-glial interaction involved in cerebral cortex radial glia guided migration,extracellular matrix disassembly,extracellular matrix organization,positive regulation of cell migration,neuron projection development,substrate adhesion-dependent cell spreading,…	;integrin binding,extracellular matrix structural constituent,protein binding,enzyme binding,glycosphingolipid binding	;extracellular region,proteinaceous extracellular matrix,basement membrane,basal lamina,laminin-1 complex,laminin-2 complex,extracellular space,nucleus,extracellular matrix,laminin complex,laminin-8 complex,laminin-10 complex,perinuclear region of cytoplasm,extracellular exosome	tr;sp	1	1;3	uniprot_mouse_proteome	>tr|E9QN70|E9QN70_MOUSE Laminin subunit beta-1 OS=Mus musculus GN=Lamb1 PE=1 SV=1;>sp|P02469|LAMB1_MOUSE Laminin subunit beta-1 OS=Mus musculus GN=Lamb1 PE=1 SV=3	41	50
E9QN70;P02469	Lamb1	E9QN70;P02469	E9QN70_MOUSE;LAMB1_MOUSE	Laminin subunit beta-1	TRUE	HealthyAdj_Middle / Inflamed_Proximal	HealthyAdj_Middle	Inflamed_Proximal	200	E9QN70;P02469	4842893	3.096e+06	-0.645462	0.645462	-36.0712	0.639288	-0.941981	0.941981	-47.9482	0.520518	0	4.23557e-09	1.34983e-07	199	0.152855	Mus musculus	;receptor-mediated endocytosis,negative regulation of cell adhesion,axon guidance,embryo implantation,learning or memory,cell migration,neuronal-glial interaction involved in cerebral cortex radial glia guided migration,extracellular matrix disassembly,extracellular matrix organization,positive regulation of cell migration,neuron projection development,substrate adhesion-dependent cell spreading,…	;integrin binding,extracellular matrix structural constituent,protein binding,enzyme binding,glycosphingolipid binding	;extracellular region,proteinaceous extracellular matrix,basement membrane,basal lamina,laminin-1 complex,laminin-2 complex,extracellular space,nucleus,extracellular matrix,laminin complex,laminin-8 complex,laminin-10 complex,perinuclear region of cytoplasm,extracellular exosome	tr;sp	1	1;3	uniprot_mouse_proteome	>tr|E9QN70|E9QN70_MOUSE Laminin subunit beta-1 OS=Mus musculus GN=Lamb1 PE=1 SV=1;>sp|P02469|LAMB1_MOUSE Laminin subunit beta-1 OS=Mus musculus GN=Lamb1 PE=1 SV=3	41	50
E9QNW6;Q8VDG7	Pafah2	E9QNW6;Q8VDG7	E9QNW6_MOUSE;PAFA2_MOUSE	Platelet-activating factor acetylhydrolase 2, cytoplasmic;Platelet-activating factor acetylhydrolase 2, cytoplasmic	TRUE	Healthy_Middle / Healthy_Proximal	Healthy_Middle	Healthy_Proximal	20	E9QNW6;Q8VDG7	58388	36975.6	-0.659097	0.659097	-36.6725	0.633275	2.39046	2.39046	424.325	5.24325	0	0.0126071	0.00999734	19	0.846285	Mus musculus	;lipid catabolic process	;1-alkyl-2-acetylglycerophosphocholine esterase activity	;cytoplasm	tr;sp	1	1;2	uniprot_mouse_proteome	>tr|E9QNW6|E9QNW6_MOUSE Platelet-activating factor acetylhydrolase 2, cytoplasmic OS=Mus musculus GN=Pafah2 PE=1 SV=1;>sp|Q8VDG7|PAFA2_MOUSE Platelet-activating factor acetylhydrolase 2, cytoplasmic OS=Mus musculus GN=Pafah2 PE=1 SV=2	3	4
E9QNW6;Q8VDG7	Pafah2	E9QNW6;Q8VDG7	E9QNW6_MOUSE;PAFA2_MOUSE	Platelet-activating factor acetylhydrolase 2, cytoplasmic;Platelet-activating factor acetylhydrolase 2, cytoplasmic	TRUE	Inflamed_Proximal / Healthy_Proximal	Inflamed_Proximal	Healthy_Proximal	16	E9QNW6;Q8VDG7	58388	21065.9	-1.47076	1.47076	-63.9208	0.360792	-0.710977	0.710977	-38.9094	0.610906	0	0.508931	0.291272	15	1.01744	Mus musculus	;lipid catabolic process	;1-alkyl-2-acetylglycerophosphocholine esterase activity	;cytoplasm	tr;sp	1	1;2	uniprot_mouse_proteome	>tr|E9QNW6|E9QNW6_MOUSE Platelet-activating factor acetylhydrolase 2, cytoplasmic OS=Mus musculus GN=Pafah2 PE=1 SV=1;>sp|Q8VDG7|PAFA2_MOUSE Platelet-activating factor acetylhydrolase 2, cytoplasmic OS=Mus musculus GN=Pafah2 PE=1 SV=2	3	4
E9QNW6;Q8VDG7	Pafah2	E9QNW6;Q8VDG7	E9QNW6_MOUSE;PAFA2_MOUSE	Platelet-activating factor acetylhydrolase 2, cytoplasmic;Platelet-activating factor acetylhydrolase 2, cytoplasmic	TRUE	HealthyAdj_Middle / Healthy_Proximal	HealthyAdj_Middle	Healthy_Proximal	16	E9QNW6;Q8VDG7	58388	31335.3	-0.897881	0.897881	-46.3326	0.536674	2.28463	2.28463	387.241	4.87241	0	0.0346554	0.0430548	15	0.953066	Mus musculus	;lipid catabolic process	;1-alkyl-2-acetylglycerophosphocholine esterase activity	;cytoplasm	tr;sp	1	1;2	uniprot_mouse_proteome	>tr|E9QNW6|E9QNW6_MOUSE Platelet-activating factor acetylhydrolase 2, cytoplasmic OS=Mus musculus GN=Pafah2 PE=1 SV=1;>sp|Q8VDG7|PAFA2_MOUSE Platelet-activating factor acetylhydrolase 2, cytoplasmic OS=Mus musculus GN=Pafah2 PE=1 SV=2	3	4
E9QNW6;Q8VDG7	Pafah2	E9QNW6;Q8VDG7	E9QNW6_MOUSE;PAFA2_MOUSE	Platelet-activating factor acetylhydrolase 2, cytoplasmic;Platelet-activating factor acetylhydrolase 2, cytoplasmic	TRUE	Inflamed_Proximal / Healthy_Middle	Inflamed_Proximal	Healthy_Middle	16	E9QNW6;Q8VDG7	36975.6	21065.9	-0.811665	0.811665	-43.0276	0.569724	-3.28114	3.28114	-89.7133	0.102867	0	0.00920155	0.00523466	15	1.06477	Mus musculus	;lipid catabolic process	;1-alkyl-2-acetylglycerophosphocholine esterase activity	;cytoplasm	tr;sp	1	1;2	uniprot_mouse_proteome	>tr|E9QNW6|E9QNW6_MOUSE Platelet-activating factor acetylhydrolase 2, cytoplasmic OS=Mus musculus GN=Pafah2 PE=1 SV=1;>sp|Q8VDG7|PAFA2_MOUSE Platelet-activating factor acetylhydrolase 2, cytoplasmic OS=Mus musculus GN=Pafah2 PE=1 SV=2	3	4
E9QNW6;Q8VDG7	Pafah2	E9QNW6;Q8VDG7	E9QNW6_MOUSE;PAFA2_MOUSE	Platelet-activating factor acetylhydrolase 2, cytoplasmic;Platelet-activating factor acetylhydrolase 2, cytoplasmic	TRUE	HealthyAdj_Middle / Healthy_Middle	HealthyAdj_Middle	Healthy_Middle	16	E9QNW6;Q8VDG7	36975.6	31335.3	-0.238784	0.238784	-15.2541	0.847459	-0.28553	0.28553	-17.956	0.82044	0	0.431947	0.145458	15	0.342363	Mus musculus	;lipid catabolic process	;1-alkyl-2-acetylglycerophosphocholine esterase activity	;cytoplasm	tr;sp	1	1;2	uniprot_mouse_proteome	>tr|E9QNW6|E9QNW6_MOUSE Platelet-activating factor acetylhydrolase 2, cytoplasmic OS=Mus musculus GN=Pafah2 PE=1 SV=1;>sp|Q8VDG7|PAFA2_MOUSE Platelet-activating factor acetylhydrolase 2, cytoplasmic OS=Mus musculus GN=Pafah2 PE=1 SV=2	3	4
E9QNW6;Q8VDG7	Pafah2	E9QNW6;Q8VDG7	E9QNW6_MOUSE;PAFA2_MOUSE	Platelet-activating factor acetylhydrolase 2, cytoplasmic;Platelet-activating factor acetylhydrolase 2, cytoplasmic	TRUE	HealthyAdj_Middle / Inflamed_Proximal	HealthyAdj_Middle	Inflamed_Proximal	16	E9QNW6;Q8VDG7	21065.9	31335.3	0.572881	0.572881	48.7491	1.48749	2.99561	2.99561	697.57	7.9757	0	0.0135203	0.0475951	15	1.03791	Mus musculus	;lipid catabolic process	;1-alkyl-2-acetylglycerophosphocholine esterase activity	;cytoplasm	tr;sp	1	1;2	uniprot_mouse_proteome	>tr|E9QNW6|E9QNW6_MOUSE Platelet-activating factor acetylhydrolase 2, cytoplasmic OS=Mus musculus GN=Pafah2 PE=1 SV=1;>sp|Q8VDG7|PAFA2_MOUSE Platelet-activating factor acetylhydrolase 2, cytoplasmic OS=Mus musculus GN=Pafah2 PE=1 SV=2	3	4
E9QPE7	Myh11	E9QPE7	E9QPE7_MOUSE	Myosin-11	TRUE	Healthy_Middle / Healthy_Proximal	Healthy_Middle	Healthy_Proximal	1075	E9QPE7	25849082	13898313	-0.895203	0.895203	-46.2329	0.537671	-0.819735	0.819735	-43.3454	0.566546	0	1.41308e-40	4.8532e-39	1074	0.0588952	Mus musculus				tr	1	1	uniprot_mouse_proteome	>tr|E9QPE7|E9QPE7_MOUSE Myosin-11 OS=Mus musculus GN=Myh11 PE=1 SV=1	120	215
E9QPE7	Myh11	E9QPE7	E9QPE7_MOUSE	Myosin-11	TRUE	Inflamed_Proximal / Healthy_Proximal	Inflamed_Proximal	Healthy_Proximal	860	E9QPE7	25849082	9454312	-1.45107	1.45107	-63.425	0.36575	-1.96615	1.96615	-74.4065	0.255935	0	1.92812e-92	2.82277e-89	859	0.0849275	Mus musculus				tr	1	1	uniprot_mouse_proteome	>tr|E9QPE7|E9QPE7_MOUSE Myosin-11 OS=Mus musculus GN=Myh11 PE=1 SV=1	120	215
E9QPE7	Myh11	E9QPE7	E9QPE7_MOUSE	Myosin-11	TRUE	HealthyAdj_Middle / Healthy_Proximal	HealthyAdj_Middle	Healthy_Proximal	860	E9QPE7	25849082	14211192	-0.863085	0.863085	-45.0224	0.549776	-1.36918	1.36918	-61.2889	0.387111	0	2.07263e-68	5.73704e-66	859	0.0714149	Mus musculus				tr	1	1	uniprot_mouse_proteome	>tr|E9QPE7|E9QPE7_MOUSE Myosin-11 OS=Mus musculus GN=Myh11 PE=1 SV=1	120	215
E9QPE7	Myh11	E9QPE7	E9QPE7_MOUSE	Myosin-11	TRUE	Inflamed_Proximal / Healthy_Middle	Inflamed_Proximal	Healthy_Middle	860	E9QPE7	13898313	9454312	-0.555865	0.555865	-31.9751	0.680249	-1.32331	1.32331	-60.0383	0.399617	0	1.31902e-44	3.75189e-43	859	0.0890198	Mus musculus				tr	1	1	uniprot_mouse_proteome	>tr|E9QPE7|E9QPE7_MOUSE Myosin-11 OS=Mus musculus GN=Myh11 PE=1 SV=1	120	215
E9QPE7	Myh11	E9QPE7	E9QPE7_MOUSE	Myosin-11	TRUE	HealthyAdj_Middle / Healthy_Middle	HealthyAdj_Middle	Healthy_Middle	860	E9QPE7	13898313	14211192	0.0321178	0.0321178	2.2512	1.02251	-0.72634	0.72634	-39.5565	0.604435	0	6.53968e-19	1.01975e-17	859	0.0798315	Mus musculus				tr	1	1	uniprot_mouse_proteome	>tr|E9QPE7|E9QPE7_MOUSE Myosin-11 OS=Mus musculus GN=Myh11 PE=1 SV=1	120	215
E9QPE7	Myh11	E9QPE7	E9QPE7_MOUSE	Myosin-11	TRUE	HealthyAdj_Middle / Inflamed_Proximal	HealthyAdj_Middle	Inflamed_Proximal	860	E9QPE7	9454312	14211192	0.587983	0.587983	50.3144	1.50314	0.59697	0.59697	51.2536	1.51254	0	2.51156e-11	1.1831e-09	859	0.0882303	Mus musculus				tr	1	1	uniprot_mouse_proteome	>tr|E9QPE7|E9QPE7_MOUSE Myosin-11 OS=Mus musculus GN=Myh11 PE=1 SV=1	120	215
E9QQ10;Q70FJ1;Q70FJ1-2;Q70FJ1-3	Akap9	E9QQ10;Q70FJ1;Q70FJ1-2;Q70FJ1-3	E9QQ10_MOUSE;AKAP9_MOUSE;AKAP9_MOUSE;AKAP9_MOUSE	A-kinase anchor protein 9;A-kinase anchor protein 9;Isoform 2 of A-kinase anchor protein 9;Isoform 3 of A-kinase anchor protein 9	TRUE	Healthy_Middle / Healthy_Proximal	Healthy_Middle	Healthy_Proximal	110	E9QQ10;Q70FJ1;Q70FJ1-2;Q70FJ1-3	88601.4	266592	1.58923	1.58923	200.889	3.00889	3.44349	3.44349	987.912	10.8791	0	3.68507e-14	3.33666e-13	109	0.393559	Mus musculus	;microtubule nucleation,signal transduction,spermatogenesis,maintenance of centrosome location,Sertoli cell development;;	;protein binding,protein complex scaffold;;	;pericentriolar material,cytoplasm,Golgi apparatus,Golgi stack,centrosome,ciliary basal body;;	tr;sp;sp;sp	1;1;;	1;2;;	uniprot_mouse_proteome	>tr|E9QQ10|E9QQ10_MOUSE A-kinase anchor protein 9 OS=Mus musculus GN=Akap9 PE=1 SV=1;>sp|Q70FJ1|AKAP9_MOUSE A-kinase anchor protein 9 OS=Mus musculus GN=Akap9 PE=1 SV=2;>sp|Q70FJ1-2|AKAP9_MOUSE Isoform 2 of A-kinase anchor protein 9 OS=Mus musculus GN=Akap9;>sp|Q70FJ1-3|AKAP9_MOUSE Isoform 3 of A-kinase anchor protein 9 OS=Mus musculus GN=Akap9	21	22
E9QQ10;Q70FJ1;Q70FJ1-2;Q70FJ1-3	Akap9	E9QQ10;Q70FJ1;Q70FJ1-2;Q70FJ1-3	E9QQ10_MOUSE;AKAP9_MOUSE;AKAP9_MOUSE;AKAP9_MOUSE	A-kinase anchor protein 9;A-kinase anchor protein 9;Isoform 2 of A-kinase anchor protein 9;Isoform 3 of A-kinase anchor protein 9	TRUE	Inflamed_Proximal / Healthy_Proximal	Inflamed_Proximal	Healthy_Proximal	88	E9QQ10;Q70FJ1;Q70FJ1-2;Q70FJ1-3	88601.4	81763.2	-0.115877	0.115877	-7.71788	0.922821	-0.212831	0.212831	-13.7158	0.862842	0	0.509236	0.291333	87	0.319298	Mus musculus	;microtubule nucleation,signal transduction,spermatogenesis,maintenance of centrosome location,Sertoli cell development;;	;protein binding,protein complex scaffold;;	;pericentriolar material,cytoplasm,Golgi apparatus,Golgi stack,centrosome,ciliary basal body;;	tr;sp;sp;sp	1;1;;	1;2;;	uniprot_mouse_proteome	>tr|E9QQ10|E9QQ10_MOUSE A-kinase anchor protein 9 OS=Mus musculus GN=Akap9 PE=1 SV=1;>sp|Q70FJ1|AKAP9_MOUSE A-kinase anchor protein 9 OS=Mus musculus GN=Akap9 PE=1 SV=2;>sp|Q70FJ1-2|AKAP9_MOUSE Isoform 2 of A-kinase anchor protein 9 OS=Mus musculus GN=Akap9;>sp|Q70FJ1-3|AKAP9_MOUSE Isoform 3 of A-kinase anchor protein 9 OS=Mus musculus GN=Akap9	21	22
E9QQ10;Q70FJ1;Q70FJ1-2;Q70FJ1-3	Akap9	E9QQ10;Q70FJ1;Q70FJ1-2;Q70FJ1-3	E9QQ10_MOUSE;AKAP9_MOUSE;AKAP9_MOUSE;AKAP9_MOUSE	A-kinase anchor protein 9;A-kinase anchor protein 9;Isoform 2 of A-kinase anchor protein 9;Isoform 3 of A-kinase anchor protein 9	TRUE	HealthyAdj_Middle / Healthy_Proximal	HealthyAdj_Middle	Healthy_Proximal	88	E9QQ10;Q70FJ1;Q70FJ1-2;Q70FJ1-3	88601.4	64034.1	-0.468488	0.468488	-27.7278	0.722722	-0.576743	0.576743	-32.9524	0.670476	0	0.117643	0.098917	87	0.362854	Mus musculus	;microtubule nucleation,signal transduction,spermatogenesis,maintenance of centrosome location,Sertoli cell development;;	;protein binding,protein complex scaffold;;	;pericentriolar material,cytoplasm,Golgi apparatus,Golgi stack,centrosome,ciliary basal body;;	tr;sp;sp;sp	1;1;;	1;2;;	uniprot_mouse_proteome	>tr|E9QQ10|E9QQ10_MOUSE A-kinase anchor protein 9 OS=Mus musculus GN=Akap9 PE=1 SV=1;>sp|Q70FJ1|AKAP9_MOUSE A-kinase anchor protein 9 OS=Mus musculus GN=Akap9 PE=1 SV=2;>sp|Q70FJ1-2|AKAP9_MOUSE Isoform 2 of A-kinase anchor protein 9 OS=Mus musculus GN=Akap9;>sp|Q70FJ1-3|AKAP9_MOUSE Isoform 3 of A-kinase anchor protein 9 OS=Mus musculus GN=Akap9	21	22
E9QQ10;Q70FJ1;Q70FJ1-2;Q70FJ1-3	Akap9	E9QQ10;Q70FJ1;Q70FJ1-2;Q70FJ1-3	E9QQ10_MOUSE;AKAP9_MOUSE;AKAP9_MOUSE;AKAP9_MOUSE	A-kinase anchor protein 9;A-kinase anchor protein 9;Isoform 2 of A-kinase anchor protein 9;Isoform 3 of A-kinase anchor protein 9	TRUE	Inflamed_Proximal / Healthy_Middle	Inflamed_Proximal	Healthy_Middle	88	E9QQ10;Q70FJ1;Q70FJ1-2;Q70FJ1-3	266592	81763.2	-1.70511	1.70511	-69.3302	0.306698	-3.35575	3.35575	-90.2317	0.0976828	0	2.84823e-12	1.4022e-11	87	0.411036	Mus musculus	;microtubule nucleation,signal transduction,spermatogenesis,maintenance of centrosome location,Sertoli cell development;;	;protein binding,protein complex scaffold;;	;pericentriolar material,cytoplasm,Golgi apparatus,Golgi stack,centrosome,ciliary basal body;;	tr;sp;sp;sp	1;1;;	1;2;;	uniprot_mouse_proteome	>tr|E9QQ10|E9QQ10_MOUSE A-kinase anchor protein 9 OS=Mus musculus GN=Akap9 PE=1 SV=1;>sp|Q70FJ1|AKAP9_MOUSE A-kinase anchor protein 9 OS=Mus musculus GN=Akap9 PE=1 SV=2;>sp|Q70FJ1-2|AKAP9_MOUSE Isoform 2 of A-kinase anchor protein 9 OS=Mus musculus GN=Akap9;>sp|Q70FJ1-3|AKAP9_MOUSE Isoform 3 of A-kinase anchor protein 9 OS=Mus musculus GN=Akap9	21	22
E9QQ10;Q70FJ1;Q70FJ1-2;Q70FJ1-3	Akap9	E9QQ10;Q70FJ1;Q70FJ1-2;Q70FJ1-3	E9QQ10_MOUSE;AKAP9_MOUSE;AKAP9_MOUSE;AKAP9_MOUSE	A-kinase anchor protein 9;A-kinase anchor protein 9;Isoform 2 of A-kinase anchor protein 9;Isoform 3 of A-kinase anchor protein 9	TRUE	HealthyAdj_Middle / Healthy_Middle	HealthyAdj_Middle	Healthy_Middle	88	E9QQ10;Q70FJ1;Q70FJ1-2;Q70FJ1-3	266592	64034.1	-2.05772	2.05772	-75.9805	0.240195	-3.71966	3.71966	-92.4095	0.0759049	0	3.42585e-13	2.63293e-12	87	0.431642	Mus musculus	;microtubule nucleation,signal transduction,spermatogenesis,maintenance of centrosome location,Sertoli cell development;;	;protein binding,protein complex scaffold;;	;pericentriolar material,cytoplasm,Golgi apparatus,Golgi stack,centrosome,ciliary basal body;;	tr;sp;sp;sp	1;1;;	1;2;;	uniprot_mouse_proteome	>tr|E9QQ10|E9QQ10_MOUSE A-kinase anchor protein 9 OS=Mus musculus GN=Akap9 PE=1 SV=1;>sp|Q70FJ1|AKAP9_MOUSE A-kinase anchor protein 9 OS=Mus musculus GN=Akap9 PE=1 SV=2;>sp|Q70FJ1-2|AKAP9_MOUSE Isoform 2 of A-kinase anchor protein 9 OS=Mus musculus GN=Akap9;>sp|Q70FJ1-3|AKAP9_MOUSE Isoform 3 of A-kinase anchor protein 9 OS=Mus musculus GN=Akap9	21	22
E9QQ10;Q70FJ1;Q70FJ1-2;Q70FJ1-3	Akap9	E9QQ10;Q70FJ1;Q70FJ1-2;Q70FJ1-3	E9QQ10_MOUSE;AKAP9_MOUSE;AKAP9_MOUSE;AKAP9_MOUSE	A-kinase anchor protein 9;A-kinase anchor protein 9;Isoform 2 of A-kinase anchor protein 9;Isoform 3 of A-kinase anchor protein 9	TRUE	HealthyAdj_Middle / Inflamed_Proximal	HealthyAdj_Middle	Inflamed_Proximal	88	E9QQ10;Q70FJ1;Q70FJ1-2;Q70FJ1-3	81763.2	64034.1	-0.352611	0.352611	-21.6834	0.783166	-0.363912	0.363912	-22.2945	0.777055	0	0.339897	0.341756	87	0.377057	Mus musculus	;microtubule nucleation,signal transduction,spermatogenesis,maintenance of centrosome location,Sertoli cell development;;	;protein binding,protein complex scaffold;;	;pericentriolar material,cytoplasm,Golgi apparatus,Golgi stack,centrosome,ciliary basal body;;	tr;sp;sp;sp	1;1;;	1;2;;	uniprot_mouse_proteome	>tr|E9QQ10|E9QQ10_MOUSE A-kinase anchor protein 9 OS=Mus musculus GN=Akap9 PE=1 SV=1;>sp|Q70FJ1|AKAP9_MOUSE A-kinase anchor protein 9 OS=Mus musculus GN=Akap9 PE=1 SV=2;>sp|Q70FJ1-2|AKAP9_MOUSE Isoform 2 of A-kinase anchor protein 9 OS=Mus musculus GN=Akap9;>sp|Q70FJ1-3|AKAP9_MOUSE Isoform 3 of A-kinase anchor protein 9 OS=Mus musculus GN=Akap9	21	22
F8VQ40;P19137	Lama1	F8VQ40;P19137	F8VQ40_MOUSE;LAMA1_MOUSE	Laminin subunit alpha-1	TRUE	Healthy_Middle / Healthy_Proximal	Healthy_Middle	Healthy_Proximal	165	F8VQ40;P19137	197298	88224.5	-1.16112	1.16112	-55.2836	0.447164	-1.13838	1.13838	-54.5731	0.454269	0	2.07143e-06	5.80219e-06	164	0.230582	Mus musculus	;morphogenesis of an epithelial sheet,protein phosphorylation,receptor-mediated endocytosis,cell adhesion,cell surface receptor signaling pathway,axon guidance,tissue development,extracellular matrix disassembly,regulation of cell adhesion,extracellular matrix organization,regulation of cell migration,neuron projection development,establishment of epithelial cell apical/basal polarity,regulation …	;receptor binding,extracellular matrix structural constituent,protein binding,protein C-terminus binding,glycosphingolipid binding	;extracellular region,proteinaceous extracellular matrix,basement membrane,basal lamina,laminin-1 complex,laminin-3 complex,extracellular space,cell-cell junction,membrane,extracellular matrix,laminin complex	tr;sp	1	1	uniprot_mouse_proteome	>tr|F8VQ40|F8VQ40_MOUSE Laminin subunit alpha-1 OS=Mus musculus GN=Lama1 PE=1 SV=1;>sp|P19137|LAMA1_MOUSE Laminin subunit alpha-1 OS=Mus musculus GN=Lama1 PE=1 SV=1	33	33
F8VQ40;P19137	Lama1	F8VQ40;P19137	F8VQ40_MOUSE;LAMA1_MOUSE	Laminin subunit alpha-1	TRUE	Inflamed_Proximal / Healthy_Proximal	Inflamed_Proximal	Healthy_Proximal	132	F8VQ40;P19137	197298	740777	1.90866	1.90866	275.461	3.75461	3.56592	3.56592	1084.26	11.8426	0	6.54823e-23	6.84758e-21	131	0.295363	Mus musculus	;morphogenesis of an epithelial sheet,protein phosphorylation,receptor-mediated endocytosis,cell adhesion,cell surface receptor signaling pathway,axon guidance,tissue development,extracellular matrix disassembly,regulation of cell adhesion,extracellular matrix organization,regulation of cell migration,neuron projection development,establishment of epithelial cell apical/basal polarity,regulation …	;receptor binding,extracellular matrix structural constituent,protein binding,protein C-terminus binding,glycosphingolipid binding	;extracellular region,proteinaceous extracellular matrix,basement membrane,basal lamina,laminin-1 complex,laminin-3 complex,extracellular space,cell-cell junction,membrane,extracellular matrix,laminin complex	tr;sp	1	1	uniprot_mouse_proteome	>tr|F8VQ40|F8VQ40_MOUSE Laminin subunit alpha-1 OS=Mus musculus GN=Lama1 PE=1 SV=1;>sp|P19137|LAMA1_MOUSE Laminin subunit alpha-1 OS=Mus musculus GN=Lama1 PE=1 SV=1	33	33
F8VQ40;P19137	Lama1	F8VQ40;P19137	F8VQ40_MOUSE;LAMA1_MOUSE	Laminin subunit alpha-1	TRUE	HealthyAdj_Middle / Healthy_Proximal	HealthyAdj_Middle	Healthy_Proximal	132	F8VQ40;P19137	197298	584262	1.56624	1.56624	196.132	2.96132	2.92911	2.92911	661.64	7.6164	0	1.65982e-17	7.41028e-16	131	0.295797	Mus musculus	;morphogenesis of an epithelial sheet,protein phosphorylation,receptor-mediated endocytosis,cell adhesion,cell surface receptor signaling pathway,axon guidance,tissue development,extracellular matrix disassembly,regulation of cell adhesion,extracellular matrix organization,regulation of cell migration,neuron projection development,establishment of epithelial cell apical/basal polarity,regulation …	;receptor binding,extracellular matrix structural constituent,protein binding,protein C-terminus binding,glycosphingolipid binding	;extracellular region,proteinaceous extracellular matrix,basement membrane,basal lamina,laminin-1 complex,laminin-3 complex,extracellular space,cell-cell junction,membrane,extracellular matrix,laminin complex	tr;sp	1	1	uniprot_mouse_proteome	>tr|F8VQ40|F8VQ40_MOUSE Laminin subunit alpha-1 OS=Mus musculus GN=Lama1 PE=1 SV=1;>sp|P19137|LAMA1_MOUSE Laminin subunit alpha-1 OS=Mus musculus GN=Lama1 PE=1 SV=1	33	33
F8VQ40;P19137	Lama1	F8VQ40;P19137	F8VQ40_MOUSE;LAMA1_MOUSE	Laminin subunit alpha-1	TRUE	Inflamed_Proximal / Healthy_Middle	Inflamed_Proximal	Healthy_Middle	132	F8VQ40;P19137	88224.5	740777	3.06979	3.06979	739.65	8.3965	4.77774	4.77774	2643.11	27.4311	0	4.10753e-40	9.57498e-39	131	0.246667	Mus musculus	;morphogenesis of an epithelial sheet,protein phosphorylation,receptor-mediated endocytosis,cell adhesion,cell surface receptor signaling pathway,axon guidance,tissue development,extracellular matrix disassembly,regulation of cell adhesion,extracellular matrix organization,regulation of cell migration,neuron projection development,establishment of epithelial cell apical/basal polarity,regulation …	;receptor binding,extracellular matrix structural constituent,protein binding,protein C-terminus binding,glycosphingolipid binding	;extracellular region,proteinaceous extracellular matrix,basement membrane,basal lamina,laminin-1 complex,laminin-3 complex,extracellular space,cell-cell junction,membrane,extracellular matrix,laminin complex	tr;sp	1	1	uniprot_mouse_proteome	>tr|F8VQ40|F8VQ40_MOUSE Laminin subunit alpha-1 OS=Mus musculus GN=Lama1 PE=1 SV=1;>sp|P19137|LAMA1_MOUSE Laminin subunit alpha-1 OS=Mus musculus GN=Lama1 PE=1 SV=1	33	33
F8VQ40;P19137	Lama1	F8VQ40;P19137	F8VQ40_MOUSE;LAMA1_MOUSE	Laminin subunit alpha-1	TRUE	HealthyAdj_Middle / Healthy_Middle	HealthyAdj_Middle	Healthy_Middle	132	F8VQ40;P19137	88224.5	584262	2.72736	2.72736	562.244	6.62244	4.14093	4.14093	1664.19	17.6419	0	7.59628e-34	3.32789e-32	131	0.249628	Mus musculus	;morphogenesis of an epithelial sheet,protein phosphorylation,receptor-mediated endocytosis,cell adhesion,cell surface receptor signaling pathway,axon guidance,tissue development,extracellular matrix disassembly,regulation of cell adhesion,extracellular matrix organization,regulation of cell migration,neuron projection development,establishment of epithelial cell apical/basal polarity,regulation …	;receptor binding,extracellular matrix structural constituent,protein binding,protein C-terminus binding,glycosphingolipid binding	;extracellular region,proteinaceous extracellular matrix,basement membrane,basal lamina,laminin-1 complex,laminin-3 complex,extracellular space,cell-cell junction,membrane,extracellular matrix,laminin complex	tr;sp	1	1	uniprot_mouse_proteome	>tr|F8VQ40|F8VQ40_MOUSE Laminin subunit alpha-1 OS=Mus musculus GN=Lama1 PE=1 SV=1;>sp|P19137|LAMA1_MOUSE Laminin subunit alpha-1 OS=Mus musculus GN=Lama1 PE=1 SV=1	33	33
F8VQ40;P19137	Lama1	F8VQ40;P19137	F8VQ40_MOUSE;LAMA1_MOUSE	Laminin subunit alpha-1	TRUE	HealthyAdj_Middle / Inflamed_Proximal	HealthyAdj_Middle	Inflamed_Proximal	132	F8VQ40;P19137	740777	584262	-0.342424	0.342424	-21.1285	0.788715	-0.636808	0.636808	-35.6866	0.643134	0	1.3445e-07	3.11155e-06	131	0.113757	Mus musculus	;morphogenesis of an epithelial sheet,protein phosphorylation,receptor-mediated endocytosis,cell adhesion,cell surface receptor signaling pathway,axon guidance,tissue development,extracellular matrix disassembly,regulation of cell adhesion,extracellular matrix organization,regulation of cell migration,neuron projection development,establishment of epithelial cell apical/basal polarity,regulation …	;receptor binding,extracellular matrix structural constituent,protein binding,protein C-terminus binding,glycosphingolipid binding	;extracellular region,proteinaceous extracellular matrix,basement membrane,basal lamina,laminin-1 complex,laminin-3 complex,extracellular space,cell-cell junction,membrane,extracellular matrix,laminin complex	tr;sp	1	1	uniprot_mouse_proteome	>tr|F8VQ40|F8VQ40_MOUSE Laminin subunit alpha-1 OS=Mus musculus GN=Lama1 PE=1 SV=1;>sp|P19137|LAMA1_MOUSE Laminin subunit alpha-1 OS=Mus musculus GN=Lama1 PE=1 SV=1	33	33
F8WHL2;Q8CIE6	Copa	F8WHL2;Q8CIE6	F8WHL2_MOUSE;COPA_MOUSE	Coatomer subunit alpha	TRUE	Healthy_Middle / Healthy_Proximal	Healthy_Middle	Healthy_Proximal	235	F8WHL2;Q8CIE6	1.76548e+06	1.64418e+06	-0.102686	0.102686	-6.87027	0.931297	0.857693	0.857693	81.2139	1.81214	0	5.4022e-06	1.32201e-05	234	0.183816	Mus musculus	;intracellular protein transport,ER to Golgi vesicle-mediated transport,retrograde vesicle-mediated transport, Golgi to ER,intra-Golgi vesicle-mediated transport,regulation of receptor activity,pancreatic juice secretion	;hormone activity,structural molecule activity	;Golgi membrane,extracellular space,cytoplasm,membrane,COPI vesicle coat,extracellular exosome	tr;sp	1	1;2	uniprot_mouse_proteome	>tr|F8WHL2|F8WHL2_MOUSE Coatomer subunit alpha OS=Mus musculus GN=Copa PE=1 SV=1;>sp|Q8CIE6|COPA_MOUSE Coatomer subunit alpha OS=Mus musculus GN=Copa PE=1 SV=2	42	47
F8WHL2;Q8CIE6	Copa	F8WHL2;Q8CIE6	F8WHL2_MOUSE;COPA_MOUSE	Coatomer subunit alpha	TRUE	Inflamed_Proximal / Healthy_Proximal	Inflamed_Proximal	Healthy_Proximal	188	F8WHL2;Q8CIE6	1.76548e+06	1.55573e+06	-0.182466	0.182466	-11.8805	0.881195	0.67189	0.67189	59.3159	1.59316	0	0.000134335	0.000651458	187	0.171847	Mus musculus	;intracellular protein transport,ER to Golgi vesicle-mediated transport,retrograde vesicle-mediated transport, Golgi to ER,intra-Golgi vesicle-mediated transport,regulation of receptor activity,pancreatic juice secretion	;hormone activity,structural molecule activity	;Golgi membrane,extracellular space,cytoplasm,membrane,COPI vesicle coat,extracellular exosome	tr;sp	1	1;2	uniprot_mouse_proteome	>tr|F8WHL2|F8WHL2_MOUSE Coatomer subunit alpha OS=Mus musculus GN=Copa PE=1 SV=1;>sp|Q8CIE6|COPA_MOUSE Coatomer subunit alpha OS=Mus musculus GN=Copa PE=1 SV=2	42	47
F8WHL2;Q8CIE6	Copa	F8WHL2;Q8CIE6	F8WHL2_MOUSE;COPA_MOUSE	Coatomer subunit alpha	TRUE	HealthyAdj_Middle / Healthy_Proximal	HealthyAdj_Middle	Healthy_Proximal	188	F8WHL2;Q8CIE6	1.76548e+06	1.88875e+06	0.0973753	0.0973753	6.98254	1.06983	1.09376	1.09376	113.429	2.13429	0	6.35712e-09	9.07036e-08	187	0.179187	Mus musculus	;intracellular protein transport,ER to Golgi vesicle-mediated transport,retrograde vesicle-mediated transport, Golgi to ER,intra-Golgi vesicle-mediated transport,regulation of receptor activity,pancreatic juice secretion	;hormone activity,structural molecule activity	;Golgi membrane,extracellular space,cytoplasm,membrane,COPI vesicle coat,extracellular exosome	tr;sp	1	1;2	uniprot_mouse_proteome	>tr|F8WHL2|F8WHL2_MOUSE Coatomer subunit alpha OS=Mus musculus GN=Copa PE=1 SV=1;>sp|Q8CIE6|COPA_MOUSE Coatomer subunit alpha OS=Mus musculus GN=Copa PE=1 SV=2	42	47
F8WHL2;Q8CIE6	Copa	F8WHL2;Q8CIE6	F8WHL2_MOUSE;COPA_MOUSE	Coatomer subunit alpha	TRUE	Inflamed_Proximal / Healthy_Middle	Inflamed_Proximal	Healthy_Middle	188	F8WHL2;Q8CIE6	1.64418e+06	1.55573e+06	-0.07978	0.07978	-5.37981	0.946202	-0.354786	0.354786	-21.8014	0.781986	0	0.0204514	0.00999154	187	0.151352	Mus musculus	;intracellular protein transport,ER to Golgi vesicle-mediated transport,retrograde vesicle-mediated transport, Golgi to ER,intra-Golgi vesicle-mediated transport,regulation of receptor activity,pancreatic juice secretion	;hormone activity,structural molecule activity	;Golgi membrane,extracellular space,cytoplasm,membrane,COPI vesicle coat,extracellular exosome	tr;sp	1	1;2	uniprot_mouse_proteome	>tr|F8WHL2|F8WHL2_MOUSE Coatomer subunit alpha OS=Mus musculus GN=Copa PE=1 SV=1;>sp|Q8CIE6|COPA_MOUSE Coatomer subunit alpha OS=Mus musculus GN=Copa PE=1 SV=2	42	47
F8WHL2;Q8CIE6	Copa	F8WHL2;Q8CIE6	F8WHL2_MOUSE;COPA_MOUSE	Coatomer subunit alpha	TRUE	HealthyAdj_Middle / Healthy_Middle	HealthyAdj_Middle	Healthy_Middle	188	F8WHL2;Q8CIE6	1.64418e+06	1.88875e+06	0.200062	0.200062	14.8747	1.14875	0.0670798	0.0670798	4.7594	1.04759	0	0.545864	0.175838	187	0.110567	Mus musculus	;intracellular protein transport,ER to Golgi vesicle-mediated transport,retrograde vesicle-mediated transport, Golgi to ER,intra-Golgi vesicle-mediated transport,regulation of receptor activity,pancreatic juice secretion	;hormone activity,structural molecule activity	;Golgi membrane,extracellular space,cytoplasm,membrane,COPI vesicle coat,extracellular exosome	tr;sp	1	1;2	uniprot_mouse_proteome	>tr|F8WHL2|F8WHL2_MOUSE Coatomer subunit alpha OS=Mus musculus GN=Copa PE=1 SV=1;>sp|Q8CIE6|COPA_MOUSE Coatomer subunit alpha OS=Mus musculus GN=Copa PE=1 SV=2	42	47
F8WHL2;Q8CIE6	Copa	F8WHL2;Q8CIE6	F8WHL2_MOUSE;COPA_MOUSE	Coatomer subunit alpha	TRUE	HealthyAdj_Middle / Inflamed_Proximal	HealthyAdj_Middle	Inflamed_Proximal	188	F8WHL2;Q8CIE6	1.55573e+06	1.88875e+06	0.279842	0.279842	21.4062	1.21406	0.421866	0.421866	33.9659	1.33966	0	0.000183025	0.00163211	187	0.110207	Mus musculus	;intracellular protein transport,ER to Golgi vesicle-mediated transport,retrograde vesicle-mediated transport, Golgi to ER,intra-Golgi vesicle-mediated transport,regulation of receptor activity,pancreatic juice secretion	;hormone activity,structural molecule activity	;Golgi membrane,extracellular space,cytoplasm,membrane,COPI vesicle coat,extracellular exosome	tr;sp	1	1;2	uniprot_mouse_proteome	>tr|F8WHL2|F8WHL2_MOUSE Coatomer subunit alpha OS=Mus musculus GN=Copa PE=1 SV=1;>sp|Q8CIE6|COPA_MOUSE Coatomer subunit alpha OS=Mus musculus GN=Copa PE=1 SV=2	42	47
F8WIE5;Q69ZR2	Hectd1	F8WIE5;Q69ZR2	F8WIE5_MOUSE;HECD1_MOUSE	E3 ubiquitin-protein ligase HECTD1	TRUE	Healthy_Middle / Healthy_Proximal	Healthy_Middle	Healthy_Proximal	15	F8WIE5;Q69ZR2	30807.8	28264.8	-0.124289	0.124289	-8.25442	0.917456	0.335221	0.335221	26.1571	1.26157	0	0.225021	0.0965204	14	0.255214	Mus musculus	;natural killer cell differentiation,neural tube closure,embryonic placenta development,heart valve development,ventricular septum development,aorta development,protein autoubiquitination,trophoblast giant cell differentiation,spongiotrophoblast differentiation,protein K63-linked ubiquitination,negative regulation of protein localization to plasma membrane	;protein binding,metal ion binding,ubiquitin protein ligase activity	;cytoplasm	tr;sp	1	1;2	uniprot_mouse_proteome	>tr|F8WIE5|F8WIE5_MOUSE E3 ubiquitin-protein ligase HECTD1 OS=Mus musculus GN=Hectd1 PE=1 SV=1;>sp|Q69ZR2|HECD1_MOUSE E3 ubiquitin-protein ligase HECTD1 OS=Mus musculus GN=Hectd1 PE=1 SV=2	3	3
F8WIE5;Q69ZR2	Hectd1	F8WIE5;Q69ZR2	F8WIE5_MOUSE;HECD1_MOUSE	E3 ubiquitin-protein ligase HECTD1	TRUE	Inflamed_Proximal / Healthy_Proximal	Inflamed_Proximal	Healthy_Proximal	12	F8WIE5;Q69ZR2	30807.8	50071.3	0.700689	0.700689	62.5281	1.62528	0.835948	0.835948	78.5029	1.78503	0	0.00274511	0.00789555	11	0.209562	Mus musculus	;natural killer cell differentiation,neural tube closure,embryonic placenta development,heart valve development,ventricular septum development,aorta development,protein autoubiquitination,trophoblast giant cell differentiation,spongiotrophoblast differentiation,protein K63-linked ubiquitination,negative regulation of protein localization to plasma membrane	;protein binding,metal ion binding,ubiquitin protein ligase activity	;cytoplasm	tr;sp	1	1;2	uniprot_mouse_proteome	>tr|F8WIE5|F8WIE5_MOUSE E3 ubiquitin-protein ligase HECTD1 OS=Mus musculus GN=Hectd1 PE=1 SV=1;>sp|Q69ZR2|HECD1_MOUSE E3 ubiquitin-protein ligase HECTD1 OS=Mus musculus GN=Hectd1 PE=1 SV=2	3	3
F8WIE5;Q69ZR2	Hectd1	F8WIE5;Q69ZR2	F8WIE5_MOUSE;HECD1_MOUSE	E3 ubiquitin-protein ligase HECTD1	TRUE	HealthyAdj_Middle / Healthy_Proximal	HealthyAdj_Middle	Healthy_Proximal	12	F8WIE5;Q69ZR2	30807.8	41516	0.430372	0.430372	34.7581	1.34758	-0.297285	0.297285	-18.6218	0.813782	0	0.690674	0.333529	11	0.696637	Mus musculus	;natural killer cell differentiation,neural tube closure,embryonic placenta development,heart valve development,ventricular septum development,aorta development,protein autoubiquitination,trophoblast giant cell differentiation,spongiotrophoblast differentiation,protein K63-linked ubiquitination,negative regulation of protein localization to plasma membrane	;protein binding,metal ion binding,ubiquitin protein ligase activity	;cytoplasm	tr;sp	1	1;2	uniprot_mouse_proteome	>tr|F8WIE5|F8WIE5_MOUSE E3 ubiquitin-protein ligase HECTD1 OS=Mus musculus GN=Hectd1 PE=1 SV=1;>sp|Q69ZR2|HECD1_MOUSE E3 ubiquitin-protein ligase HECTD1 OS=Mus musculus GN=Hectd1 PE=1 SV=2	3	3
F8WIE5;Q69ZR2	Hectd1	F8WIE5;Q69ZR2	F8WIE5_MOUSE;HECD1_MOUSE	E3 ubiquitin-protein ligase HECTD1	TRUE	Inflamed_Proximal / Healthy_Middle	Inflamed_Proximal	Healthy_Middle	12	F8WIE5;Q69ZR2	28264.8	50071.3	0.824979	0.824979	77.1509	1.77151	0.502618	0.502618	41.6782	1.41678	0	0.0521276	0.020743	11	0.22143	Mus musculus	;natural killer cell differentiation,neural tube closure,embryonic placenta development,heart valve development,ventricular septum development,aorta development,protein autoubiquitination,trophoblast giant cell differentiation,spongiotrophoblast differentiation,protein K63-linked ubiquitination,negative regulation of protein localization to plasma membrane	;protein binding,metal ion binding,ubiquitin protein ligase activity	;cytoplasm	tr;sp	1	1;2	uniprot_mouse_proteome	>tr|F8WIE5|F8WIE5_MOUSE E3 ubiquitin-protein ligase HECTD1 OS=Mus musculus GN=Hectd1 PE=1 SV=1;>sp|Q69ZR2|HECD1_MOUSE E3 ubiquitin-protein ligase HECTD1 OS=Mus musculus GN=Hectd1 PE=1 SV=2	3	3
F8WIE5;Q69ZR2	Hectd1	F8WIE5;Q69ZR2	F8WIE5_MOUSE;HECD1_MOUSE	E3 ubiquitin-protein ligase HECTD1	TRUE	HealthyAdj_Middle / Healthy_Middle	HealthyAdj_Middle	Healthy_Middle	12	F8WIE5;Q69ZR2	28264.8	41516	0.554662	0.554662	46.8824	1.46882	-0.630615	0.630615	-35.4099	0.645901	0	0.463168	0.153777	11	0.794486	Mus musculus	;natural killer cell differentiation,neural tube closure,embryonic placenta development,heart valve development,ventricular septum development,aorta development,protein autoubiquitination,trophoblast giant cell differentiation,spongiotrophoblast differentiation,protein K63-linked ubiquitination,negative regulation of protein localization to plasma membrane	;protein binding,metal ion binding,ubiquitin protein ligase activity	;cytoplasm	tr;sp	1	1;2	uniprot_mouse_proteome	>tr|F8WIE5|F8WIE5_MOUSE E3 ubiquitin-protein ligase HECTD1 OS=Mus musculus GN=Hectd1 PE=1 SV=1;>sp|Q69ZR2|HECD1_MOUSE E3 ubiquitin-protein ligase HECTD1 OS=Mus musculus GN=Hectd1 PE=1 SV=2	3	3
F8WIE5;Q69ZR2	Hectd1	F8WIE5;Q69ZR2	F8WIE5_MOUSE;HECD1_MOUSE	E3 ubiquitin-protein ligase HECTD1	TRUE	HealthyAdj_Middle / Inflamed_Proximal	HealthyAdj_Middle	Inflamed_Proximal	12	F8WIE5;Q69ZR2	50071.3	41516	-0.270317	0.270317	-17.0863	0.829137	-1.13323	1.13323	-54.4107	0.455893	0	0.210601	0.263766	11	0.816638	Mus musculus	;natural killer cell differentiation,neural tube closure,embryonic placenta development,heart valve development,ventricular septum development,aorta development,protein autoubiquitination,trophoblast giant cell differentiation,spongiotrophoblast differentiation,protein K63-linked ubiquitination,negative regulation of protein localization to plasma membrane	;protein binding,metal ion binding,ubiquitin protein ligase activity	;cytoplasm	tr;sp	1	1;2	uniprot_mouse_proteome	>tr|F8WIE5|F8WIE5_MOUSE E3 ubiquitin-protein ligase HECTD1 OS=Mus musculus GN=Hectd1 PE=1 SV=1;>sp|Q69ZR2|HECD1_MOUSE E3 ubiquitin-protein ligase HECTD1 OS=Mus musculus GN=Hectd1 PE=1 SV=2	3	3
F8WJG3;P62996	Tra2b	F8WJG3;P62996	F8WJG3_MOUSE;TRA2B_MOUSE	Transformer-2 protein homolog beta	TRUE	Healthy_Middle / Healthy_Proximal	Healthy_Middle	Healthy_Proximal	10	F8WJG3;P62996	13596.3	16123.7	0.245973	0.245973	18.5892	1.18589	0.456678	0.456678	37.2378	1.37238	0	0.386976	0.146622	9	0.476813	Mus musculus	;regulation of alternative mRNA splicing, via spliceosome,mRNA splicing, via spliceosome,cerebral cortex regionalization,regulation of RNA splicing,negative regulation of mRNA splicing, via spliceosome,positive regulation of mRNA splicing, via spliceosome,protein oligomerization,cellular response to glucose stimulus,embryonic brain development	;RNA binding,mRNA binding,protein binding,protein domain specific binding,pre-mRNA binding,identical protein binding,poly-purine tract binding	;nucleus,nucleoplasm,spliceosomal complex,nuclear inner membrane	tr;sp	1	1	uniprot_mouse_proteome	>tr|F8WJG3|F8WJG3_MOUSE Transformer-2 protein homolog beta OS=Mus musculus GN=Tra2b PE=1 SV=1;>sp|P62996|TRA2B_MOUSE Transformer-2 protein homolog beta OS=Mus musculus GN=Tra2b PE=1 SV=1	2	2
F8WJG3;P62996	Tra2b	F8WJG3;P62996	F8WJG3_MOUSE;TRA2B_MOUSE	Transformer-2 protein homolog beta	TRUE	Inflamed_Proximal / Healthy_Proximal	Inflamed_Proximal	Healthy_Proximal	8	F8WJG3;P62996	13596.3	21370.4	0.652398	0.652398	57.1779	1.57178	0.195533	0.195533	14.5147	1.14515	0	0.796224	0.389987	7	0.681857	Mus musculus	;regulation of alternative mRNA splicing, via spliceosome,mRNA splicing, via spliceosome,cerebral cortex regionalization,regulation of RNA splicing,negative regulation of mRNA splicing, via spliceosome,positive regulation of mRNA splicing, via spliceosome,protein oligomerization,cellular response to glucose stimulus,embryonic brain development	;RNA binding,mRNA binding,protein binding,protein domain specific binding,pre-mRNA binding,identical protein binding,poly-purine tract binding	;nucleus,nucleoplasm,spliceosomal complex,nuclear inner membrane	tr;sp	1	1	uniprot_mouse_proteome	>tr|F8WJG3|F8WJG3_MOUSE Transformer-2 protein homolog beta OS=Mus musculus GN=Tra2b PE=1 SV=1;>sp|P62996|TRA2B_MOUSE Transformer-2 protein homolog beta OS=Mus musculus GN=Tra2b PE=1 SV=1	2	2
F8WJG3;P62996	Tra2b	F8WJG3;P62996	F8WJG3_MOUSE;TRA2B_MOUSE	Transformer-2 protein homolog beta	TRUE	HealthyAdj_Middle / Healthy_Proximal	HealthyAdj_Middle	Healthy_Proximal	8	F8WJG3;P62996	13596.3	24127.7	0.827479	0.827479	77.4582	1.77458	0.606241	0.606241	52.2288	1.52229	0	0.305707	0.190671	7	0.514136	Mus musculus	;regulation of alternative mRNA splicing, via spliceosome,mRNA splicing, via spliceosome,cerebral cortex regionalization,regulation of RNA splicing,negative regulation of mRNA splicing, via spliceosome,positive regulation of mRNA splicing, via spliceosome,protein oligomerization,cellular response to glucose stimulus,embryonic brain development	;RNA binding,mRNA binding,protein binding,protein domain specific binding,pre-mRNA binding,identical protein binding,poly-purine tract binding	;nucleus,nucleoplasm,spliceosomal complex,nuclear inner membrane	tr;sp	1	1	uniprot_mouse_proteome	>tr|F8WJG3|F8WJG3_MOUSE Transformer-2 protein homolog beta OS=Mus musculus GN=Tra2b PE=1 SV=1;>sp|P62996|TRA2B_MOUSE Transformer-2 protein homolog beta OS=Mus musculus GN=Tra2b PE=1 SV=1	2	2
F8WJG3;P62996	Tra2b	F8WJG3;P62996	F8WJG3_MOUSE;TRA2B_MOUSE	Transformer-2 protein homolog beta	TRUE	Inflamed_Proximal / Healthy_Middle	Inflamed_Proximal	Healthy_Middle	8	F8WJG3;P62996	16123.7	21370.4	0.406426	0.406426	32.5398	1.3254	-0.106847	0.106847	-7.13844	0.928616	0	0.889124	0.213657	7	0.691349	Mus musculus	;regulation of alternative mRNA splicing, via spliceosome,mRNA splicing, via spliceosome,cerebral cortex regionalization,regulation of RNA splicing,negative regulation of mRNA splicing, via spliceosome,positive regulation of mRNA splicing, via spliceosome,protein oligomerization,cellular response to glucose stimulus,embryonic brain development	;RNA binding,mRNA binding,protein binding,protein domain specific binding,pre-mRNA binding,identical protein binding,poly-purine tract binding	;nucleus,nucleoplasm,spliceosomal complex,nuclear inner membrane	tr;sp	1	1	uniprot_mouse_proteome	>tr|F8WJG3|F8WJG3_MOUSE Transformer-2 protein homolog beta OS=Mus musculus GN=Tra2b PE=1 SV=1;>sp|P62996|TRA2B_MOUSE Transformer-2 protein homolog beta OS=Mus musculus GN=Tra2b PE=1 SV=1	2	2
F8WJG3;P62996	Tra2b	F8WJG3;P62996	F8WJG3_MOUSE;TRA2B_MOUSE	Transformer-2 protein homolog beta	TRUE	HealthyAdj_Middle / Healthy_Middle	HealthyAdj_Middle	Healthy_Middle	8	F8WJG3;P62996	16123.7	24127.7	0.581506	0.581506	49.6411	1.49641	0.303862	0.303862	23.4444	1.23444	0	0.619399	0.194686	7	0.547301	Mus musculus	;regulation of alternative mRNA splicing, via spliceosome,mRNA splicing, via spliceosome,cerebral cortex regionalization,regulation of RNA splicing,negative regulation of mRNA splicing, via spliceosome,positive regulation of mRNA splicing, via spliceosome,protein oligomerization,cellular response to glucose stimulus,embryonic brain development	;RNA binding,mRNA binding,protein binding,protein domain specific binding,pre-mRNA binding,identical protein binding,poly-purine tract binding	;nucleus,nucleoplasm,spliceosomal complex,nuclear inner membrane	tr;sp	1	1	uniprot_mouse_proteome	>tr|F8WJG3|F8WJG3_MOUSE Transformer-2 protein homolog beta OS=Mus musculus GN=Tra2b PE=1 SV=1;>sp|P62996|TRA2B_MOUSE Transformer-2 protein homolog beta OS=Mus musculus GN=Tra2b PE=1 SV=1	2	2
F8WJG3;P62996	Tra2b	F8WJG3;P62996	F8WJG3_MOUSE;TRA2B_MOUSE	Transformer-2 protein homolog beta	TRUE	HealthyAdj_Middle / Inflamed_Proximal	HealthyAdj_Middle	Inflamed_Proximal	8	F8WJG3;P62996	21370.4	24127.7	0.175081	0.175081	12.9028	1.12903	0.410708	0.410708	32.9338	1.32934	0	0.628891	0.474457	7	0.760644	Mus musculus	;regulation of alternative mRNA splicing, via spliceosome,mRNA splicing, via spliceosome,cerebral cortex regionalization,regulation of RNA splicing,negative regulation of mRNA splicing, via spliceosome,positive regulation of mRNA splicing, via spliceosome,protein oligomerization,cellular response to glucose stimulus,embryonic brain development	;RNA binding,mRNA binding,protein binding,protein domain specific binding,pre-mRNA binding,identical protein binding,poly-purine tract binding	;nucleus,nucleoplasm,spliceosomal complex,nuclear inner membrane	tr;sp	1	1	uniprot_mouse_proteome	>tr|F8WJG3|F8WJG3_MOUSE Transformer-2 protein homolog beta OS=Mus musculus GN=Tra2b PE=1 SV=1;>sp|P62996|TRA2B_MOUSE Transformer-2 protein homolog beta OS=Mus musculus GN=Tra2b PE=1 SV=1	2	2
G3UWE1;Q52L67;Q9CY27	Tecr	G3UWE1;Q52L67;Q9CY27	G3UWE1_MOUSE;Q52L67_MOUSE;TECR_MOUSE	MCG11048, isoform CRA_c;Gpsn2 protein;Very-long-chain enoyl-CoA reductase	TRUE	Healthy_Middle / Healthy_Proximal	Healthy_Middle	Healthy_Proximal	50	G3UWE1;Q52L67;Q9CY27	1.03646e+06	287960	-1.84772	1.84772	-72.2168	0.277832	-1.58326	1.58326	-66.6273	0.333727	0	1.63938e-05	3.53425e-05	49	0.327947	Mus musculus	;;steroid biosynthetic process,fatty acid elongation,very long-chain fatty acid biosynthetic process,oxidation-reduction process	;;oxidoreductase activity,oxidoreductase activity, acting on the CH-CH group of donors	;;nucleus,endoplasmic reticulum,integral component of endoplasmic reticulum membrane	tr;tr;sp	1	1	uniprot_mouse_proteome	>tr|G3UWE1|G3UWE1_MOUSE MCG11048, isoform CRA_c OS=Mus musculus GN=Tecr PE=1 SV=1;>tr|Q52L67|Q52L67_MOUSE Gpsn2 protein OS=Mus musculus GN=Tecr PE=1 SV=1;>sp|Q9CY27|TECR_MOUSE Very-long-chain enoyl-CoA reductase OS=Mus musculus GN=Tecr PE=1 SV=1	7	10
G3UWE1;Q52L67;Q9CY27	Tecr	G3UWE1;Q52L67;Q9CY27	G3UWE1_MOUSE;Q52L67_MOUSE;TECR_MOUSE	MCG11048, isoform CRA_c;Gpsn2 protein;Very-long-chain enoyl-CoA reductase	TRUE	Inflamed_Proximal / Healthy_Proximal	Inflamed_Proximal	Healthy_Proximal	40	G3UWE1;Q52L67;Q9CY27	1.03646e+06	1.69441e+06	0.709125	0.709125	63.4812	1.63481	1.22927	1.22927	134.448	2.34448	0	1.25385e-05	8.95846e-05	39	0.242829	Mus musculus	;;steroid biosynthetic process,fatty acid elongation,very long-chain fatty acid biosynthetic process,oxidation-reduction process	;;oxidoreductase activity,oxidoreductase activity, acting on the CH-CH group of donors	;;nucleus,endoplasmic reticulum,integral component of endoplasmic reticulum membrane	tr;tr;sp	1	1	uniprot_mouse_proteome	>tr|G3UWE1|G3UWE1_MOUSE MCG11048, isoform CRA_c OS=Mus musculus GN=Tecr PE=1 SV=1;>tr|Q52L67|Q52L67_MOUSE Gpsn2 protein OS=Mus musculus GN=Tecr PE=1 SV=1;>sp|Q9CY27|TECR_MOUSE Very-long-chain enoyl-CoA reductase OS=Mus musculus GN=Tecr PE=1 SV=1	7	10
G3UWE1;Q52L67;Q9CY27	Tecr	G3UWE1;Q52L67;Q9CY27	G3UWE1_MOUSE;Q52L67_MOUSE;TECR_MOUSE	MCG11048, isoform CRA_c;Gpsn2 protein;Very-long-chain enoyl-CoA reductase	TRUE	HealthyAdj_Middle / Healthy_Proximal	HealthyAdj_Middle	Healthy_Proximal	40	G3UWE1;Q52L67;Q9CY27	1.03646e+06	2.00805e+06	0.954136	0.954136	93.7419	1.93742	0.50656	0.50656	42.0659	1.42066	0	0.0487613	0.0535176	39	0.245885	Mus musculus	;;steroid biosynthetic process,fatty acid elongation,very long-chain fatty acid biosynthetic process,oxidation-reduction process	;;oxidoreductase activity,oxidoreductase activity, acting on the CH-CH group of donors	;;nucleus,endoplasmic reticulum,integral component of endoplasmic reticulum membrane	tr;tr;sp	1	1	uniprot_mouse_proteome	>tr|G3UWE1|G3UWE1_MOUSE MCG11048, isoform CRA_c OS=Mus musculus GN=Tecr PE=1 SV=1;>tr|Q52L67|Q52L67_MOUSE Gpsn2 protein OS=Mus musculus GN=Tecr PE=1 SV=1;>sp|Q9CY27|TECR_MOUSE Very-long-chain enoyl-CoA reductase OS=Mus musculus GN=Tecr PE=1 SV=1	7	10
G3UWE1;Q52L67;Q9CY27	Tecr	G3UWE1;Q52L67;Q9CY27	G3UWE1_MOUSE;Q52L67_MOUSE;TECR_MOUSE	MCG11048, isoform CRA_c;Gpsn2 protein;Very-long-chain enoyl-CoA reductase	TRUE	Inflamed_Proximal / Healthy_Middle	Inflamed_Proximal	Healthy_Middle	40	G3UWE1;Q52L67;Q9CY27	287960	1.69441e+06	2.55684	2.55684	488.419	5.88419	3.04605	3.04605	725.947	8.25947	0	6.05953e-14	3.63572e-13	39	0.26495	Mus musculus	;;steroid biosynthetic process,fatty acid elongation,very long-chain fatty acid biosynthetic process,oxidation-reduction process	;;oxidoreductase activity,oxidoreductase activity, acting on the CH-CH group of donors	;;nucleus,endoplasmic reticulum,integral component of endoplasmic reticulum membrane	tr;tr;sp	1	1	uniprot_mouse_proteome	>tr|G3UWE1|G3UWE1_MOUSE MCG11048, isoform CRA_c OS=Mus musculus GN=Tecr PE=1 SV=1;>tr|Q52L67|Q52L67_MOUSE Gpsn2 protein OS=Mus musculus GN=Tecr PE=1 SV=1;>sp|Q9CY27|TECR_MOUSE Very-long-chain enoyl-CoA reductase OS=Mus musculus GN=Tecr PE=1 SV=1	7	10
G3UWE1;Q52L67;Q9CY27	Tecr	G3UWE1;Q52L67;Q9CY27	G3UWE1_MOUSE;Q52L67_MOUSE;TECR_MOUSE	MCG11048, isoform CRA_c;Gpsn2 protein;Very-long-chain enoyl-CoA reductase	TRUE	HealthyAdj_Middle / Healthy_Middle	HealthyAdj_Middle	Healthy_Middle	40	G3UWE1;Q52L67;Q9CY27	287960	2.00805e+06	2.80185	2.80185	597.336	6.97336	2.32334	2.32334	400.491	5.00491	0	9.9002e-09	3.46319e-08	39	0.316787	Mus musculus	;;steroid biosynthetic process,fatty acid elongation,very long-chain fatty acid biosynthetic process,oxidation-reduction process	;;oxidoreductase activity,oxidoreductase activity, acting on the CH-CH group of donors	;;nucleus,endoplasmic reticulum,integral component of endoplasmic reticulum membrane	tr;tr;sp	1	1	uniprot_mouse_proteome	>tr|G3UWE1|G3UWE1_MOUSE MCG11048, isoform CRA_c OS=Mus musculus GN=Tecr PE=1 SV=1;>tr|Q52L67|Q52L67_MOUSE Gpsn2 protein OS=Mus musculus GN=Tecr PE=1 SV=1;>sp|Q9CY27|TECR_MOUSE Very-long-chain enoyl-CoA reductase OS=Mus musculus GN=Tecr PE=1 SV=1	7	10
G3UWE1;Q52L67;Q9CY27	Tecr	G3UWE1;Q52L67;Q9CY27	G3UWE1_MOUSE;Q52L67_MOUSE;TECR_MOUSE	MCG11048, isoform CRA_c;Gpsn2 protein;Very-long-chain enoyl-CoA reductase	TRUE	HealthyAdj_Middle / Inflamed_Proximal	HealthyAdj_Middle	Inflamed_Proximal	40	G3UWE1;Q52L67;Q9CY27	1.69441e+06	2.00805e+06	0.245011	0.245011	18.5102	1.1851	-0.722706	0.722706	-39.404	0.60596	0	0.00663361	0.0282051	39	0.248843	Mus musculus	;;steroid biosynthetic process,fatty acid elongation,very long-chain fatty acid biosynthetic process,oxidation-reduction process	;;oxidoreductase activity,oxidoreductase activity, acting on the CH-CH group of donors	;;nucleus,endoplasmic reticulum,integral component of endoplasmic reticulum membrane	tr;tr;sp	1	1	uniprot_mouse_proteome	>tr|G3UWE1|G3UWE1_MOUSE MCG11048, isoform CRA_c OS=Mus musculus GN=Tecr PE=1 SV=1;>tr|Q52L67|Q52L67_MOUSE Gpsn2 protein OS=Mus musculus GN=Tecr PE=1 SV=1;>sp|Q9CY27|TECR_MOUSE Very-long-chain enoyl-CoA reductase OS=Mus musculus GN=Tecr PE=1 SV=1	7	10
G3UY93;Q9Z1Q9	Vars	G3UY93;Q9Z1Q9	G3UY93_MOUSE;SYVC_MOUSE	Valine--tRNA ligase (Fragment);Valine--tRNA ligase	TRUE	Healthy_Middle / Healthy_Proximal	Healthy_Middle	Healthy_Proximal	60	G3UY93;Q9Z1Q9	197030	209262	0.086899	0.086899	6.20849	1.06208	1.02914	1.02914	104.081	2.04081	0	0.00300619	0.00313525	59	0.32972	Mus musculus	;valyl-tRNA aminoacylation,regulation of translational fidelity	;aminoacyl-tRNA editing activity,valine-tRNA ligase activity,ATP binding	;mitochondrion,cytosol	tr;sp	1	1	uniprot_mouse_proteome	>tr|G3UY93|G3UY93_MOUSE Valine--tRNA ligase (Fragment) OS=Mus musculus GN=Vars PE=1 SV=1;>sp|Q9Z1Q9|SYVC_MOUSE Valine--tRNA ligase OS=Mus musculus GN=Vars PE=1 SV=1	11	12
G3UY93;Q9Z1Q9	Vars	G3UY93;Q9Z1Q9	G3UY93_MOUSE;SYVC_MOUSE	Valine--tRNA ligase (Fragment);Valine--tRNA ligase	TRUE	Inflamed_Proximal / Healthy_Proximal	Inflamed_Proximal	Healthy_Proximal	48	G3UY93;Q9Z1Q9	197030	386964	0.973787	0.973787	96.399	1.96399	2.42753	2.42753	437.973	5.37973	0	5.00191e-09	7.91676e-08	47	0.336479	Mus musculus	;valyl-tRNA aminoacylation,regulation of translational fidelity	;aminoacyl-tRNA editing activity,valine-tRNA ligase activity,ATP binding	;mitochondrion,cytosol	tr;sp	1	1	uniprot_mouse_proteome	>tr|G3UY93|G3UY93_MOUSE Valine--tRNA ligase (Fragment) OS=Mus musculus GN=Vars PE=1 SV=1;>sp|Q9Z1Q9|SYVC_MOUSE Valine--tRNA ligase OS=Mus musculus GN=Vars PE=1 SV=1	11	12
G3UY93;Q9Z1Q9	Vars	G3UY93;Q9Z1Q9	G3UY93_MOUSE;SYVC_MOUSE	Valine--tRNA ligase (Fragment);Valine--tRNA ligase	TRUE	HealthyAdj_Middle / Healthy_Proximal	HealthyAdj_Middle	Healthy_Proximal	48	G3UY93;Q9Z1Q9	197030	291210	0.563648	0.563648	47.8002	1.478	1.9457	1.9457	285.224	3.85224	0	1.72142e-05	0.000104037	47	0.402235	Mus musculus	;valyl-tRNA aminoacylation,regulation of translational fidelity	;aminoacyl-tRNA editing activity,valine-tRNA ligase activity,ATP binding	;mitochondrion,cytosol	tr;sp	1	1	uniprot_mouse_proteome	>tr|G3UY93|G3UY93_MOUSE Valine--tRNA ligase (Fragment) OS=Mus musculus GN=Vars PE=1 SV=1;>sp|Q9Z1Q9|SYVC_MOUSE Valine--tRNA ligase OS=Mus musculus GN=Vars PE=1 SV=1	11	12
G3UY93;Q9Z1Q9	Vars	G3UY93;Q9Z1Q9	G3UY93_MOUSE;SYVC_MOUSE	Valine--tRNA ligase (Fragment);Valine--tRNA ligase	TRUE	Inflamed_Proximal / Healthy_Middle	Inflamed_Proximal	Healthy_Middle	48	G3UY93;Q9Z1Q9	209262	386964	0.886888	0.886888	84.9184	1.84918	0.796739	0.796739	73.717	1.73717	0	6.51703e-07	1.24815e-06	47	0.137238	Mus musculus	;valyl-tRNA aminoacylation,regulation of translational fidelity	;aminoacyl-tRNA editing activity,valine-tRNA ligase activity,ATP binding	;mitochondrion,cytosol	tr;sp	1	1	uniprot_mouse_proteome	>tr|G3UY93|G3UY93_MOUSE Valine--tRNA ligase (Fragment) OS=Mus musculus GN=Vars PE=1 SV=1;>sp|Q9Z1Q9|SYVC_MOUSE Valine--tRNA ligase OS=Mus musculus GN=Vars PE=1 SV=1	11	12
G3UY93;Q9Z1Q9	Vars	G3UY93;Q9Z1Q9	G3UY93_MOUSE;SYVC_MOUSE	Valine--tRNA ligase (Fragment);Valine--tRNA ligase	TRUE	HealthyAdj_Middle / Healthy_Middle	HealthyAdj_Middle	Healthy_Middle	48	G3UY93;Q9Z1Q9	209262	291210	0.476749	0.476749	39.1604	1.3916	0.314902	0.314902	24.3927	1.24393	0	0.0853025	0.0385643	47	0.177278	Mus musculus	;valyl-tRNA aminoacylation,regulation of translational fidelity	;aminoacyl-tRNA editing activity,valine-tRNA ligase activity,ATP binding	;mitochondrion,cytosol	tr;sp	1	1	uniprot_mouse_proteome	>tr|G3UY93|G3UY93_MOUSE Valine--tRNA ligase (Fragment) OS=Mus musculus GN=Vars PE=1 SV=1;>sp|Q9Z1Q9|SYVC_MOUSE Valine--tRNA ligase OS=Mus musculus GN=Vars PE=1 SV=1	11	12
G3UY93;Q9Z1Q9	Vars	G3UY93;Q9Z1Q9	G3UY93_MOUSE;SYVC_MOUSE	Valine--tRNA ligase (Fragment);Valine--tRNA ligase	TRUE	HealthyAdj_Middle / Inflamed_Proximal	HealthyAdj_Middle	Inflamed_Proximal	48	G3UY93;Q9Z1Q9	386964	291210	-0.410139	0.410139	-24.7449	0.752551	-0.481838	0.481838	-28.3935	0.716065	0	0.00383581	0.0185493	47	0.156734	Mus musculus	;valyl-tRNA aminoacylation,regulation of translational fidelity	;aminoacyl-tRNA editing activity,valine-tRNA ligase activity,ATP binding	;mitochondrion,cytosol	tr;sp	1	1	uniprot_mouse_proteome	>tr|G3UY93|G3UY93_MOUSE Valine--tRNA ligase (Fragment) OS=Mus musculus GN=Vars PE=1 SV=1;>sp|Q9Z1Q9|SYVC_MOUSE Valine--tRNA ligase OS=Mus musculus GN=Vars PE=1 SV=1	11	12
G3X9K3	Arfgef1	G3X9K3	BIG1_MOUSE	Brefeldin A-inhibited guanine nucleotide-exchange protein 1	TRUE	Healthy_Middle / Healthy_Proximal	Healthy_Middle	Healthy_Proximal	140	G3X9K3	408283	468791	0.199374	0.199374	14.82	1.1482	1.50591	1.50591	184.004	2.84004	0	2.82738e-08	1.12194e-07	139	0.254939	Mus musculus	Golgi organization,endomembrane system organization,protein transport,vesicle-mediated transport,negative regulation of actin filament polymerization,neuron projection development,regulation of ARF protein signal transduction,negative regulation of GTPase activity,positive regulation of GTPase activity,positive regulation of protein kinase B signaling,positive regulation of protein glycosylation …	guanyl-nucleotide exchange factor activity,ARF guanyl-nucleotide exchange factor activity,myosin binding,protein kinase A regulatory subunit binding	Golgi membrane,nucleoplasm,nucleolus,Golgi apparatus,trans-Golgi network,cytosol,nuclear matrix,small nuclear ribonucleoprotein complex,perinuclear region of cytoplasm	sp	1	1	uniprot_mouse_proteome	>sp|G3X9K3|BIG1_MOUSE Brefeldin A-inhibited guanine nucleotide-exchange protein 1 OS=Mus musculus GN=Arfgef1 PE=1 SV=1	25	28
G3X9K3	Arfgef1	G3X9K3	BIG1_MOUSE	Brefeldin A-inhibited guanine nucleotide-exchange protein 1	TRUE	Inflamed_Proximal / Healthy_Proximal	Inflamed_Proximal	Healthy_Proximal	112	G3X9K3	408283	453986	0.153078	0.153078	11.1939	1.11194	0.39606	0.39606	31.5909	1.31591	0	0.0780118	0.087316	111	0.221661	Mus musculus	Golgi organization,endomembrane system organization,protein transport,vesicle-mediated transport,negative regulation of actin filament polymerization,neuron projection development,regulation of ARF protein signal transduction,negative regulation of GTPase activity,positive regulation of GTPase activity,positive regulation of protein kinase B signaling,positive regulation of protein glycosylation …	guanyl-nucleotide exchange factor activity,ARF guanyl-nucleotide exchange factor activity,myosin binding,protein kinase A regulatory subunit binding	Golgi membrane,nucleoplasm,nucleolus,Golgi apparatus,trans-Golgi network,cytosol,nuclear matrix,small nuclear ribonucleoprotein complex,perinuclear region of cytoplasm	sp	1	1	uniprot_mouse_proteome	>sp|G3X9K3|BIG1_MOUSE Brefeldin A-inhibited guanine nucleotide-exchange protein 1 OS=Mus musculus GN=Arfgef1 PE=1 SV=1	25	28
G3X9K3	Arfgef1	G3X9K3	BIG1_MOUSE	Brefeldin A-inhibited guanine nucleotide-exchange protein 1	TRUE	HealthyAdj_Middle / Healthy_Proximal	HealthyAdj_Middle	Healthy_Proximal	112	G3X9K3	408283	379062	-0.107135	0.107135	-7.157	0.92843	0.415276	0.415276	33.3554	1.33355	0	0.141309	0.111246	111	0.279055	Mus musculus	Golgi organization,endomembrane system organization,protein transport,vesicle-mediated transport,negative regulation of actin filament polymerization,neuron projection development,regulation of ARF protein signal transduction,negative regulation of GTPase activity,positive regulation of GTPase activity,positive regulation of protein kinase B signaling,positive regulation of protein glycosylation …	guanyl-nucleotide exchange factor activity,ARF guanyl-nucleotide exchange factor activity,myosin binding,protein kinase A regulatory subunit binding	Golgi membrane,nucleoplasm,nucleolus,Golgi apparatus,trans-Golgi network,cytosol,nuclear matrix,small nuclear ribonucleoprotein complex,perinuclear region of cytoplasm	sp	1	1	uniprot_mouse_proteome	>sp|G3X9K3|BIG1_MOUSE Brefeldin A-inhibited guanine nucleotide-exchange protein 1 OS=Mus musculus GN=Arfgef1 PE=1 SV=1	25	28
G3X9K3	Arfgef1	G3X9K3	BIG1_MOUSE	Brefeldin A-inhibited guanine nucleotide-exchange protein 1	TRUE	Inflamed_Proximal / Healthy_Middle	Inflamed_Proximal	Healthy_Middle	112	G3X9K3	468791	453986	-0.0462961	0.0462961	-3.15806	0.968419	-0.917967	0.917967	-47.0746	0.529254	0	0.000324494	0.000311036	111	0.246265	Mus musculus	Golgi organization,endomembrane system organization,protein transport,vesicle-mediated transport,negative regulation of actin filament polymerization,neuron projection development,regulation of ARF protein signal transduction,negative regulation of GTPase activity,positive regulation of GTPase activity,positive regulation of protein kinase B signaling,positive regulation of protein glycosylation …	guanyl-nucleotide exchange factor activity,ARF guanyl-nucleotide exchange factor activity,myosin binding,protein kinase A regulatory subunit binding	Golgi membrane,nucleoplasm,nucleolus,Golgi apparatus,trans-Golgi network,cytosol,nuclear matrix,small nuclear ribonucleoprotein complex,perinuclear region of cytoplasm	sp	1	1	uniprot_mouse_proteome	>sp|G3X9K3|BIG1_MOUSE Brefeldin A-inhibited guanine nucleotide-exchange protein 1 OS=Mus musculus GN=Arfgef1 PE=1 SV=1	25	28
G3X9K3	Arfgef1	G3X9K3	BIG1_MOUSE	Brefeldin A-inhibited guanine nucleotide-exchange protein 1	TRUE	HealthyAdj_Middle / Healthy_Middle	HealthyAdj_Middle	Healthy_Middle	112	G3X9K3	468791	379062	-0.306509	0.306509	-19.1404	0.808596	-0.898751	0.898751	-46.3649	0.536351	0	5.70728e-05	8.34769e-05	111	0.213746	Mus musculus	Golgi organization,endomembrane system organization,protein transport,vesicle-mediated transport,negative regulation of actin filament polymerization,neuron projection development,regulation of ARF protein signal transduction,negative regulation of GTPase activity,positive regulation of GTPase activity,positive regulation of protein kinase B signaling,positive regulation of protein glycosylation …	guanyl-nucleotide exchange factor activity,ARF guanyl-nucleotide exchange factor activity,myosin binding,protein kinase A regulatory subunit binding	Golgi membrane,nucleoplasm,nucleolus,Golgi apparatus,trans-Golgi network,cytosol,nuclear matrix,small nuclear ribonucleoprotein complex,perinuclear region of cytoplasm	sp	1	1	uniprot_mouse_proteome	>sp|G3X9K3|BIG1_MOUSE Brefeldin A-inhibited guanine nucleotide-exchange protein 1 OS=Mus musculus GN=Arfgef1 PE=1 SV=1	25	28
G3X9K3	Arfgef1	G3X9K3	BIG1_MOUSE	Brefeldin A-inhibited guanine nucleotide-exchange protein 1	TRUE	HealthyAdj_Middle / Inflamed_Proximal	HealthyAdj_Middle	Inflamed_Proximal	112	G3X9K3	453986	379062	-0.260213	0.260213	-16.5035	0.834965	0.0192157	0.0192157	1.34084	1.01341	0	0.9359	0.575726	111	0.23732	Mus musculus	Golgi organization,endomembrane system organization,protein transport,vesicle-mediated transport,negative regulation of actin filament polymerization,neuron projection development,regulation of ARF protein signal transduction,negative regulation of GTPase activity,positive regulation of GTPase activity,positive regulation of protein kinase B signaling,positive regulation of protein glycosylation …	guanyl-nucleotide exchange factor activity,ARF guanyl-nucleotide exchange factor activity,myosin binding,protein kinase A regulatory subunit binding	Golgi membrane,nucleoplasm,nucleolus,Golgi apparatus,trans-Golgi network,cytosol,nuclear matrix,small nuclear ribonucleoprotein complex,perinuclear region of cytoplasm	sp	1	1	uniprot_mouse_proteome	>sp|G3X9K3|BIG1_MOUSE Brefeldin A-inhibited guanine nucleotide-exchange protein 1 OS=Mus musculus GN=Arfgef1 PE=1 SV=1	25	28
G3XA10;Q8VEK3	Gm28062;Hnrnpu	G3XA10;Q8VEK3	G3XA10_MOUSE;HNRPU_MOUSE	Heterogeneous nuclear ribonucleoprotein U	TRUE	Healthy_Middle / Healthy_Proximal	Healthy_Middle	Healthy_Proximal	105	G3XA10;Q8VEK3	1.29822e+06	1.71674e+06	0.403136	0.403136	32.238	1.32238	1.90834	1.90834	275.377	3.75377	0	4.40082e-10	2.38219e-09	104	0.275643	Mus musculus	;negative regulation of transcription from RNA polymerase II promoter,regulation of alternative mRNA splicing, via spliceosome,osteoblast differentiation,mRNA processing,regulation of mitotic cell cycle,RNA splicing,dosage compensation by inactivation of X chromosome,negative regulation of telomere maintenance via telomerase,circadian regulation of gene expression,negative regulation of kinase ac…	;RNA polymerase II core binding,core promoter binding,TFIIH-class transcription factor binding,DNA binding,chromatin binding,double-stranded DNA binding,single-stranded DNA binding,transcription corepressor activity,RNA binding,double-stranded RNA binding,single-stranded RNA binding,mRNA 3'-UTR binding,actin binding,protein binding,ATP binding,poly(A) binding,snRNA binding,poly(C) RNA binding,chr…	;nuclear chromosome,kinetochore,nucleus,nucleoplasm,centrosome,cell surface,membrane,nuclear matrix,nuclear speck,midbody,intracellular ribonucleoprotein complex,extracellular matrix,macromolecular complex,cytoplasmic ribonucleoprotein granule,CRD-mediated mRNA stability complex,catalytic step 2 spliceosome,mitotic spindle,inactive sex chromosome,mitotic spindle midzone,mitotic spindle microtubul…	tr;sp	1	1	uniprot_mouse_proteome	>tr|G3XA10|G3XA10_MOUSE Heterogeneous nuclear ribonucleoprotein U OS=Mus musculus GN=Gm28062 PE=1 SV=1;>sp|Q8VEK3|HNRPU_MOUSE Heterogeneous nuclear ribonucleoprotein U OS=Mus musculus GN=Hnrnpu PE=1 SV=1	18	21
G3XA10;Q8VEK3	Gm28062;Hnrnpu	G3XA10;Q8VEK3	G3XA10_MOUSE;HNRPU_MOUSE	Heterogeneous nuclear ribonucleoprotein U	TRUE	Inflamed_Proximal / Healthy_Proximal	Inflamed_Proximal	Healthy_Proximal	84	G3XA10;Q8VEK3	1.29822e+06	1018577	-0.349979	0.349979	-21.5404	0.784596	-0.491602	0.491602	-28.8765	0.711235	0	0.0620569	0.0748363	83	0.258361	Mus musculus	;negative regulation of transcription from RNA polymerase II promoter,regulation of alternative mRNA splicing, via spliceosome,osteoblast differentiation,mRNA processing,regulation of mitotic cell cycle,RNA splicing,dosage compensation by inactivation of X chromosome,negative regulation of telomere maintenance via telomerase,circadian regulation of gene expression,negative regulation of kinase ac…	;RNA polymerase II core binding,core promoter binding,TFIIH-class transcription factor binding,DNA binding,chromatin binding,double-stranded DNA binding,single-stranded DNA binding,transcription corepressor activity,RNA binding,double-stranded RNA binding,single-stranded RNA binding,mRNA 3'-UTR binding,actin binding,protein binding,ATP binding,poly(A) binding,snRNA binding,poly(C) RNA binding,chr…	;nuclear chromosome,kinetochore,nucleus,nucleoplasm,centrosome,cell surface,membrane,nuclear matrix,nuclear speck,midbody,intracellular ribonucleoprotein complex,extracellular matrix,macromolecular complex,cytoplasmic ribonucleoprotein granule,CRD-mediated mRNA stability complex,catalytic step 2 spliceosome,mitotic spindle,inactive sex chromosome,mitotic spindle midzone,mitotic spindle microtubul…	tr;sp	1	1	uniprot_mouse_proteome	>tr|G3XA10|G3XA10_MOUSE Heterogeneous nuclear ribonucleoprotein U OS=Mus musculus GN=Gm28062 PE=1 SV=1;>sp|Q8VEK3|HNRPU_MOUSE Heterogeneous nuclear ribonucleoprotein U OS=Mus musculus GN=Hnrnpu PE=1 SV=1	18	21
G3XA10;Q8VEK3	Gm28062;Hnrnpu	G3XA10;Q8VEK3	G3XA10_MOUSE;HNRPU_MOUSE	Heterogeneous nuclear ribonucleoprotein U	TRUE	HealthyAdj_Middle / Healthy_Proximal	HealthyAdj_Middle	Healthy_Proximal	84	G3XA10;Q8VEK3	1.29822e+06	940703	-0.464723	0.464723	-27.539	0.72461	-0.363444	0.363444	-22.2693	0.777307	0	0.114444	0.0971664	83	0.226461	Mus musculus	;negative regulation of transcription from RNA polymerase II promoter,regulation of alternative mRNA splicing, via spliceosome,osteoblast differentiation,mRNA processing,regulation of mitotic cell cycle,RNA splicing,dosage compensation by inactivation of X chromosome,negative regulation of telomere maintenance via telomerase,circadian regulation of gene expression,negative regulation of kinase ac…	;RNA polymerase II core binding,core promoter binding,TFIIH-class transcription factor binding,DNA binding,chromatin binding,double-stranded DNA binding,single-stranded DNA binding,transcription corepressor activity,RNA binding,double-stranded RNA binding,single-stranded RNA binding,mRNA 3'-UTR binding,actin binding,protein binding,ATP binding,poly(A) binding,snRNA binding,poly(C) RNA binding,chr…	;nuclear chromosome,kinetochore,nucleus,nucleoplasm,centrosome,cell surface,membrane,nuclear matrix,nuclear speck,midbody,intracellular ribonucleoprotein complex,extracellular matrix,macromolecular complex,cytoplasmic ribonucleoprotein granule,CRD-mediated mRNA stability complex,catalytic step 2 spliceosome,mitotic spindle,inactive sex chromosome,mitotic spindle midzone,mitotic spindle microtubul…	tr;sp	1	1	uniprot_mouse_proteome	>tr|G3XA10|G3XA10_MOUSE Heterogeneous nuclear ribonucleoprotein U OS=Mus musculus GN=Gm28062 PE=1 SV=1;>sp|Q8VEK3|HNRPU_MOUSE Heterogeneous nuclear ribonucleoprotein U OS=Mus musculus GN=Hnrnpu PE=1 SV=1	18	21
G3XA10;Q8VEK3	Gm28062;Hnrnpu	G3XA10;Q8VEK3	G3XA10_MOUSE;HNRPU_MOUSE	Heterogeneous nuclear ribonucleoprotein U	TRUE	Inflamed_Proximal / Healthy_Middle	Inflamed_Proximal	Healthy_Middle	84	G3XA10;Q8VEK3	1.71674e+06	1018577	-0.753115	0.753115	-40.6679	0.593321	-2.08738	2.08738	-76.4693	0.235307	0	1.50012e-08	3.93206e-08	83	0.330581	Mus musculus	;negative regulation of transcription from RNA polymerase II promoter,regulation of alternative mRNA splicing, via spliceosome,osteoblast differentiation,mRNA processing,regulation of mitotic cell cycle,RNA splicing,dosage compensation by inactivation of X chromosome,negative regulation of telomere maintenance via telomerase,circadian regulation of gene expression,negative regulation of kinase ac…	;RNA polymerase II core binding,core promoter binding,TFIIH-class transcription factor binding,DNA binding,chromatin binding,double-stranded DNA binding,single-stranded DNA binding,transcription corepressor activity,RNA binding,double-stranded RNA binding,single-stranded RNA binding,mRNA 3'-UTR binding,actin binding,protein binding,ATP binding,poly(A) binding,snRNA binding,poly(C) RNA binding,chr…	;nuclear chromosome,kinetochore,nucleus,nucleoplasm,centrosome,cell surface,membrane,nuclear matrix,nuclear speck,midbody,intracellular ribonucleoprotein complex,extracellular matrix,macromolecular complex,cytoplasmic ribonucleoprotein granule,CRD-mediated mRNA stability complex,catalytic step 2 spliceosome,mitotic spindle,inactive sex chromosome,mitotic spindle midzone,mitotic spindle microtubul…	tr;sp	1	1	uniprot_mouse_proteome	>tr|G3XA10|G3XA10_MOUSE Heterogeneous nuclear ribonucleoprotein U OS=Mus musculus GN=Gm28062 PE=1 SV=1;>sp|Q8VEK3|HNRPU_MOUSE Heterogeneous nuclear ribonucleoprotein U OS=Mus musculus GN=Hnrnpu PE=1 SV=1	18	21
G3XA10;Q8VEK3	Gm28062;Hnrnpu	G3XA10;Q8VEK3	G3XA10_MOUSE;HNRPU_MOUSE	Heterogeneous nuclear ribonucleoprotein U	TRUE	HealthyAdj_Middle / Healthy_Middle	HealthyAdj_Middle	Healthy_Middle	84	G3XA10;Q8VEK3	1.71674e+06	940703	-0.86786	0.86786	-45.2041	0.547959	-1.95922	1.95922	-74.2833	0.257167	0	1.44519e-09	6.24215e-09	83	0.2861	Mus musculus	;negative regulation of transcription from RNA polymerase II promoter,regulation of alternative mRNA splicing, via spliceosome,osteoblast differentiation,mRNA processing,regulation of mitotic cell cycle,RNA splicing,dosage compensation by inactivation of X chromosome,negative regulation of telomere maintenance via telomerase,circadian regulation of gene expression,negative regulation of kinase ac…	;RNA polymerase II core binding,core promoter binding,TFIIH-class transcription factor binding,DNA binding,chromatin binding,double-stranded DNA binding,single-stranded DNA binding,transcription corepressor activity,RNA binding,double-stranded RNA binding,single-stranded RNA binding,mRNA 3'-UTR binding,actin binding,protein binding,ATP binding,poly(A) binding,snRNA binding,poly(C) RNA binding,chr…	;nuclear chromosome,kinetochore,nucleus,nucleoplasm,centrosome,cell surface,membrane,nuclear matrix,nuclear speck,midbody,intracellular ribonucleoprotein complex,extracellular matrix,macromolecular complex,cytoplasmic ribonucleoprotein granule,CRD-mediated mRNA stability complex,catalytic step 2 spliceosome,mitotic spindle,inactive sex chromosome,mitotic spindle midzone,mitotic spindle microtubul…	tr;sp	1	1	uniprot_mouse_proteome	>tr|G3XA10|G3XA10_MOUSE Heterogeneous nuclear ribonucleoprotein U OS=Mus musculus GN=Gm28062 PE=1 SV=1;>sp|Q8VEK3|HNRPU_MOUSE Heterogeneous nuclear ribonucleoprotein U OS=Mus musculus GN=Hnrnpu PE=1 SV=1	18	21
G3XA10;Q8VEK3	Gm28062;Hnrnpu	G3XA10;Q8VEK3	G3XA10_MOUSE;HNRPU_MOUSE	Heterogeneous nuclear ribonucleoprotein U	TRUE	HealthyAdj_Middle / Inflamed_Proximal	HealthyAdj_Middle	Inflamed_Proximal	84	G3XA10;Q8VEK3	1018577	940703	-0.114744	0.114744	-7.64541	0.923546	0.128159	0.128159	9.28979	1.0929	0	0.615971	0.467936	83	0.253034	Mus musculus	;negative regulation of transcription from RNA polymerase II promoter,regulation of alternative mRNA splicing, via spliceosome,osteoblast differentiation,mRNA processing,regulation of mitotic cell cycle,RNA splicing,dosage compensation by inactivation of X chromosome,negative regulation of telomere maintenance via telomerase,circadian regulation of gene expression,negative regulation of kinase ac…	;RNA polymerase II core binding,core promoter binding,TFIIH-class transcription factor binding,DNA binding,chromatin binding,double-stranded DNA binding,single-stranded DNA binding,transcription corepressor activity,RNA binding,double-stranded RNA binding,single-stranded RNA binding,mRNA 3'-UTR binding,actin binding,protein binding,ATP binding,poly(A) binding,snRNA binding,poly(C) RNA binding,chr…	;nuclear chromosome,kinetochore,nucleus,nucleoplasm,centrosome,cell surface,membrane,nuclear matrix,nuclear speck,midbody,intracellular ribonucleoprotein complex,extracellular matrix,macromolecular complex,cytoplasmic ribonucleoprotein granule,CRD-mediated mRNA stability complex,catalytic step 2 spliceosome,mitotic spindle,inactive sex chromosome,mitotic spindle midzone,mitotic spindle microtubul…	tr;sp	1	1	uniprot_mouse_proteome	>tr|G3XA10|G3XA10_MOUSE Heterogeneous nuclear ribonucleoprotein U OS=Mus musculus GN=Gm28062 PE=1 SV=1;>sp|Q8VEK3|HNRPU_MOUSE Heterogeneous nuclear ribonucleoprotein U OS=Mus musculus GN=Hnrnpu PE=1 SV=1	18	21
G5E924;Q8R081	Hnrnpl	G5E924;Q8R081	G5E924_MOUSE;HNRPL_MOUSE	Heterogeneous nuclear ribonucleoprotein L (Fragment);Heterogeneous nuclear ribonucleoprotein L	TRUE	Healthy_Middle / Healthy_Proximal	Healthy_Middle	Healthy_Proximal	40	G5E924;Q8R081	116095	366157	1.65716	1.65716	215.395	3.15395	1.60167	1.60167	203.494	3.03494	0	5.04159e-09	2.24171e-08	39	0.212089	Mus musculus	;regulation of alternative mRNA splicing, via spliceosome,mRNA processing,circadian rhythm,cellular response to amino acid starvation,positive regulation of translation,negative regulation of mRNA splicing, via spliceosome,response to peptide,positive regulation of mRNA binding	;RNA binding,mRNA 3'-UTR binding,protein binding,transcription regulatory region DNA binding,pre-mRNA intronic binding,mRNA CDS binding	;nucleus,nucleoplasm,cytosol,membrane,intracellular ribonucleoprotein complex,ribonucleoprotein granule,pronucleus,perinuclear region of cytoplasm,extracellular exosome	tr;sp	1	1;2	uniprot_mouse_proteome	>tr|G5E924|G5E924_MOUSE Heterogeneous nuclear ribonucleoprotein L (Fragment) OS=Mus musculus GN=Hnrnpl PE=1 SV=1;>sp|Q8R081|HNRPL_MOUSE Heterogeneous nuclear ribonucleoprotein L OS=Mus musculus GN=Hnrnpl PE=1 SV=2	8	8
G5E924;Q8R081	Hnrnpl	G5E924;Q8R081	G5E924_MOUSE;HNRPL_MOUSE	Heterogeneous nuclear ribonucleoprotein L (Fragment);Heterogeneous nuclear ribonucleoprotein L	TRUE	Inflamed_Proximal / Healthy_Proximal	Inflamed_Proximal	Healthy_Proximal	32	G5E924;Q8R081	116095	219043	0.915911	0.915911	88.676	1.88676	0.621148	0.621148	53.8098	1.5381	0	0.0277585	0.0425088	31	0.264768	Mus musculus	;regulation of alternative mRNA splicing, via spliceosome,mRNA processing,circadian rhythm,cellular response to amino acid starvation,positive regulation of translation,negative regulation of mRNA splicing, via spliceosome,response to peptide,positive regulation of mRNA binding	;RNA binding,mRNA 3'-UTR binding,protein binding,transcription regulatory region DNA binding,pre-mRNA intronic binding,mRNA CDS binding	;nucleus,nucleoplasm,cytosol,membrane,intracellular ribonucleoprotein complex,ribonucleoprotein granule,pronucleus,perinuclear region of cytoplasm,extracellular exosome	tr;sp	1	1;2	uniprot_mouse_proteome	>tr|G5E924|G5E924_MOUSE Heterogeneous nuclear ribonucleoprotein L (Fragment) OS=Mus musculus GN=Hnrnpl PE=1 SV=1;>sp|Q8R081|HNRPL_MOUSE Heterogeneous nuclear ribonucleoprotein L OS=Mus musculus GN=Hnrnpl PE=1 SV=2	8	8
G5E924;Q8R081	Hnrnpl	G5E924;Q8R081	G5E924_MOUSE;HNRPL_MOUSE	Heterogeneous nuclear ribonucleoprotein L (Fragment);Heterogeneous nuclear ribonucleoprotein L	TRUE	HealthyAdj_Middle / Healthy_Proximal	HealthyAdj_Middle	Healthy_Proximal	32	G5E924;Q8R081	116095	236962	1.02935	1.02935	104.111	2.04111	0.653367	0.653367	57.2835	1.57283	0	0.00986265	0.0174999	31	0.233901	Mus musculus	;regulation of alternative mRNA splicing, via spliceosome,mRNA processing,circadian rhythm,cellular response to amino acid starvation,positive regulation of translation,negative regulation of mRNA splicing, via spliceosome,response to peptide,positive regulation of mRNA binding	;RNA binding,mRNA 3'-UTR binding,protein binding,transcription regulatory region DNA binding,pre-mRNA intronic binding,mRNA CDS binding	;nucleus,nucleoplasm,cytosol,membrane,intracellular ribonucleoprotein complex,ribonucleoprotein granule,pronucleus,perinuclear region of cytoplasm,extracellular exosome	tr;sp	1	1;2	uniprot_mouse_proteome	>tr|G5E924|G5E924_MOUSE Heterogeneous nuclear ribonucleoprotein L (Fragment) OS=Mus musculus GN=Hnrnpl PE=1 SV=1;>sp|Q8R081|HNRPL_MOUSE Heterogeneous nuclear ribonucleoprotein L OS=Mus musculus GN=Hnrnpl PE=1 SV=2	8	8
G5E924;Q8R081	Hnrnpl	G5E924;Q8R081	G5E924_MOUSE;HNRPL_MOUSE	Heterogeneous nuclear ribonucleoprotein L (Fragment);Heterogeneous nuclear ribonucleoprotein L	TRUE	Inflamed_Proximal / Healthy_Middle	Inflamed_Proximal	Healthy_Middle	32	G5E924;Q8R081	366157	219043	-0.741247	0.741247	-40.1778	0.598222	-0.878533	0.878533	-45.608	0.54392	0	6.69612e-05	7.99785e-05	31	0.187958	Mus musculus	;regulation of alternative mRNA splicing, via spliceosome,mRNA processing,circadian rhythm,cellular response to amino acid starvation,positive regulation of translation,negative regulation of mRNA splicing, via spliceosome,response to peptide,positive regulation of mRNA binding	;RNA binding,mRNA 3'-UTR binding,protein binding,transcription regulatory region DNA binding,pre-mRNA intronic binding,mRNA CDS binding	;nucleus,nucleoplasm,cytosol,membrane,intracellular ribonucleoprotein complex,ribonucleoprotein granule,pronucleus,perinuclear region of cytoplasm,extracellular exosome	tr;sp	1	1;2	uniprot_mouse_proteome	>tr|G5E924|G5E924_MOUSE Heterogeneous nuclear ribonucleoprotein L (Fragment) OS=Mus musculus GN=Hnrnpl PE=1 SV=1;>sp|Q8R081|HNRPL_MOUSE Heterogeneous nuclear ribonucleoprotein L OS=Mus musculus GN=Hnrnpl PE=1 SV=2	8	8
G5E924;Q8R081	Hnrnpl	G5E924;Q8R081	G5E924_MOUSE;HNRPL_MOUSE	Heterogeneous nuclear ribonucleoprotein L (Fragment);Heterogeneous nuclear ribonucleoprotein L	TRUE	HealthyAdj_Middle / Healthy_Middle	HealthyAdj_Middle	Healthy_Middle	32	G5E924;Q8R081	366157	236962	-0.627806	0.627806	-35.284	0.64716	-0.846314	0.846314	-44.3796	0.556204	0	0.0003164	0.000368342	31	0.205649	Mus musculus	;regulation of alternative mRNA splicing, via spliceosome,mRNA processing,circadian rhythm,cellular response to amino acid starvation,positive regulation of translation,negative regulation of mRNA splicing, via spliceosome,response to peptide,positive regulation of mRNA binding	;RNA binding,mRNA 3'-UTR binding,protein binding,transcription regulatory region DNA binding,pre-mRNA intronic binding,mRNA CDS binding	;nucleus,nucleoplasm,cytosol,membrane,intracellular ribonucleoprotein complex,ribonucleoprotein granule,pronucleus,perinuclear region of cytoplasm,extracellular exosome	tr;sp	1	1;2	uniprot_mouse_proteome	>tr|G5E924|G5E924_MOUSE Heterogeneous nuclear ribonucleoprotein L (Fragment) OS=Mus musculus GN=Hnrnpl PE=1 SV=1;>sp|Q8R081|HNRPL_MOUSE Heterogeneous nuclear ribonucleoprotein L OS=Mus musculus GN=Hnrnpl PE=1 SV=2	8	8
G5E924;Q8R081	Hnrnpl	G5E924;Q8R081	G5E924_MOUSE;HNRPL_MOUSE	Heterogeneous nuclear ribonucleoprotein L (Fragment);Heterogeneous nuclear ribonucleoprotein L	TRUE	HealthyAdj_Middle / Inflamed_Proximal	HealthyAdj_Middle	Inflamed_Proximal	32	G5E924;Q8R081	219043	236962	0.113442	0.113442	8.18059	1.08181	0.0322191	0.0322191	2.25838	1.02258	0	0.904072	0.56831	31	0.260983	Mus musculus	;regulation of alternative mRNA splicing, via spliceosome,mRNA processing,circadian rhythm,cellular response to amino acid starvation,positive regulation of translation,negative regulation of mRNA splicing, via spliceosome,response to peptide,positive regulation of mRNA binding	;RNA binding,mRNA 3'-UTR binding,protein binding,transcription regulatory region DNA binding,pre-mRNA intronic binding,mRNA CDS binding	;nucleus,nucleoplasm,cytosol,membrane,intracellular ribonucleoprotein complex,ribonucleoprotein granule,pronucleus,perinuclear region of cytoplasm,extracellular exosome	tr;sp	1	1;2	uniprot_mouse_proteome	>tr|G5E924|G5E924_MOUSE Heterogeneous nuclear ribonucleoprotein L (Fragment) OS=Mus musculus GN=Hnrnpl PE=1 SV=1;>sp|Q8R081|HNRPL_MOUSE Heterogeneous nuclear ribonucleoprotein L OS=Mus musculus GN=Hnrnpl PE=1 SV=2	8	8
I7HLV2;Q6ZWV3	Rpl10	I7HLV2;Q6ZWV3	I7HLV2_MOUSE;RL10_MOUSE	60S ribosomal protein L10 (Fragment);60S ribosomal protein L10	TRUE	Healthy_Middle / Healthy_Proximal	Healthy_Middle	Healthy_Proximal	50	I7HLV2;Q6ZWV3	269865	317475	0.234404	0.234404	17.6421	1.17642	0.585226	0.585226	50.0274	1.50027	0	0.0344507	0.0222666	49	0.266317	Mus musculus	;ribosomal large subunit assembly,negative regulation of transcription from RNA polymerase II promoter,translation,negative regulation of apoptotic process	;RNA binding,structural constituent of ribosome	;nucleus,cytoplasm,endoplasmic reticulum,membrane,cytosolic large ribosomal subunit,protein complex,smooth endoplasmic reticulum	tr;sp	1	1;3	uniprot_mouse_proteome	>tr|I7HLV2|I7HLV2_MOUSE 60S ribosomal protein L10 (Fragment) OS=Mus musculus GN=Rpl10 PE=1 SV=1;>sp|Q6ZWV3|RL10_MOUSE 60S ribosomal protein L10 OS=Mus musculus GN=Rpl10 PE=1 SV=3	8	10
I7HLV2;Q6ZWV3	Rpl10	I7HLV2;Q6ZWV3	I7HLV2_MOUSE;RL10_MOUSE	60S ribosomal protein L10 (Fragment);60S ribosomal protein L10	TRUE	Inflamed_Proximal / Healthy_Proximal	Inflamed_Proximal	Healthy_Proximal	40	I7HLV2;Q6ZWV3	269865	528031	0.968384	0.968384	95.6647	1.95665	1.62394	1.62394	208.215	3.08215	0	3.91403e-07	4.03531e-06	39	0.263491	Mus musculus	;ribosomal large subunit assembly,negative regulation of transcription from RNA polymerase II promoter,translation,negative regulation of apoptotic process	;RNA binding,structural constituent of ribosome	;nucleus,cytoplasm,endoplasmic reticulum,membrane,cytosolic large ribosomal subunit,protein complex,smooth endoplasmic reticulum	tr;sp	1	1;3	uniprot_mouse_proteome	>tr|I7HLV2|I7HLV2_MOUSE 60S ribosomal protein L10 (Fragment) OS=Mus musculus GN=Rpl10 PE=1 SV=1;>sp|Q6ZWV3|RL10_MOUSE 60S ribosomal protein L10 OS=Mus musculus GN=Rpl10 PE=1 SV=3	8	10
I7HLV2;Q6ZWV3	Rpl10	I7HLV2;Q6ZWV3	I7HLV2_MOUSE;RL10_MOUSE	60S ribosomal protein L10 (Fragment);60S ribosomal protein L10	TRUE	HealthyAdj_Middle / Healthy_Proximal	HealthyAdj_Middle	Healthy_Proximal	40	I7HLV2;Q6ZWV3	269865	676806	1.3265	1.3265	150.794	2.50794	1.69733	1.69733	224.3	3.243	0	1.40266e-05	8.95187e-05	39	0.337692	Mus musculus	;ribosomal large subunit assembly,negative regulation of transcription from RNA polymerase II promoter,translation,negative regulation of apoptotic process	;RNA binding,structural constituent of ribosome	;nucleus,cytoplasm,endoplasmic reticulum,membrane,cytosolic large ribosomal subunit,protein complex,smooth endoplasmic reticulum	tr;sp	1	1;3	uniprot_mouse_proteome	>tr|I7HLV2|I7HLV2_MOUSE 60S ribosomal protein L10 (Fragment) OS=Mus musculus GN=Rpl10 PE=1 SV=1;>sp|Q6ZWV3|RL10_MOUSE 60S ribosomal protein L10 OS=Mus musculus GN=Rpl10 PE=1 SV=3	8	10
I7HLV2;Q6ZWV3	Rpl10	I7HLV2;Q6ZWV3	I7HLV2_MOUSE;RL10_MOUSE	60S ribosomal protein L10 (Fragment);60S ribosomal protein L10	TRUE	Inflamed_Proximal / Healthy_Middle	Inflamed_Proximal	Healthy_Middle	40	I7HLV2;Q6ZWV3	317475	528031	0.733979	0.733979	66.322	1.66322	0.705022	0.705022	63.017	1.63017	0	0.000814373	0.00066254	39	0.191827	Mus musculus	;ribosomal large subunit assembly,negative regulation of transcription from RNA polymerase II promoter,translation,negative regulation of apoptotic process	;RNA binding,structural constituent of ribosome	;nucleus,cytoplasm,endoplasmic reticulum,membrane,cytosolic large ribosomal subunit,protein complex,smooth endoplasmic reticulum	tr;sp	1	1;3	uniprot_mouse_proteome	>tr|I7HLV2|I7HLV2_MOUSE 60S ribosomal protein L10 (Fragment) OS=Mus musculus GN=Rpl10 PE=1 SV=1;>sp|Q6ZWV3|RL10_MOUSE 60S ribosomal protein L10 OS=Mus musculus GN=Rpl10 PE=1 SV=3	8	10
I7HLV2;Q6ZWV3	Rpl10	I7HLV2;Q6ZWV3	I7HLV2_MOUSE;RL10_MOUSE	60S ribosomal protein L10 (Fragment);60S ribosomal protein L10	TRUE	HealthyAdj_Middle / Healthy_Middle	HealthyAdj_Middle	Healthy_Middle	40	I7HLV2;Q6ZWV3	317475	676806	1.0921	1.0921	113.184	2.13184	0.778414	0.778414	71.5244	1.71524	0	0.000293296	0.000345496	39	0.193291	Mus musculus	;ribosomal large subunit assembly,negative regulation of transcription from RNA polymerase II promoter,translation,negative regulation of apoptotic process	;RNA binding,structural constituent of ribosome	;nucleus,cytoplasm,endoplasmic reticulum,membrane,cytosolic large ribosomal subunit,protein complex,smooth endoplasmic reticulum	tr;sp	1	1;3	uniprot_mouse_proteome	>tr|I7HLV2|I7HLV2_MOUSE 60S ribosomal protein L10 (Fragment) OS=Mus musculus GN=Rpl10 PE=1 SV=1;>sp|Q6ZWV3|RL10_MOUSE 60S ribosomal protein L10 OS=Mus musculus GN=Rpl10 PE=1 SV=3	8	10
I7HLV2;Q6ZWV3	Rpl10	I7HLV2;Q6ZWV3	I7HLV2_MOUSE;RL10_MOUSE	60S ribosomal protein L10 (Fragment);60S ribosomal protein L10	TRUE	HealthyAdj_Middle / Inflamed_Proximal	HealthyAdj_Middle	Inflamed_Proximal	40	I7HLV2;Q6ZWV3	528031	676806	0.35812	0.35812	28.1755	1.28175	0.0733919	0.0733919	5.21876	1.05219	0	0.750594	0.518718	39	0.226387	Mus musculus	;ribosomal large subunit assembly,negative regulation of transcription from RNA polymerase II promoter,translation,negative regulation of apoptotic process	;RNA binding,structural constituent of ribosome	;nucleus,cytoplasm,endoplasmic reticulum,membrane,cytosolic large ribosomal subunit,protein complex,smooth endoplasmic reticulum	tr;sp	1	1;3	uniprot_mouse_proteome	>tr|I7HLV2|I7HLV2_MOUSE 60S ribosomal protein L10 (Fragment) OS=Mus musculus GN=Rpl10 PE=1 SV=1;>sp|Q6ZWV3|RL10_MOUSE 60S ribosomal protein L10 OS=Mus musculus GN=Rpl10 PE=1 SV=3	8	10
O08663;Q3TMN1;Q3UI33	Metap2	O08663;Q3TMN1;Q3UI33	MAP2_MOUSE;Q3TMN1_MOUSE;Q3UI33_MOUSE	Methionine aminopeptidase 2	TRUE	Healthy_Middle / Healthy_Proximal	Healthy_Middle	Healthy_Proximal	45	O08663;Q3TMN1;Q3UI33	163913	118446	-0.468694	0.468694	-27.7382	0.722618	1.11372	1.11372	116.403	2.16403	0	0.0272819	0.01836	44	0.482279	Mus musculus	protein processing,peptidyl-methionine modification,N-terminal protein amino acid modification;;	RNA binding,aminopeptidase activity,protein binding,metalloexopeptidase activity,metal ion binding;;	cytoplasm,cytosol,plasma membrane;;	sp;tr;tr	1	1	uniprot_mouse_proteome	>sp|O08663|MAP2_MOUSE Methionine aminopeptidase 2 OS=Mus musculus GN=Metap2 PE=1 SV=1;>tr|Q3TMN1|Q3TMN1_MOUSE Methionine aminopeptidase 2 OS=Mus musculus GN=Metap2 PE=1 SV=1;>tr|Q3UI33|Q3UI33_MOUSE Methionine aminopeptidase 2 OS=Mus musculus GN=Metap2 PE=1 SV=1	7	9
O08663;Q3TMN1;Q3UI33	Metap2	O08663;Q3TMN1;Q3UI33	MAP2_MOUSE;Q3TMN1_MOUSE;Q3UI33_MOUSE	Methionine aminopeptidase 2	TRUE	Inflamed_Proximal / Healthy_Proximal	Inflamed_Proximal	Healthy_Proximal	36	O08663;Q3TMN1;Q3UI33	163913	368440	1.1685	1.1685	124.778	2.24778	2.70932	2.70932	554.014	6.54014	0	0.000186188	0.000878878	35	0.639592	Mus musculus	protein processing,peptidyl-methionine modification,N-terminal protein amino acid modification;;	RNA binding,aminopeptidase activity,protein binding,metalloexopeptidase activity,metal ion binding;;	cytoplasm,cytosol,plasma membrane;;	sp;tr;tr	1	1	uniprot_mouse_proteome	>sp|O08663|MAP2_MOUSE Methionine aminopeptidase 2 OS=Mus musculus GN=Metap2 PE=1 SV=1;>tr|Q3TMN1|Q3TMN1_MOUSE Methionine aminopeptidase 2 OS=Mus musculus GN=Metap2 PE=1 SV=1;>tr|Q3UI33|Q3UI33_MOUSE Methionine aminopeptidase 2 OS=Mus musculus GN=Metap2 PE=1 SV=1	7	9
O08663;Q3TMN1;Q3UI33	Metap2	O08663;Q3TMN1;Q3UI33	MAP2_MOUSE;Q3TMN1_MOUSE;Q3UI33_MOUSE	Methionine aminopeptidase 2	TRUE	HealthyAdj_Middle / Healthy_Proximal	HealthyAdj_Middle	Healthy_Proximal	36	O08663;Q3TMN1;Q3UI33	163913	258473	0.657086	0.657086	57.6894	1.57689	1.49255	1.49255	181.385	2.81385	0	0.0297529	0.0388106	35	0.649543	Mus musculus	protein processing,peptidyl-methionine modification,N-terminal protein amino acid modification;;	RNA binding,aminopeptidase activity,protein binding,metalloexopeptidase activity,metal ion binding;;	cytoplasm,cytosol,plasma membrane;;	sp;tr;tr	1	1	uniprot_mouse_proteome	>sp|O08663|MAP2_MOUSE Methionine aminopeptidase 2 OS=Mus musculus GN=Metap2 PE=1 SV=1;>tr|Q3TMN1|Q3TMN1_MOUSE Methionine aminopeptidase 2 OS=Mus musculus GN=Metap2 PE=1 SV=1;>tr|Q3UI33|Q3UI33_MOUSE Methionine aminopeptidase 2 OS=Mus musculus GN=Metap2 PE=1 SV=1	7	9
O08663;Q3TMN1;Q3UI33	Metap2	O08663;Q3TMN1;Q3UI33	MAP2_MOUSE;Q3TMN1_MOUSE;Q3UI33_MOUSE	Methionine aminopeptidase 2	TRUE	Inflamed_Proximal / Healthy_Middle	Inflamed_Proximal	Healthy_Middle	36	O08663;Q3TMN1;Q3UI33	118446	368440	1.63719	1.63719	211.06	3.1106	1.237	1.237	135.708	2.35708	0	0.000382084	0.000353117	35	0.310412	Mus musculus	protein processing,peptidyl-methionine modification,N-terminal protein amino acid modification;;	RNA binding,aminopeptidase activity,protein binding,metalloexopeptidase activity,metal ion binding;;	cytoplasm,cytosol,plasma membrane;;	sp;tr;tr	1	1	uniprot_mouse_proteome	>sp|O08663|MAP2_MOUSE Methionine aminopeptidase 2 OS=Mus musculus GN=Metap2 PE=1 SV=1;>tr|Q3TMN1|Q3TMN1_MOUSE Methionine aminopeptidase 2 OS=Mus musculus GN=Metap2 PE=1 SV=1;>tr|Q3UI33|Q3UI33_MOUSE Methionine aminopeptidase 2 OS=Mus musculus GN=Metap2 PE=1 SV=1	7	9
O08663;Q3TMN1;Q3UI33	Metap2	O08663;Q3TMN1;Q3UI33	MAP2_MOUSE;Q3TMN1_MOUSE;Q3UI33_MOUSE	Methionine aminopeptidase 2	TRUE	HealthyAdj_Middle / Healthy_Middle	HealthyAdj_Middle	Healthy_Middle	36	O08663;Q3TMN1;Q3UI33	118446	258473	1.12578	1.12578	118.22	2.1822	0.0202286	0.0202286	1.41202	1.01412	0	0.967792	0.273455	35	0.49046	Mus musculus	protein processing,peptidyl-methionine modification,N-terminal protein amino acid modification;;	RNA binding,aminopeptidase activity,protein binding,metalloexopeptidase activity,metal ion binding;;	cytoplasm,cytosol,plasma membrane;;	sp;tr;tr	1	1	uniprot_mouse_proteome	>sp|O08663|MAP2_MOUSE Methionine aminopeptidase 2 OS=Mus musculus GN=Metap2 PE=1 SV=1;>tr|Q3TMN1|Q3TMN1_MOUSE Methionine aminopeptidase 2 OS=Mus musculus GN=Metap2 PE=1 SV=1;>tr|Q3UI33|Q3UI33_MOUSE Methionine aminopeptidase 2 OS=Mus musculus GN=Metap2 PE=1 SV=1	7	9
O08663;Q3TMN1;Q3UI33	Metap2	O08663;Q3TMN1;Q3UI33	MAP2_MOUSE;Q3TMN1_MOUSE;Q3UI33_MOUSE	Methionine aminopeptidase 2	TRUE	HealthyAdj_Middle / Inflamed_Proximal	HealthyAdj_Middle	Inflamed_Proximal	36	O08663;Q3TMN1;Q3UI33	368440	258473	-0.511413	0.511413	-29.8465	0.701535	-1.21677	1.21677	-56.9756	0.430244	0	0.00141915	0.00821078	35	0.346281	Mus musculus	protein processing,peptidyl-methionine modification,N-terminal protein amino acid modification;;	RNA binding,aminopeptidase activity,protein binding,metalloexopeptidase activity,metal ion binding;;	cytoplasm,cytosol,plasma membrane;;	sp;tr;tr	1	1	uniprot_mouse_proteome	>sp|O08663|MAP2_MOUSE Methionine aminopeptidase 2 OS=Mus musculus GN=Metap2 PE=1 SV=1;>tr|Q3TMN1|Q3TMN1_MOUSE Methionine aminopeptidase 2 OS=Mus musculus GN=Metap2 PE=1 SV=1;>tr|Q3UI33|Q3UI33_MOUSE Methionine aminopeptidase 2 OS=Mus musculus GN=Metap2 PE=1 SV=1	7	9
O08749	Dld	O08749	DLDH_MOUSE	Dihydrolipoyl dehydrogenase, mitochondrial	TRUE	Healthy_Middle / Healthy_Proximal	Healthy_Middle	Healthy_Proximal	35	O08749	125292	49927.7	-1.32738	1.32738	-60.1509	0.398491	-1.41617	1.41617	-62.5295	0.374705	0	0.000642414	0.000863487	34	0.371392	Mus musculus	2-oxoglutarate metabolic process,mitochondrial electron transport, NADH to ubiquinone,proteolysis,gastrulation,aging,lipoate metabolic process,regulation of membrane potential,cell redox homeostasis,sperm capacitation,dihydrolipoamide metabolic process,mitochondrial acetyl-CoA biosynthetic process from pyruvate	dihydrolipoyl dehydrogenase activity,electron carrier activity,lipoamide binding,flavin adenine dinucleotide binding,NAD binding,pyruvate dehydrogenase (NAD+) activity	nucleoplasm,mitochondrion,mitochondrial matrix,cilium,motile cilium,acrosomal matrix,myelin sheath,oxoglutarate dehydrogenase complex,pyruvate dehydrogenase complex	sp	1	2	uniprot_mouse_proteome	>sp|O08749|DLDH_MOUSE Dihydrolipoyl dehydrogenase, mitochondrial OS=Mus musculus GN=Dld PE=1 SV=2	6	7
O08749	Dld	O08749	DLDH_MOUSE	Dihydrolipoyl dehydrogenase, mitochondrial	TRUE	Inflamed_Proximal / Healthy_Proximal	Inflamed_Proximal	Healthy_Proximal	28	O08749	125292	100500	-0.318097	0.318097	-19.7873	0.802127	-0.397568	0.397568	-24.0863	0.759137	0	0.136882	0.125091	27	0.254662	Mus musculus	2-oxoglutarate metabolic process,mitochondrial electron transport, NADH to ubiquinone,proteolysis,gastrulation,aging,lipoate metabolic process,regulation of membrane potential,cell redox homeostasis,sperm capacitation,dihydrolipoamide metabolic process,mitochondrial acetyl-CoA biosynthetic process from pyruvate	dihydrolipoyl dehydrogenase activity,electron carrier activity,lipoamide binding,flavin adenine dinucleotide binding,NAD binding,pyruvate dehydrogenase (NAD+) activity	nucleoplasm,mitochondrion,mitochondrial matrix,cilium,motile cilium,acrosomal matrix,myelin sheath,oxoglutarate dehydrogenase complex,pyruvate dehydrogenase complex	sp	1	2	uniprot_mouse_proteome	>sp|O08749|DLDH_MOUSE Dihydrolipoyl dehydrogenase, mitochondrial OS=Mus musculus GN=Dld PE=1 SV=2	6	7
O08749	Dld	O08749	DLDH_MOUSE	Dihydrolipoyl dehydrogenase, mitochondrial	TRUE	HealthyAdj_Middle / Healthy_Proximal	HealthyAdj_Middle	Healthy_Proximal	28	O08749	125292	139550	0.155492	0.155492	11.3802	1.1138	0.297492	0.297492	22.9006	1.22901	0	0.109216	0.0939927	27	0.176376	Mus musculus	2-oxoglutarate metabolic process,mitochondrial electron transport, NADH to ubiquinone,proteolysis,gastrulation,aging,lipoate metabolic process,regulation of membrane potential,cell redox homeostasis,sperm capacitation,dihydrolipoamide metabolic process,mitochondrial acetyl-CoA biosynthetic process from pyruvate	dihydrolipoyl dehydrogenase activity,electron carrier activity,lipoamide binding,flavin adenine dinucleotide binding,NAD binding,pyruvate dehydrogenase (NAD+) activity	nucleoplasm,mitochondrion,mitochondrial matrix,cilium,motile cilium,acrosomal matrix,myelin sheath,oxoglutarate dehydrogenase complex,pyruvate dehydrogenase complex	sp	1	2	uniprot_mouse_proteome	>sp|O08749|DLDH_MOUSE Dihydrolipoyl dehydrogenase, mitochondrial OS=Mus musculus GN=Dld PE=1 SV=2	6	7
O08749	Dld	O08749	DLDH_MOUSE	Dihydrolipoyl dehydrogenase, mitochondrial	TRUE	Inflamed_Proximal / Healthy_Middle	Inflamed_Proximal	Healthy_Middle	28	O08749	49927.7	100500	1.00928	1.00928	101.291	2.01291	0.924271	0.924271	89.7725	1.89772	0	0.00540521	0.00334774	27	0.30012	Mus musculus	2-oxoglutarate metabolic process,mitochondrial electron transport, NADH to ubiquinone,proteolysis,gastrulation,aging,lipoate metabolic process,regulation of membrane potential,cell redox homeostasis,sperm capacitation,dihydrolipoamide metabolic process,mitochondrial acetyl-CoA biosynthetic process from pyruvate	dihydrolipoyl dehydrogenase activity,electron carrier activity,lipoamide binding,flavin adenine dinucleotide binding,NAD binding,pyruvate dehydrogenase (NAD+) activity	nucleoplasm,mitochondrion,mitochondrial matrix,cilium,motile cilium,acrosomal matrix,myelin sheath,oxoglutarate dehydrogenase complex,pyruvate dehydrogenase complex	sp	1	2	uniprot_mouse_proteome	>sp|O08749|DLDH_MOUSE Dihydrolipoyl dehydrogenase, mitochondrial OS=Mus musculus GN=Dld PE=1 SV=2	6	7
O08749	Dld	O08749	DLDH_MOUSE	Dihydrolipoyl dehydrogenase, mitochondrial	TRUE	HealthyAdj_Middle / Healthy_Middle	HealthyAdj_Middle	Healthy_Middle	28	O08749	49927.7	139550	1.48287	1.48287	179.505	2.79505	1.61933	1.61933	207.232	3.07232	0	1.41169e-05	2.44586e-05	27	0.30101	Mus musculus	2-oxoglutarate metabolic process,mitochondrial electron transport, NADH to ubiquinone,proteolysis,gastrulation,aging,lipoate metabolic process,regulation of membrane potential,cell redox homeostasis,sperm capacitation,dihydrolipoamide metabolic process,mitochondrial acetyl-CoA biosynthetic process from pyruvate	dihydrolipoyl dehydrogenase activity,electron carrier activity,lipoamide binding,flavin adenine dinucleotide binding,NAD binding,pyruvate dehydrogenase (NAD+) activity	nucleoplasm,mitochondrion,mitochondrial matrix,cilium,motile cilium,acrosomal matrix,myelin sheath,oxoglutarate dehydrogenase complex,pyruvate dehydrogenase complex	sp	1	2	uniprot_mouse_proteome	>sp|O08749|DLDH_MOUSE Dihydrolipoyl dehydrogenase, mitochondrial OS=Mus musculus GN=Dld PE=1 SV=2	6	7
O08749	Dld	O08749	DLDH_MOUSE	Dihydrolipoyl dehydrogenase, mitochondrial	TRUE	HealthyAdj_Middle / Inflamed_Proximal	HealthyAdj_Middle	Inflamed_Proximal	28	O08749	100500	139550	0.473589	0.473589	38.856	1.38856	0.69506	0.69506	61.8952	1.61895	0	0.000945078	0.00596504	27	0.183973	Mus musculus	2-oxoglutarate metabolic process,mitochondrial electron transport, NADH to ubiquinone,proteolysis,gastrulation,aging,lipoate metabolic process,regulation of membrane potential,cell redox homeostasis,sperm capacitation,dihydrolipoamide metabolic process,mitochondrial acetyl-CoA biosynthetic process from pyruvate	dihydrolipoyl dehydrogenase activity,electron carrier activity,lipoamide binding,flavin adenine dinucleotide binding,NAD binding,pyruvate dehydrogenase (NAD+) activity	nucleoplasm,mitochondrion,mitochondrial matrix,cilium,motile cilium,acrosomal matrix,myelin sheath,oxoglutarate dehydrogenase complex,pyruvate dehydrogenase complex	sp	1	2	uniprot_mouse_proteome	>sp|O08749|DLDH_MOUSE Dihydrolipoyl dehydrogenase, mitochondrial OS=Mus musculus GN=Dld PE=1 SV=2	6	7
O35350	Capn1	O35350	CAN1_MOUSE	Calpain-1 catalytic subunit	TRUE	Healthy_Middle / Healthy_Proximal	Healthy_Middle	Healthy_Proximal	80	O35350	219174	190586	-0.201638	0.201638	-13.0437	0.869563	0.690502	0.690502	61.3844	1.61384	0	0.00194324	0.00219554	79	0.214029	Mus musculus	proteolysis,receptor catabolic process,regulation of catalytic activity,mammary gland involution,self proteolysis	calcium-dependent cysteine-type endopeptidase activity,calcium ion binding,protein binding	mitochondrion,lysosome,cytosol,plasma membrane,focal adhesion,membrane,extracellular exosome	sp	1	1	uniprot_mouse_proteome	>sp|O35350|CAN1_MOUSE Calpain-1 catalytic subunit OS=Mus musculus GN=Capn1 PE=1 SV=1	15	16
O35350	Capn1	O35350	CAN1_MOUSE	Calpain-1 catalytic subunit	TRUE	Inflamed_Proximal / Healthy_Proximal	Inflamed_Proximal	Healthy_Proximal	64	O35350	219174	310468	0.502363	0.502363	41.6532	1.41653	1.32726	1.32726	150.926	2.50926	0	4.6249e-05	0.000271922	63	0.300888	Mus musculus	proteolysis,receptor catabolic process,regulation of catalytic activity,mammary gland involution,self proteolysis	calcium-dependent cysteine-type endopeptidase activity,calcium ion binding,protein binding	mitochondrion,lysosome,cytosol,plasma membrane,focal adhesion,membrane,extracellular exosome	sp	1	1	uniprot_mouse_proteome	>sp|O35350|CAN1_MOUSE Calpain-1 catalytic subunit OS=Mus musculus GN=Capn1 PE=1 SV=1	15	16
[truncated: 13,600 more rows]

## Sheet: H-Proxi_vs_H-Middle_Signif
Healthy_Proximal vs Healthy_Middle: Significantly altered protein groups
628 protein groups were significantly altered (q-value < 0.001 and absolute Log2(FC) > 0.58).
[truncated: 629 more rows]

## Sheet: Inf-Proxi_vs_HAdj-Midd_Signif
Inflamed_Proximal vs Healthy Adjacent_Middle: Significantly altered protein groups
151 protein groups were significantly altered (q-value < 0.001 and absolute Log2(FC) > 0.58).
[truncated: 152 more rows]

## Sheet: Inf-Proxi_vs_H-Proxi_Signif
Inflamed_Proximal vs Healthy_Proximal: Significantly altered protein groups
274 protein groups were significantly altered (q-value < 0.001 and absolute Log2(FC) > 0.58).
[truncated: 275 more rows]

## Sheet: HAdj-Middle_vs_H-Middle_Signif
Healthy Adjacent_Middle vs Healthy_Middle: Significantly altered protein groups
[truncated: 831 more rows]
